# Supplementary material for: Community and functional stability in a working bioreactor degrading 1,4-dioxane at the Lowry Landfill Superfund Site
Source: Appl Environ Microbiol. 2025 Sep 23;91(10):e00574-25. doi: 10.1128/aem.00574-25 (PMC12542641; doi:10.1128/aem.00574-25)
Supplement: Data Set S1 — ASV table with taxonomy from 16S rRNA sequencing data. [file aem.00574-25-s0001.xlsx]

## Sheet: table-with-taxonomy-relabeled
# Constructed from biom file
#OTU ID	19-03-26-R1-N1-A	19-03-26-R1-N1-B	19-03-26-R1-N1-C	19-03-26-R1-N1-D	19-03-26-R1-N2-C	22-01-18-R1-N1-B	22-01-18-R1-N1-C	22-01-18-R1-N1-D	22-01-18-R1-N2-A	22-01-18-R1-N2-B	22-01-18-R1-N2-C	22-01-18-R1-N2-D	22-01-25-R1-N1-A	22-01-25-R1-N1-B	22-01-25-R1-N1-D	22-01-25-R1-N2-A	22-01-25-R1-N2-B	22-01-25-R1-N2-D	22-03-22-R1-N1-B	22-03-22-R1-N1-C	22-03-22-R1-N1-D	22-03-22-R1-N2-B	22-03-22-R1-N2-D	taxonomy
LOWRY-BTS-1	8689	20820	15655	1859	7237	591	393	1301	1263	623	504	1389	1765	1023	558	1285	677	2847	992	415	683	535	653	d__Archaea; p__Crenarchaeota; c__Nitrososphaeria; o__Nitrososphaerales; f__Nitrososphaeraceae; g__Candidatus_Nitrocosmicus
LOWRY-BTS-2	7068	14261	10552	1091	2435	1014	833	909	3469	1091	1019	3543	4636	1990	910	1517	1381	2746	2299	885	1279	960	1383	d__Bacteria; p__Nitrospirota; c__Nitrospiria; o__Nitrospirales; f__Nitrospiraceae; g__Nitrospira
LOWRY-BTS-3	4697	10391	4966	641	4641	1676	320	1530	1520	849	691	1717	1860	765	1191	530	386	929	920	361	867	840	999	d__Bacteria; p__Proteobacteria; c__Gammaproteobacteria; o__Burkholderiales; f__Nitrosomonadaceae; g__mle1-7; s__uncultured_beta
LOWRY-BTS-4	2873	5850	3353	697	2088	624	247	826	764	321	295	816	923	401	570	373	247	584	509	217	350	534	544	d__Bacteria; p__Proteobacteria; c__Gammaproteobacteria; o__Steroidobacterales; f__Steroidobacteraceae; g__Steroidobacter
LOWRY-BTS-5	3122	5413	5699	918	1193	196	174	193	807	266	190	872	894	432	166	268	189	509	603	353	339	213	317	d__Bacteria; p__Actinobacteriota; c__Actinobacteria; o__Pseudonocardiales; f__Pseudonocardiaceae; g__Pseudonocardia
LOWRY-BTS-6	3155	5654	5947	285	1111	116	97	62	375	103	123	372	571	235	110	177	141	280	305	116	148	108	141	d__Bacteria; p__Nitrospirota; c__Nitrospiria; o__Nitrospirales; f__Nitrospiraceae; g__Nitrospira; s__Nitrospira_defluvii
LOWRY-BTS-7	1152	2243	1133	230	1095	397	128	661	543	239	235	612	538	367	419	301	216	418	363	149	273	356	419	d__Bacteria; p__Proteobacteria; c__Alphaproteobacteria; o__Caulobacterales; f__Parvularculaceae; g__Amphiplicatus
LOWRY-BTS-8	992	1823	1941	276	392	116	136	215	497	221	159	623	727	311	172	216	249	349	312	270	206	188	241	d__Bacteria; p__Proteobacteria; c__Alphaproteobacteria; o__Rhizobiales; f__Hyphomicrobiaceae; g__Hyphomicrobium
LOWRY-BTS-9	1576	2430	1102	132	711	202	69	101	205	128	104	330	303	132	234	143	115	185	209	69	208	190	199	d__Bacteria; p__Nitrospirota; c__Nitrospiria; o__Nitrospirales; f__Nitrospiraceae; g__Nitrospira; s__Nitrospira_bacterium
LOWRY-BTS-10	1167	2395	1641	207	1280	197	32	167	173	155	65	240	176	96	146	96	61	150	121	40	143	77	104	d__Bacteria; p__Bacteroidota; c__Bacteroidia; o__Chitinophagales; f__Saprospiraceae; g__Phaeodactylibacter
LOWRY-BTS-11	697	1275	927	109	423	301	120	378	487	195	138	608	499	249	244	214	144	300	294	96	243	308	304	d__Bacteria; p__Proteobacteria; c__Alphaproteobacteria; o__uncultured; f__uncultured; g__uncultured; s__uncultured_Rhodobacteraceae
LOWRY-BTS-12	534	716	610	157	196	232	184	426	401	118	140	575	825	454	260	336	194	426	324	212	204	219	216	d__Bacteria; p__Proteobacteria; c__Alphaproteobacteria; o__Rhizobiales; f__Methyloligellaceae; g__uncultured
LOWRY-BTS-13	507	1276	615	220	457	271	81	535	461	115	176	408	288	192	236	193	131	281	224	83	183	246	339	d__Bacteria; p__Proteobacteria; c__Alphaproteobacteria; o__Caulobacterales; f__Parvularculaceae; g__Amphiplicatus; s__uncultured_Rhizobiales
LOWRY-BTS-14	534	824	1027	153	240	157	105	252	418	148	152	553	785	323	122	181	160	290	265	123	172	152	212	d__Bacteria; p__Proteobacteria; c__Alphaproteobacteria; o__Rhizobiales; f__Amb-16S-1323; g__Amb-16S-1323; s__uncultured_bacterium
LOWRY-BTS-15	569	1065	851	120	795	286	80	366	352	106	134	323	236	123	143	89	57	132	284	107	258	355	351	d__Bacteria; p__Proteobacteria; c__Gammaproteobacteria; o__Burkholderiales; f__Rhodocyclaceae; g__Sulfuritalea
LOWRY-BTS-16	713	1285	1355	211	243	135	82	143	276	80	99	367	400	177	127	123	103	238	209	85	116	159	209	d__Bacteria; p__Proteobacteria; c__Alphaproteobacteria; o__uncultured; f__uncultured; g__uncultured; s__uncultured_bacterium
LOWRY-BTS-17	760	1606	1383	165	731	75	69	107	180	93	42	244	333	131	70	124	75	204	125	99	95	88	82	d__Bacteria; p__Actinobacteriota; c__Thermoleophilia; o__Solirubrobacterales; f__67-14; g__67-14; s__metagenome
LOWRY-BTS-18	1221	1924	577	143	1074	131	48	123	143	73	67	150	211	128	114	67	52	120	73	34	69	49	75	d__Bacteria; p__Myxococcota; c__Polyangia; o__Haliangiales; f__Haliangiaceae; g__Haliangium
LOWRY-BTS-19	363	1046	746	84	287	128	67	175	310	133	128	405	354	200	125	215	127	287	272	113	140	164	176	d__Bacteria; p__Acidobacteriota; c__Blastocatellia; o__Blastocatellales; f__Blastocatellaceae
LOWRY-BTS-20	723	1403	1535	140	260	43	42	48	136	83	47	221	274	114	30	54	57	128	135	70	74	32	52	d__Bacteria; p__Actinobacteriota; c__Actinobacteria; o__Propionibacteriales; f__Nocardioidaceae; g__Marmoricola
LOWRY-BTS-21	428	759	499	113	169	110	94	141	221	76	119	313	376	189	101	145	146	187	198	93	109	158	212	d__Bacteria; p__Nitrospirota; c__Nitrospiria; o__Nitrospirales; f__Nitrospiraceae; g__Nitrospira; s__Nitrospira_marina
LOWRY-BTS-22	481	905	616	151	655	114	45	176	165	82	65	192	170	107	138	55	46	96	131	57	138	155	155	d__Bacteria; p__Proteobacteria; c__Gammaproteobacteria; o__Burkholderiales; f__Comamonadaceae
LOWRY-BTS-23	570	977	591	184	292	119	54	139	194	63	53	223	384	128	90	117	84	167	99	100	118	80	88	d__Bacteria; p__Acidobacteriota; c__Thermoanaerobaculia; o__Thermoanaerobaculales; f__Thermoanaerobaculaceae; g__Subgroup_10; s__uncultured_bacterium
LOWRY-BTS-24	651	1063	911	133	352	154	48	131	183	96	81	137	152	69	149	60	55	101	71	23	45	92	130	d__Bacteria; p__Proteobacteria; c__Alphaproteobacteria; o__Dongiales; f__Dongiaceae; g__Dongia
LOWRY-BTS-25	513	1063	378	81	354	135	61	137	186	62	85	211	238	88	134	105	106	277	103	27	51	60	112	d__Bacteria; p__Acidobacteriota; c__Vicinamibacteria; o__Vicinamibacterales; f__uncultured; g__uncultured
LOWRY-BTS-26	249	614	464	114	180	76	84	92	291	128	61	474	325	148	58	118	120	268	183	109	132	80	89	d__Bacteria; p__Actinobacteriota; c__Actinobacteria; o__Pseudonocardiales; f__Pseudonocardiaceae; g__Pseudonocardia
LOWRY-BTS-27	274	524	423	60	217	120	57	112	218	110	68	218	315	135	79	114	64	158	125	44	82	78	118	d__Bacteria; p__Acidobacteriota; c__Thermoanaerobaculia; o__Thermoanaerobaculales; f__Thermoanaerobaculaceae; g__Subgroup_10
LOWRY-BTS-28	306	634	257	55	293	130	26	161	160	69	43	135	224	115	155	88	57	113	151	57	112	129	109	d__Bacteria; p__Proteobacteria; c__Gammaproteobacteria; o__Ga0077536; f__Ga0077536; g__Ga0077536
LOWRY-BTS-29	499	1123	1115	122	378	62	0	22	47	0	25	44	34	27	12	11	11	33	23	11	10	17	20	d__Bacteria; p__Proteobacteria; c__Gammaproteobacteria; o__Xanthomonadales; f__Rhodanobacteraceae; g__Dokdonella
LOWRY-BTS-30	494	844	792	134	263	42	20	49	134	46	57	143	123	64	47	45	27	78	55	19	28	33	46	d__Bacteria; p__Proteobacteria; c__Alphaproteobacteria; o__Rhizobiales; f__Hyphomicrobiaceae; g__Hyphomicrobium
LOWRY-BTS-31	270	659	406	45	148	138	51	139	127	52	62	156	207	117	110	92	52	121	109	48	76	138	119	d__Bacteria; p__Desulfobacterota; c__uncultured; o__uncultured; f__uncultured; g__uncultured; s__uncultured_sludge
LOWRY-BTS-32	248	951	442	48	271	38	32	72	93	45	42	108	172	73	62	108	59	226	111	62	71	41	57	d__Bacteria; p__Planctomycetota; c__Planctomycetes; o__Planctomycetales; f__uncultured; g__uncultured; s__uncultured_Planctomyces
LOWRY-BTS-33	322	520	152	43	403	204	47	182	159	83	69	206	174	74	80	66	33	86	124	37	99	102	155	d__Bacteria; p__Proteobacteria; c__Gammaproteobacteria; o__Burkholderiales; f__Rhodocyclaceae; g__Sulfuritalea; s__uncultured_beta
LOWRY-BTS-34	429	811	838	78	193	78	0	70	101	60	0	95	114	78	0	0	69	90	107	0	0	54	0	d__Bacteria; p__Actinobacteriota; c__Acidimicrobiia; o__Microtrichales; f__Microtrichaceae; g__uncultured
LOWRY-BTS-35	208	331	339	70	70	59	46	56	174	69	37	263	222	136	61	129	98	203	163	76	87	48	102	d__Bacteria; p__Proteobacteria; c__Alphaproteobacteria; o__Acetobacterales; f__Acetobacteraceae
LOWRY-BTS-36	363	673	479	99	380	94	26	125	73	52	26	98	126	69	132	39	26	50	53	12	26	33	41	d__Bacteria; p__Proteobacteria; c__Alphaproteobacteria; o__Acetobacterales; f__Acetobacteraceae; g__Rhodopila; s__uncultured_bacterium
LOWRY-BTS-37	242	627	136	43	298	184	45	168	105	51	61	175	158	76	72	73	44	150	63	31	44	103	79	d__Bacteria; p__Planctomycetota; c__OM190; o__OM190; f__OM190; g__OM190
LOWRY-BTS-38	185	382	226	0	118	107	0	156	151	47	67	165	208	71	92	73	71	286	70	36	166	57	62	d__Bacteria; p__Dadabacteria; c__Dadabacteriia; o__Dadabacteriales; f__Dadabacteriales; g__Dadabacteriales; s__uncultured_candidate
LOWRY-BTS-39	388	717	728	77	176	0	0	33	56	0	25	109	142	89	33	30	0	90	47	37	35	0	31	d__Bacteria; p__Actinobacteriota; c__Actinobacteria; o__Propionibacteriales; f__Nocardioidaceae; g__Nocardioides; s__uncultured_bacterium
LOWRY-BTS-40	192	653	431	112	199	68	34	89	111	41	0	97	180	63	0	67	0	154	72	51	69	39	39	d__Bacteria; p__Dadabacteria; c__Dadabacteriia; o__Dadabacteriales; f__Dadabacteriales; g__Dadabacteriales; s__uncultured_candidate
LOWRY-BTS-41	356	578	503	70	114	36	34	52	123	48	43	92	146	70	48	48	41	62	56	34	48	40	70	d__Bacteria; p__Proteobacteria; c__Alphaproteobacteria; o__Rhizobiales; f__Hyphomicrobiaceae; g__Hyphomicrobium
LOWRY-BTS-42	296	632	291	68	245	72	26	100	76	33	31	130	112	56	54	42	38	92	66	27	45	61	72	d__Bacteria; p__Proteobacteria; c__Gammaproteobacteria; o__Ga0077536; f__Ga0077536; g__Ga0077536
LOWRY-BTS-43	620	591	505	143	352	37	16	26	21	18	0	35	31	27	17	13	0	0	15	0	34	58	62	d__Bacteria; p__Verrucomicrobiota; c__Chlamydiae; o__Chlamydiales; f__Simkaniaceae; g__uncultured; s__uncultured_Chlamydiales
LOWRY-BTS-44	166	345	288	38	109	107	29	94	128	26	44	136	180	64	70	55	46	86	94	35	65	58	73	d__Bacteria; p__Proteobacteria; c__Alphaproteobacteria; o__uncultured; f__uncultured; g__uncultured; s__uncultured_bacterium
LOWRY-BTS-45	237	420	348	93	88	40	22	53	113	47	53	130	150	113	48	78	40	115	62	30	26	16	32	d__Bacteria; p__Actinobacteriota; c__Thermoleophilia; o__Gaiellales; f__uncultured; g__uncultured; s__metagenome
LOWRY-BTS-46	0	0	0	0	0	167	65	232	221	121	80	277	180	107	85	68	49	91	121	60	98	117	140	d__Bacteria; p__Bacteroidota; c__Bacteroidia; o__Chitinophagales; f__Saprospiraceae; g__uncultured
LOWRY-BTS-47	47	27	28	10	29	113	37	271	187	89	77	217	91	50	176	53	37	58	152	45	59	148	244	d__Bacteria; p__Gemmatimonadota; c__Gemmatimonadetes; o__Gemmatimonadales; f__Gemmatimonadaceae; g__uncultured; s__metagenome
LOWRY-BTS-48	346	621	465	54	120	0	41	0	54	0	79	66	60	0	62	58	0	57	0	68	75	0	65	d__Bacteria; p__Actinobacteriota; c__Acidimicrobiia; o__Microtrichales; f__Microtrichaceae; g__uncultured; s__uncultured_bacterium
LOWRY-BTS-49	247	657	450	61	270	29	18	32	48	20	28	45	64	31	21	27	23	38	40	17	56	36	41	d__Bacteria; p__Actinobacteriota; c__Actinobacteria; o__Corynebacteriales; f__Mycobacteriaceae; g__Mycobacterium
LOWRY-BTS-50	478	425	505	91	675	0	0	0	0	0	0	0	0	0	0	0	0	0	0	0	0	0	0	d__Bacteria; p__Acidobacteriota; c__Thermoanaerobaculia; o__Thermoanaerobaculales; f__Thermoanaerobaculaceae; g__Subgroup_10; s__uncultured_bacterium
LOWRY-BTS-51	272	490	525	50	93	22	0	20	86	32	0	102	113	58	23	54	0	62	26	29	0	7	21	d__Bacteria; p__Actinobacteriota; c__Thermoleophilia; o__Gaiellales; f__uncultured; g__uncultured
LOWRY-BTS-52	155	337	326	61	141	61	30	48	109	34	72	97	101	48	29	20	27	41	54	0	55	52	61	d__Bacteria; p__Proteobacteria; c__Alphaproteobacteria; o__Rhodobacterales; f__Rhodobacteraceae
LOWRY-BTS-53	0	0	13	61	13	47	56	32	265	40	25	203	283	116	13	60	86	96	107	82	94	42	69	d__Bacteria; p__Verrucomicrobiota; c__Chlamydiae; o__Chlamydiales; f__Parachlamydiaceae; g__Neochlamydia
LOWRY-BTS-54	175	332	624	50	62	6	14	9	58	27	15	72	127	59	14	23	17	44	47	30	21	15	22	d__Bacteria; p__Actinobacteriota; c__Actinobacteria; o__Propionibacteriales; f__Nocardioidaceae; g__Nocardioides
LOWRY-BTS-55	201	487	399	63	221	0	23	57	36	0	0	69	66	0	0	26	23	30	28	37	0	38	40	d__Bacteria; p__Proteobacteria; c__Alphaproteobacteria; o__Caulobacterales; f__Hyphomonadaceae; g__SWB02; s__uncultured_bacterium
LOWRY-BTS-56	192	437	468	57	300	23	10	56	40	20	15	73	32	22	19	23	16	28	0	0	0	0	0	d__Bacteria; p__Proteobacteria; c__Alphaproteobacteria; o__Rhodobacterales; f__Rhodobacteraceae
LOWRY-BTS-57	223	350	137	33	320	81	17	59	43	26	29	64	48	23	39	17	14	33	44	12	45	50	67	d__Bacteria; p__Proteobacteria; c__Gammaproteobacteria; o__Burkholderiales; f__Comamonadaceae
LOWRY-BTS-58	181	375	193	17	221	40	15	41	67	28	22	61	77	26	36	29	21	68	62	25	37	32	47	d__Bacteria; p__Acidobacteriota; c__Vicinamibacteria; o__Vicinamibacterales; f__Vicinamibacteraceae; g__Vicinamibacteraceae
LOWRY-BTS-59	152	372	529	34	124	7	4	20	53	25	0	51	83	34	0	38	21	63	32	11	32	18	14	d__Bacteria; p__Actinobacteriota; c__Actinobacteria; o__Propionibacteriales; f__Nocardioidaceae; g__Nocardioides; s__uncultured_actinobacterium
LOWRY-BTS-60	341	559	310	62	69	10	11	6	31	5	11	21	37	41	0	7	0	25	27	23	28	14	16	d__Bacteria; p__Actinobacteriota; c__Actinobacteria; o__Pseudonocardiales; f__Pseudonocardiaceae; g__Pseudonocardia; s__Pseudonocardia_sp.
LOWRY-BTS-61	212	326	309	80	122	62	0	0	110	0	64	132	91	77	0	0	0	0	55	0	0	0	0	d__Bacteria; p__Proteobacteria; c__Alphaproteobacteria; o__Rhizobiales; f__Hyphomicrobiaceae; g__Hyphomicrobium
LOWRY-BTS-62	164	203	187	52	42	30	21	44	76	25	42	105	110	45	60	41	34	70	70	35	45	28	45	d__Bacteria; p__Proteobacteria; c__Alphaproteobacteria; o__Rhizobiales; f__Hyphomicrobiaceae; g__Pedomicrobium; s__uncultured_bacterium
LOWRY-BTS-63	110	276	128	48	117	61	0	118	0	0	50	37	81	73	60	67	45	106	45	0	45	48	49	d__Bacteria; p__Proteobacteria; c__Alphaproteobacteria; o__Reyranellales; f__Reyranellaceae; g__uncultured
LOWRY-BTS-64	159	417	314	37	162	22	14	27	64	29	11	36	33	19	18	13	12	30	44	9	16	16	12	d__Bacteria; p__Proteobacteria; c__Alphaproteobacteria; o__Rhizobiales; f__Hyphomicrobiaceae; g__Hyphomicrobium
LOWRY-BTS-65	194	360	274	35	63	29	16	28	75	28	30	111	86	55	30	0	0	70	0	19	0	9	0	d__Bacteria; p__Actinobacteriota; c__Thermoleophilia; o__Gaiellales; f__uncultured; g__uncultured; s__metagenome
LOWRY-BTS-66	204	344	416	37	130	0	0	0	44	23	12	40	44	27	8	21	15	57	26	10	28	10	17	d__Bacteria; p__Actinobacteriota; c__Actinobacteria; o__Pseudonocardiales; f__Pseudonocardiaceae; g__Pseudonocardia
LOWRY-BTS-67	204	424	384	41	74	0	0	19	44	7	0	39	44	19	15	14	0	28	31	21	17	23	35	d__Bacteria; p__Proteobacteria; c__Alphaproteobacteria; o__Rhizobiales; f__Hyphomicrobiaceae; g__Pedomicrobium
LOWRY-BTS-68	156	336	139	32	113	49	17	72	51	27	28	76	75	49	46	27	24	38	29	20	26	27	29	d__Bacteria; p__Proteobacteria; c__Gammaproteobacteria; o__Immundisolibacterales; f__Immundisolibacteraceae; g__Immundisolibacter; s__uncultured_bacterium
LOWRY-BTS-69	160	314	233	43	183	39	16	57	80	19	17	51	51	32	40	17	0	32	20	19	0	36	24	d__Bacteria; p__Bacteroidota; c__Bacteroidia; o__Chitinophagales; f__Saprospiraceae; g__uncultured; s__uncultured_Saprospiraceae
LOWRY-BTS-70	169	513	293	24	156	34	0	55	45	19	21	38	53	14	0	0	0	0	0	0	23	0	23	d__Bacteria; p__Chloroflexi; c__OLB14; o__OLB14; f__OLB14; g__OLB14
LOWRY-BTS-71	110	239	119	14	51	47	13	89	77	34	25	59	99	35	68	45	29	94	39	30	27	38	55	d__Bacteria; p__Chloroflexi; c__TK10; o__TK10; f__TK10; g__TK10
LOWRY-BTS-72	175	296	258	23	89	17	0	23	34	14	17	72	72	30	16	12	21	62	43	25	27	27	24	d__Bacteria; p__Actinobacteriota; c__Actinobacteria; o__Corynebacteriales; f__Mycobacteriaceae; g__Mycobacterium; s__metagenome
LOWRY-BTS-73	126	233	134	26	97	43	18	86	68	0	31	99	55	27	39	18	0	23	37	24	20	16	55	d__Bacteria; p__MBNT15; c__MBNT15; o__MBNT15; f__MBNT15; g__MBNT15; s__uncultured_soil
LOWRY-BTS-74	244	405	305	80	216	5	0	0	5	0	3	12	4	4	0	0	0	0	0	0	0	5	7	d__Bacteria; p__Patescibacteria; c__Gracilibacteria; o__JGI_0000069-P22; f__JGI_0000069-P22; g__JGI_0000069-P22
LOWRY-BTS-75	148	220	279	55	104	30	0	40	34	29	0	40	53	36	32	28	0	0	21	0	51	25	38	d__Bacteria; p__Proteobacteria; c__Alphaproteobacteria; o__Caulobacterales; f__Hyphomonadaceae; g__SWB02
LOWRY-BTS-76	0	0	0	0	0	121	61	96	88	24	22	90	41	23	57	25	44	32	27	22	15	162	274	d__Bacteria; p__Verrucomicrobiota; c__Chlamydiae; o__Chlamydiales; f__Simkaniaceae; g__uncultured; s__metagenome
LOWRY-BTS-77	128	253	193	21	156	14	0	38	31	21	11	45	62	32	29	10	10	45	25	0	23	18	23	d__Bacteria; p__Chloroflexi; c__Dehalococcoidia; o__S085; f__S085; g__S085; s__metagenome
LOWRY-BTS-78	165	259	263	41	96	15	0	18	58	13	0	58	58	34	11	22	0	42	15	8	0	7	16	d__Bacteria; p__Actinobacteriota; c__Thermoleophilia; o__Gaiellales; f__uncultured; g__uncultured; s__metagenome
LOWRY-BTS-79	125	282	242	54	156	19	8	11	42	0	17	37	29	35	18	15	8	18	20	8	13	27	14	d__Bacteria; p__Bacteroidota; c__Bacteroidia; o__Chitinophagales; f__Saprospiraceae; g__uncultured
LOWRY-BTS-80	110	202	148	41	48	18	12	30	82	0	17	53	74	45	19	33	31	53	48	25	23	25	41	d__Bacteria; p__Proteobacteria; c__Alphaproteobacteria; o__Rhizobiales; f__Hyphomicrobiaceae; g__Pedomicrobium
LOWRY-BTS-81	158	269	154	14	175	50	0	48	36	19	0	58	35	25	44	0	0	24	13	0	18	15	27	d__Bacteria; p__Myxococcota; c__Polyangia; o__Nannocystales; f__Nannocystaceae; g__Nannocystis; s__uncultured_Myxococcales
LOWRY-BTS-82	101	247	162	0	104	49	0	53	75	0	33	57	71	56	43	39	0	35	0	0	0	0	44	d__Bacteria; p__Proteobacteria; c__Gammaproteobacteria; o__Ectothiorhodospirales; f__Thioalkalispiraceae; g__uncultured
LOWRY-BTS-83	0	0	0	95	0	0	59	0	236	81	0	134	60	0	0	0	40	54	88	101	54	42	0	d__Bacteria; p__Proteobacteria; c__Gammaproteobacteria; o__Ectothiorhodospirales; f__Thioalkalispiraceae; g__uncultured; s__uncultured_bacterium
LOWRY-BTS-84	86	341	111	31	46	37	26	12	56	13	34	29	45	21	18	16	8	47	44	14	11	28	35	d__Bacteria; p__Acidobacteriota; c__Blastocatellia; o__Blastocatellales; f__Blastocatellaceae; g__Stenotrophobacter
LOWRY-BTS-85	56	100	55	16	72	76	16	105	57	36	19	121	50	33	37	9	7	31	55	16	52	41	62	d__Bacteria; p__Planctomycetota; c__OM190; o__OM190; f__OM190; g__OM190; s__uncultured_bacterium
LOWRY-BTS-86	54	80	85	35	0	59	48	0	0	27	25	87	128	73	0	68	39	69	0	38	61	51	60	d__Bacteria; p__Proteobacteria; c__Alphaproteobacteria; o__Tistrellales; f__Geminicoccaceae; g__Candidatus_Alysiosphaera; s__metagenome
LOWRY-BTS-87	118	146	74	13	111	54	16	26	36	21	17	52	50	33	31	20	16	43	41	18	24	45	70	d__Bacteria; p__Myxococcota; c__Polyangia; o__Polyangiales; f__Sandaracinaceae; g__Sandaracinus; s__uncultured_bacterium
LOWRY-BTS-88	59	77	135	27	39	20	10	20	81	25	23	79	86	37	22	14	23	30	38	23	34	34	43	d__Bacteria; p__Verrucomicrobiota; c__Chlamydiae; o__Chlamydiales; f__cvE6; g__cvE6
LOWRY-BTS-89	151	202	273	57	104	28	0	15	31	0	11	32	29	31	15	12	8	21	0	0	0	0	0	d__Bacteria; p__Proteobacteria; c__Alphaproteobacteria; o__Rhizobiales; f__Rhizobiaceae; g__Mesorhizobium
LOWRY-BTS-90	113	142	102	21	18	15	19	34	41	13	12	82	97	43	15	42	21	41	35	23	14	24	21	d__Bacteria; p__Proteobacteria; c__Alphaproteobacteria; o__Rhizobiales; f__Rhizobiales_Incertae_Sedis; g__Nordella; s__Nordella_oligomobilis
LOWRY-BTS-91	147	226	174	0	41	41	0	72	68	0	0	90	76	0	41	0	0	33	0	0	0	0	0	d__Bacteria; p__Proteobacteria; c__Alphaproteobacteria; o__Defluviicoccales; f__uncultured; g__uncultured; s__uncultured_Rhizobiales
LOWRY-BTS-92	62	220	82	6	53	24	15	42	39	16	9	34	72	27	23	32	20	78	22	9	14	25	43	d__Bacteria; p__Planctomycetota; c__Planctomycetes; o__Isosphaerales; f__Isosphaeraceae; g__Isosphaera
LOWRY-BTS-93	39	65	85	24	21	35	28	39	74	36	21	64	61	45	36	20	27	52	40	42	32	27	42	d__Bacteria; p__Proteobacteria; c__Alphaproteobacteria; o__Rhizobiales; f__Xanthobacteraceae
LOWRY-BTS-94	94	129	161	0	51	0	0	79	69	0	0	83	73	0	61	0	0	60	65	0	0	0	0	d__Bacteria; p__Proteobacteria; c__Alphaproteobacteria; o__Tistrellales; f__Geminicoccaceae; g__Candidatus_Alysiosphaera; s__metagenome
LOWRY-BTS-95	85	146	103	0	0	0	0	39	120	37	0	112	103	48	0	0	0	90	65	0	0	0	0	d__Bacteria; p__Proteobacteria; c__Alphaproteobacteria; o__Rhizobiales; f__Hyphomicrobiaceae; g__Pedomicrobium; s__uncultured_bacterium
LOWRY-BTS-96	147	262	335	35	92	0	0	0	0	0	0	23	0	15	0	0	0	0	12	0	0	0	0	d__Bacteria; p__Actinobacteriota; c__Acidimicrobiia; o__Microtrichales; f__Ilumatobacteraceae; g__uncultured; s__metagenome
LOWRY-BTS-97	96	166	245	20	67	11	0	25	38	22	12	31	45	22	12	20	0	29	21	14	0	10	10	d__Bacteria; p__Proteobacteria; c__Gammaproteobacteria; o__Burkholderiales; f__SC-I-84; g__SC-I-84
LOWRY-BTS-98	110	205	238	47	178	11	0	18	23	11	0	0	13	0	0	13	0	27	0	0	0	0	0	d__Bacteria; p__Proteobacteria; c__Alphaproteobacteria; o__Rhodobacterales; f__Rhodobacteraceae; g__Gemmobacter
LOWRY-BTS-99	89	229	118	30	136	12	10	47	24	8	7	17	35	8	17	16	11	16	0	0	0	5	0	d__Bacteria; p__Verrucomicrobiota; c__Verrucomicrobiae; o__Verrucomicrobiales; f__DEV007; g__DEV007; s__uncultured_bacterium
LOWRY-BTS-100	86	159	211	29	123	25	0	16	9	0	0	16	21	0	0	0	0	12	21	23	0	19	15	d__Bacteria; p__Proteobacteria; c__Alphaproteobacteria; o__Rhizobiales; f__Xanthobacteraceae; g__Pseudolabrys; s__uncultured_bacterium
LOWRY-BTS-101	75	222	122	33	111	24	6	38	15	7	12	20	22	24	8	8	0	11	5	0	0	11	21	d__Bacteria; p__Proteobacteria; c__Alphaproteobacteria; o__Caulobacterales; f__Parvularculaceae; g__Amphiplicatus; s__uncultured_Alphaproteobacteria
LOWRY-BTS-102	68	126	94	0	67	26	22	29	13	23	19	40	43	41	21	22	0	43	14	36	0	10	21	d__Bacteria; p__Proteobacteria; c__Alphaproteobacteria; o__Reyranellales; f__Reyranellaceae; g__uncultured
LOWRY-BTS-103	68	174	172	35	68	0	0	0	33	13	14	32	40	0	11	10	0	22	19	0	0	0	20	d__Bacteria; p__Actinobacteriota; c__Thermoleophilia; o__Solirubrobacterales; f__67-14; g__67-14; s__metagenome
LOWRY-BTS-104	68	68	72	18	36	44	0	46	43	37	16	47	20	19	27	17	0	22	23	16	22	20	22	d__Bacteria; p__Proteobacteria; c__Gammaproteobacteria
LOWRY-BTS-105	55	164	48	14	102	16	6	29	42	13	8	43	24	14	14	18	14	25	25	0	0	8	17	d__Bacteria; p__Planctomycetota; c__Planctomycetes; o__Gemmatales; f__Gemmataceae; g__uncultured; s__uncultured_bacterium
LOWRY-BTS-106	90	193	61	0	75	34	0	32	45	21	18	33	16	18	19	17	0	15	0	0	0	8	18	d__Bacteria; p__Proteobacteria; c__Gammaproteobacteria; o__Immundisolibacterales; f__Immundisolibacteraceae; g__Immundisolibacter
LOWRY-BTS-107	106	299	170	35	63	0	0	0	0	0	0	11	0	0	0	0	0	0	0	0	0	0	0	d__Bacteria; p__Proteobacteria; c__Gammaproteobacteria; o__Legionellales; f__Legionellaceae; g__Legionella; s__uncultured_bacterium
LOWRY-BTS-108	66	153	116	31	90	0	0	0	66	0	0	34	0	42	0	0	0	24	31	0	0	0	25	d__Bacteria; p__Proteobacteria; c__Gammaproteobacteria; o__Burkholderiales; f__Burkholderiaceae; g__Lautropia
LOWRY-BTS-109	46	85	46	12	59	11	7	11	57	21	15	63	19	0	0	12	5	37	44	19	29	21	24	d__Bacteria; p__Acidobacteriota; c__Blastocatellia; o__Blastocatellales; f__Blastocatellaceae; g__Blastocatella; s__uncultured_bacterium
LOWRY-BTS-110	71	167	132	38	197	0	0	16	0	18	0	0	0	0	0	16	0	0	0	0	0	0	0	d__Bacteria; p__Proteobacteria; c__Gammaproteobacteria; o__Burkholderiales; f__Comamonadaceae; g__Leptothrix; s__Leptothrix_mobilis
LOWRY-BTS-111	94	163	119	67	32	0	0	0	25	0	0	39	34	12	12	0	0	18	23	11	0	0	0	d__Bacteria; p__Proteobacteria; c__Gammaproteobacteria; o__Coxiellales; f__Coxiellaceae; g__Coxiella
LOWRY-BTS-112	34	98	90	0	71	37	0	35	22	20	0	27	34	0	34	16	12	12	27	0	19	28	17	d__Bacteria; p__Bacteroidota; c__Bacteroidia; o__Chitinophagales; f__Saprospiraceae; g__Phaeodactylibacter; s__metagenome
LOWRY-BTS-113	0	0	0	0	0	17	11	34	35	14	0	76	119	38	12	45	37	66	33	23	14	19	19	d__Bacteria; p__Proteobacteria; c__Alphaproteobacteria; o__Rhizobiales; f__Amb-16S-1323; g__Amb-16S-1323; s__uncultured_bacterium
LOWRY-BTS-114	69	232	142	25	116	6	0	8	11	6	0	9	0	4	0	0	0	0	0	0	0	0	0	d__Bacteria; p__Cyanobacteria; c__Sericytochromatia; o__Sericytochromatia; f__Sericytochromatia; g__Sericytochromatia; s__uncultured_bacterium
LOWRY-BTS-115	101	132	81	21	53	9	0	37	24	0	0	40	24	0	0	0	16	24	19	0	13	0	33	d__Bacteria; p__Actinobacteriota; c__Actinobacteria; o__Micrococcales; f__Microbacteriaceae
LOWRY-BTS-116	8	6	0	0	8	46	0	59	37	23	25	94	39	27	41	26	17	41	27	0	24	29	24	d__Bacteria
LOWRY-BTS-117	0	0	0	0	0	31	20	65	34	23	13	42	60	39	34	31	17	30	38	17	27	35	29	d__Bacteria; p__Proteobacteria; c__Alphaproteobacteria; o__uncultured; f__uncultured; g__uncultured; s__uncultured_bacterium
LOWRY-BTS-118	128	138	117	39	61	15	0	0	11	0	0	0	18	10	14	0	0	0	0	0	14	14	22	d__Bacteria; p__Verrucomicrobiota; c__Chlamydiae; o__Chlamydiales; f__Simkaniaceae; g__uncultured
LOWRY-BTS-119	77	113	112	20	37	16	5	7	26	9	13	33	19	14	0	6	10	14	16	7	10	7	8	d__Bacteria; p__Actinobacteriota; c__Actinobacteria; o__Propionibacteriales; f__Nocardioidaceae; g__Nocardioides; s__Nocardioides_sp.
LOWRY-BTS-120	63	151	82	12	74	0	0	18	17	17	0	17	32	16	0	16	0	42	20	9	12	0	0	d__Bacteria; p__Chloroflexi; c__JG30-KF-CM66; o__JG30-KF-CM66; f__JG30-KF-CM66; g__JG30-KF-CM66; s__metagenome
LOWRY-BTS-121	32	60	52	0	23	44	0	57	54	26	0	58	24	0	38	0	0	31	35	0	0	35	29	d__Bacteria; p__Proteobacteria; c__Alphaproteobacteria; o__Acetobacterales; f__Acetobacteraceae; g__uncultured
LOWRY-BTS-122	0	0	0	0	0	46	14	87	26	21	12	51	38	19	36	19	18	32	19	0	17	67	38	d__Bacteria; p__Proteobacteria; c__Alphaproteobacteria
LOWRY-BTS-123	94	180	134	0	79	0	0	0	0	0	0	33	38	0	0	0	0	0	0	19	0	0	0	d__Bacteria; p__Proteobacteria; c__Alphaproteobacteria; o__Rhizobiales; f__Rhizobiaceae
LOWRY-BTS-124	71	207	139	0	107	0	0	0	0	0	0	0	16	0	0	0	0	7	13	0	0	0	0	d__Bacteria; p__Bacteroidota; c__Bacteroidia; o__Flavobacteriales; f__NS9_marine_group; g__NS9_marine_group; s__metagenome
LOWRY-BTS-125	61	113	97	12	54	15	0	8	20	0	15	28	36	17	0	9	0	21	0	0	15	11	15	d__Bacteria; p__Proteobacteria; c__Alphaproteobacteria; o__Sphingomonadales; f__Sphingomonadaceae
LOWRY-BTS-126	94	232	143	0	60	0	0	0	0	0	0	0	0	0	0	0	0	0	0	0	0	0	0	d__Bacteria; p__Actinobacteriota; c__Acidimicrobiia; o__Microtrichales; f__Ilumatobacteraceae; g__uncultured; s__uncultured_bacterium
LOWRY-BTS-127	69	164	26	0	53	26	0	15	16	0	9	21	11	15	0	0	0	0	22	0	22	28	31	d__Bacteria; p__Myxococcota; c__Polyangia; o__Polyangiales; f__BIrii41; g__BIrii41; s__metagenome
LOWRY-BTS-128	27	33	40	0	0	19	0	36	64	0	0	41	72	16	0	19	0	17	40	17	0	26	40	d__Bacteria; p__Proteobacteria; c__Alphaproteobacteria; o__Rhizobiales; f__Xanthobacteraceae; g__uncultured
LOWRY-BTS-129	54	132	63	6	64	10	0	18	9	11	6	9	27	0	10	25	0	33	12	10	0	14	0	d__Bacteria; p__Planctomycetota; c__Planctomycetes; o__Planctomycetales; f__Rubinisphaeraceae; g__Planctomicrobium; s__uncultured_bacterium
LOWRY-BTS-130	0	0	0	0	0	10	11	13	72	15	14	53	44	42	0	37	19	40	32	31	20	12	30	d__Bacteria; p__Proteobacteria; c__Gammaproteobacteria; o__Coxiellales; f__Coxiellaceae; g__Coxiella
LOWRY-BTS-131	51	84	63	13	35	13	0	19	26	0	15	17	29	0	12	0	23	27	28	0	0	19	19	d__Bacteria; p__Proteobacteria; c__Alphaproteobacteria; o__Sphingomonadales; f__Sphingomonadaceae; g__Novosphingobium
LOWRY-BTS-132	0	0	0	0	0	0	0	0	0	0	0	167	0	10	135	0	0	0	0	0	21	0	37	d__Bacteria; p__Proteobacteria; c__Gammaproteobacteria; o__Enterobacterales; f__Erwiniaceae; g__Pantoea
LOWRY-BTS-133	21	23	21	0	0	24	0	39	29	13	14	49	66	30	27	17	13	35	35	0	0	18	28	d__Bacteria; p__MBNT15; c__MBNT15; o__MBNT15; f__MBNT15; g__MBNT15
LOWRY-BTS-134	55	150	104	0	127	0	0	59	0	0	0	0	0	0	0	0	0	0	0	0	0	0	0	d__Bacteria; p__Proteobacteria; c__Gammaproteobacteria; o__Burkholderiales; f__Comamonadaceae; g__Hydrogenophaga
LOWRY-BTS-135	46	107	58	0	39	26	7	27	32	0	0	25	30	0	21	16	10	30	0	0	0	10	0	d__Bacteria; p__Chloroflexi; c__OLB14; o__OLB14; f__OLB14; g__OLB14; s__uncultured_gamma
LOWRY-BTS-136	43	111	104	10	57	12	0	0	22	21	0	21	0	0	12	13	0	0	0	0	23	6	6	d__Bacteria; p__Proteobacteria; c__Alphaproteobacteria; o__Sphingomonadales; f__Sphingomonadaceae
LOWRY-BTS-137	80	139	36	13	30	16	0	25	26	0	0	24	33	8	0	0	0	0	0	0	15	17	23	d__Bacteria; p__Proteobacteria; c__Gammaproteobacteria; o__PLTA13; f__PLTA13; g__PLTA13; s__metagenome
LOWRY-BTS-138	74	125	94	19	101	0	0	8	6	0	0	14	5	7	8	4	4	12	0	0	0	0	0	d__Bacteria; p__Planctomycetota; c__OM190; o__OM190; f__OM190; g__OM190; s__uncultured_bacterium
LOWRY-BTS-139	65	135	124	14	47	13	0	0	17	0	0	0	22	0	11	6	0	0	15	0	0	0	9	d__Bacteria; p__Myxococcota; c__Polyangia; o__Polyangiales; f__Polyangiaceae; g__Pajaroellobacter
LOWRY-BTS-140	20	50	45	0	0	0	0	23	0	0	0	32	48	0	0	22	19	102	29	0	23	21	20	d__Bacteria; p__Acidobacteriota; c__Blastocatellia; o__Blastocatellales; f__Blastocatellaceae; g__uncultured
LOWRY-BTS-141	56	111	94	10	22	8	0	11	22	7	0	19	11	10	0	12	6	30	15	0	0	8	9	d__Bacteria; p__Actinobacteriota; c__Acidimicrobiia; o__Microtrichales; f__uncultured; g__uncultured; s__metagenome
LOWRY-BTS-142	89	128	104	31	116	0	0	0	0	0	0	0	0	0	0	0	0	0	0	0	0	0	0	d__Bacteria; p__Bdellovibrionota; c__Bdellovibrionia; o__Bdellovibrionales; f__Bdellovibrionaceae; g__Bdellovibrio; s__Bdellovibrio_sp.
LOWRY-BTS-143	53	68	111	0	25	0	0	20	0	0	0	27	26	25	0	24	0	0	29	9	21	10	9	d__Bacteria; p__Actinobacteriota; c__Thermoleophilia; o__Solirubrobacterales; f__Solirubrobacteraceae; g__Conexibacter
LOWRY-BTS-144	37	117	79	32	92	26	0	10	0	9	0	25	0	0	0	0	0	13	0	8	0	0	0	d__Bacteria; p__Proteobacteria; c__Gammaproteobacteria; o__Burkholderiales; f__Comamonadaceae
LOWRY-BTS-145	73	128	100	0	111	0	0	0	0	0	0	0	0	0	0	0	0	0	22	0	0	11	0	d__Bacteria; p__Proteobacteria; c__Gammaproteobacteria; o__Pseudomonadales; f__Pseudomonadaceae; g__Pseudomonas
LOWRY-BTS-146	27	121	88	0	24	0	0	0	9	0	0	24	38	25	0	24	0	29	14	0	0	7	14	d__Bacteria; p__Planctomycetota; c__Planctomycetes; o__Pirellulales; f__Pirellulaceae; g__Pir4_lineage; s__uncultured_Pirellula
LOWRY-BTS-147	0	0	0	0	0	0	0	47	31	0	0	28	59	0	23	39	22	85	22	0	0	29	26	d__Bacteria; p__Chloroflexi; c__JG30-KF-CM66; o__JG30-KF-CM66; f__JG30-KF-CM66; g__JG30-KF-CM66
LOWRY-BTS-148	27	23	17	0	37	21	0	46	25	22	19	33	0	11	24	7	0	20	17	12	19	25	20	d__Bacteria; p__Proteobacteria; c__Gammaproteobacteria; o__Burkholderiales; f__TRA3-20; g__TRA3-20
LOWRY-BTS-149	71	126	41	0	28	12	0	13	0	0	0	20	29	45	10	0	0	14	13	0	0	0	0	d__Bacteria; p__Acidobacteriota; c__Thermoanaerobaculia; o__Thermoanaerobaculales; f__Thermoanaerobaculaceae; g__Subgroup_10; s__uncultured_bacterium
LOWRY-BTS-150	49	120	75	0	0	0	0	0	59	0	0	43	51	0	0	0	0	0	0	0	0	0	0	d__Bacteria; p__Proteobacteria; c__Alphaproteobacteria; o__Reyranellales; f__Reyranellaceae; g__uncultured; s__uncultured_soil
LOWRY-BTS-151	50	108	141	11	57	0	0	0	0	0	0	18	11	0	0	0	0	0	0	9	0	0	10	d__Bacteria; p__Actinobacteriota; c__Actinobacteria; o__Frankiales; f__Sporichthyaceae; g__Longivirga; s__uncultured_bacterium
LOWRY-BTS-152	55	108	89	22	44	0	0	10	0	0	0	0	0	0	17	16	0	0	23	0	0	13	16	d__Bacteria; p__Proteobacteria; c__Alphaproteobacteria; o__Sphingomonadales; f__Sphingomonadaceae; g__Novosphingobium
LOWRY-BTS-153	31	70	62	0	23	20	9	15	34	0	0	30	37	24	0	0	16	14	0	18	0	0	0	d__Bacteria; p__Proteobacteria; c__Alphaproteobacteria; o__Sphingomonadales; f__Sphingomonadaceae; g__Novosphingobium
LOWRY-BTS-154	0	9	0	0	0	43	0	27	22	11	9	28	52	24	22	0	21	38	21	11	12	26	20	d__Bacteria; p__Proteobacteria; c__Gammaproteobacteria; o__PLTA13; f__PLTA13; g__PLTA13; s__uncultured_sludge
LOWRY-BTS-155	82	167	104	0	49	0	0	0	0	0	0	0	0	0	0	0	0	0	0	0	0	0	0	d__Bacteria; p__Actinobacteriota; c__Acidimicrobiia; o__Microtrichales; f__uncultured; g__uncultured
LOWRY-BTS-156	70	127	160	0	45	0	0	0	0	0	0	0	0	0	0	0	0	0	0	0	0	0	0	d__Bacteria; p__Actinobacteriota; c__Actinobacteria; o__Pseudonocardiales; f__Pseudonocardiaceae; g__Pseudonocardia
LOWRY-BTS-157	59	102	102	0	112	0	0	12	0	0	0	13	0	0	0	0	0	0	0	0	0	0	0	d__Bacteria; p__Myxococcota; c__Polyangia; o__Polyangiales; f__Phaselicystidaceae; g__Phaselicystis; s__uncultured_bacterium
LOWRY-BTS-158	40	96	34	0	52	18	0	7	16	9	0	15	11	11	0	9	8	11	12	0	11	22	18	d__Bacteria; p__Proteobacteria; c__Alphaproteobacteria; o__Reyranellales; f__Reyranellaceae; g__uncultured
LOWRY-BTS-159	18	42	37	36	32	0	8	17	13	15	0	38	16	25	8	15	22	12	0	17	0	8	9	d__Bacteria; p__Actinobacteriota; c__Actinobacteria; o__Corynebacteriales; f__Mycobacteriaceae; g__Mycobacterium
LOWRY-BTS-160	0	0	0	0	0	13	16	28	37	17	0	40	79	27	0	36	18	44	28	16	0	0	0	d__Bacteria; p__Actinobacteriota; c__Thermoleophilia; o__Solirubrobacterales
LOWRY-BTS-161	51	141	74	0	81	0	0	17	0	0	0	20	0	0	0	0	0	0	14	0	0	0	0	d__Bacteria; p__Proteobacteria; c__Gammaproteobacteria; o__Steroidobacterales; f__Steroidobacteraceae; g__uncultured
LOWRY-BTS-162	93	107	80	0	48	0	0	13	0	0	0	16	0	0	0	0	0	0	0	0	23	13	0	d__Bacteria; p__Verrucomicrobiota; c__Chlamydiae; o__Chlamydiales; f__Simkaniaceae; g__Simkania; s__Simkania_negevensis
LOWRY-BTS-163	75	94	110	0	0	0	0	0	0	0	0	68	45	0	0	0	0	0	0	0	0	0	0	d__Bacteria; p__Proteobacteria; c__Gammaproteobacteria; o__Coxiellales; f__Coxiellaceae; g__Coxiella
LOWRY-BTS-164	0	153	134	0	103	0	0	0	0	0	0	0	0	0	0	0	0	0	0	0	0	0	0	d__Bacteria; p__Proteobacteria; c__Gammaproteobacteria; o__Burkholderiales; f__Comamonadaceae; g__Hydrogenophaga
LOWRY-BTS-165	0	0	0	0	0	21	0	47	74	34	22	40	0	0	21	0	0	16	31	0	22	20	37	d__Bacteria; p__Planctomycetota; c__OM190; o__OM190; f__OM190; g__OM190; s__uncultured_bacterium
LOWRY-BTS-166	96	141	52	0	93	0	0	0	0	0	0	0	0	0	0	0	0	0	0	0	0	0	0	d__Bacteria; p__Proteobacteria; c__Alphaproteobacteria
LOWRY-BTS-167	54	91	73	0	0	0	27	38	0	0	0	0	38	0	0	0	0	0	0	0	0	29	26	d__Bacteria; p__Proteobacteria; c__Alphaproteobacteria; o__Rhizobiales; f__Hyphomicrobiaceae; g__Pedomicrobium; s__uncultured_bacterium
LOWRY-BTS-168	70	97	135	13	55	0	0	0	0	0	0	0	0	0	0	0	0	0	0	0	0	0	0	d__Bacteria; p__Proteobacteria; c__Alphaproteobacteria; o__Rhodobacterales; f__Rhodobacteraceae
LOWRY-BTS-169	51	87	120	11	100	0	0	0	0	0	0	0	0	0	0	0	0	0	0	0	0	0	0	d__Bacteria; p__Chloroflexi; c__JG30-KF-CM66; o__JG30-KF-CM66; f__JG30-KF-CM66; g__JG30-KF-CM66; s__uncultured_bacterium
LOWRY-BTS-170	32	80	63	10	57	8	0	12	15	6	0	17	0	9	6	15	6	12	8	0	0	5	7	d__Bacteria; p__Proteobacteria; c__Alphaproteobacteria; o__Micavibrionales; f__uncultured; g__uncultured; s__uncultured_bacterium
LOWRY-BTS-171	0	98	0	0	0	18	0	40	19	15	17	0	42	16	0	32	0	37	0	0	0	0	27	d__Bacteria; p__Acidobacteriota; c__Vicinamibacteria; o__Vicinamibacterales; f__Vicinamibacteraceae; g__Vicinamibacteraceae
LOWRY-BTS-172	63	93	31	0	18	0	0	0	18	7	0	11	45	12	7	0	5	10	16	7	0	8	13	d__Bacteria; p__Acidobacteriota; c__Acidobacteriae; o__Bryobacterales; f__Bryobacteraceae; g__Bryobacter; s__uncultured_bacterium
LOWRY-BTS-173	46	59	28	11	30	29	5	13	0	0	0	0	0	13	18	0	0	6	8	5	14	29	47	d__Bacteria; p__Planctomycetota; c__Phycisphaerae; o__mle1-8; f__mle1-8; g__mle1-8
LOWRY-BTS-174	39	96	40	0	52	7	3	14	10	0	5	10	20	0	5	4	0	32	7	5	0	0	12	d__Bacteria; p__Chloroflexi; c__Anaerolineae; o__Caldilineales; f__Caldilineaceae; g__uncultured; s__uncultured_bacterium
LOWRY-BTS-175	29	132	69	9	72	0	0	0	0	0	0	0	0	0	10	0	0	11	0	0	11	0	17	d__Bacteria; p__Planctomycetota; c__Planctomycetes; o__Planctomycetales; f__Rubinisphaeraceae; g__uncultured; s__uncultured_bacterium
LOWRY-BTS-176	21	90	33	0	11	5	5	14	12	6	10	22	34	14	17	0	0	21	15	0	12	7	6	d__Bacteria; p__Planctomycetota; c__Planctomycetes; o__Pirellulales; f__Pirellulaceae; g__Pir4_lineage
LOWRY-BTS-177	36	73	16	0	72	8	5	17	0	8	10	26	8	0	14	4	6	13	7	0	0	14	13	d__Bacteria; p__Sumerlaeota; c__Sumerlaeia; o__Sumerlaeales; f__Sumerlaeaceae; g__Sumerlaea; s__uncultured_organism
LOWRY-BTS-178	50	93	90	24	63	0	0	0	0	0	0	0	0	0	0	0	0	0	8	20	0	0	0	d__Bacteria; p__Actinobacteriota; c__Actinobacteria; o__Micrococcales; f__Microbacteriaceae; g__Leucobacter
LOWRY-BTS-179	0	0	0	0	0	36	15	45	22	0	0	37	33	14	36	0	13	19	0	16	17	24	16	d__Bacteria; p__Proteobacteria; c__Gammaproteobacteria; o__PLTA13; f__PLTA13; g__PLTA13; s__metagenome
LOWRY-BTS-180	5	0	3	0	0	20	7	57	13	9	10	18	14	18	20	24	10	40	6	8	12	14	19	d__Bacteria; p__Acidobacteriota; c__Vicinamibacteria; o__Vicinamibacterales; f__uncultured; g__uncultured
LOWRY-BTS-181	50	136	96	0	50	0	0	0	0	0	0	0	0	0	0	0	0	0	0	0	0	0	0	d__Bacteria; p__Proteobacteria; c__Alphaproteobacteria; o__Sphingomonadales; f__Sphingomonadaceae; g__Altererythrobacter
LOWRY-BTS-182	36	117	61	6	43	0	8	7	0	0	0	9	9	0	8	8	0	11	0	0	0	0	0	d__Bacteria; p__Planctomycetota; c__Planctomycetes; o__Planctomycetales; f__Rubinisphaeraceae; g__Planctomicrobium; s__uncultured_bacterium
LOWRY-BTS-183	37	69	50	19	55	12	0	13	22	0	0	0	9	6	0	12	7	0	0	0	0	0	0	d__Bacteria; p__Bacteroidota; c__Bacteroidia; o__Flavobacteriales; f__NS9_marine_group; g__NS9_marine_group; s__uncultured_bacterium
LOWRY-BTS-184	0	0	0	0	0	7	8	27	15	15	7	24	30	10	10	11	11	21	23	0	23	28	34	d__Bacteria; p__Planctomycetota; c__Planctomycetes; o__Pirellulales; f__Pirellulaceae; g__Pirellula; s__Planctomycetes_bacterium
LOWRY-BTS-185	46	50	68	34	65	0	0	0	0	0	0	0	28	16	0	0	0	0	0	0	0	0	0	d__Bacteria; p__Proteobacteria; c__Alphaproteobacteria; o__Rhizobiales; f__Xanthobacteraceae; g__Pseudorhodoplanes
LOWRY-BTS-186	35	72	40	0	16	19	0	15	15	14	0	0	23	0	27	10	0	0	0	0	20	0	0	d__Bacteria; p__Proteobacteria; c__Alphaproteobacteria
LOWRY-BTS-187	32	70	81	0	10	0	6	6	23	0	0	17	29	10	0	0	0	8	13	0	0	0	0	d__Bacteria; p__Proteobacteria; c__Alphaproteobacteria; o__Rhizobiales; f__Hyphomicrobiaceae; g__Hyphomicrobium
LOWRY-BTS-188	33	52	65	0	66	0	0	0	0	11	0	0	0	0	0	0	0	0	25	0	13	20	19	d__Bacteria; p__Proteobacteria; c__Gammaproteobacteria; o__Oceanospirillales; f__Pseudohongiellaceae; g__Pseudohongiella
LOWRY-BTS-189	48	67	61	23	41	16	0	0	9	0	0	0	10	0	0	0	0	0	12	0	16	0	0	d__Bacteria; p__Proteobacteria; c__Alphaproteobacteria; o__Kiloniellales; f__Kiloniellaceae; g__uncultured
LOWRY-BTS-190	47	84	54	13	79	4	0	12	0	0	0	10	0	0	0	0	0	0	0	0	0	0	0	d__Bacteria; p__Verrucomicrobiota; c__Verrucomicrobiae; o__Verrucomicrobiales; f__Verrucomicrobiaceae; g__Prosthecobacter
LOWRY-BTS-191	51	21	53	11	48	0	0	15	0	0	0	39	0	0	0	0	0	0	28	0	0	0	21	d__Bacteria; p__Proteobacteria; c__Alphaproteobacteria; o__Rhodospirillales; f__Rhodospirillaceae; g__uncultured; s__metagenome
LOWRY-BTS-192	47	76	99	35	42	0	0	0	0	0	0	0	0	0	0	0	0	0	0	0	0	0	0	d__Bacteria; p__Proteobacteria; c__Alphaproteobacteria; o__Rhizobiales; f__Rhizobiaceae; g__Mesorhizobium
LOWRY-BTS-193	39	88	81	24	66	0	0	0	0	0	0	0	0	0	0	0	0	0	0	0	0	0	0	d__Bacteria; p__Proteobacteria; c__Alphaproteobacteria; o__Rhizobiales; f__Xanthobacteraceae; g__Afipia
LOWRY-BTS-194	40	68	63	0	0	0	0	0	0	0	0	40	61	23	0	0	0	0	0	0	0	0	0	d__Bacteria; p__Proteobacteria; c__Alphaproteobacteria; o__Rhizobiales; f__Hyphomicrobiaceae; g__Hyphomicrobium
LOWRY-BTS-195	60	72	61	0	72	0	0	0	14	0	5	9	0	0	0	0	0	0	0	0	0	0	0	d__Bacteria; p__Bacteroidota; c__Kapabacteria; o__Kapabacteriales; f__Kapabacteriales; g__Kapabacteriales
LOWRY-BTS-196	12	37	0	0	8	0	10	20	15	0	0	17	24	8	12	29	13	48	9	0	0	13	7	d__Bacteria; p__Planctomycetota; c__Planctomycetes; o__Planctomycetales
LOWRY-BTS-197	44	68	47	10	89	0	0	27	0	0	0	0	0	0	0	0	0	0	0	0	0	0	0	d__Bacteria; p__Acidobacteriota; c__Vicinamibacteria; o__Vicinamibacterales; f__Vicinamibacteraceae; g__Vicinamibacteraceae
LOWRY-BTS-198	39	91	71	0	87	0	0	0	0	0	0	0	0	0	0	0	0	0	0	0	0	0	0	d__Bacteria; p__Proteobacteria; c__Gammaproteobacteria; o__Burkholderiales; f__Comamonadaceae
LOWRY-BTS-199	0	0	0	0	0	35	5	14	26	13	20	19	19	33	8	0	0	17	21	11	10	12	23	d__Bacteria; p__Acidobacteriota; c__Vicinamibacteria; o__Subgroup_17; f__Subgroup_17; g__Subgroup_17; s__uncultured_Acidobacteria
LOWRY-BTS-200	22	70	55	0	22	8	0	0	0	0	0	20	0	23	0	0	0	48	0	0	9	0	0	d__Bacteria; p__Chloroflexi; c__JG30-KF-CM66; o__JG30-KF-CM66; f__JG30-KF-CM66; g__JG30-KF-CM66; s__uncultured_soil
LOWRY-BTS-201	34	107	64	6	47	0	0	0	0	0	0	0	5	0	0	5	0	7	0	0	0	0	0	d__Bacteria; p__Planctomycetota; c__Planctomycetes; o__Pirellulales; f__Pirellulaceae; g__Pirellula; s__uncultured_bacterium
LOWRY-BTS-202	9	31	6	0	7	40	5	22	20	0	0	11	13	0	17	4	7	16	9	0	16	19	18	d__Bacteria; p__Chloroflexi
LOWRY-BTS-203	9	32	65	11	22	8	0	12	15	6	10	15	8	11	0	0	0	13	6	0	0	9	10	d__Bacteria; p__Bacteroidota; c__Bacteroidia; o__Chitinophagales; f__Chitinophagaceae; g__Terrimonas
LOWRY-BTS-204	32	87	45	0	33	7	0	12	11	0	7	0	12	7	0	0	0	12	0	0	0	9	0	d__Bacteria; p__Planctomycetota; c__Planctomycetes; o__Gemmatales; f__Gemmataceae; g__uncultured; s__uncultured_bacterium
LOWRY-BTS-205	36	61	63	0	30	12	0	10	9	0	7	0	18	0	0	0	0	0	7	6	6	0	0	d__Bacteria; p__Proteobacteria; c__Alphaproteobacteria; o__Sphingomonadales; f__Sphingomonadaceae
LOWRY-BTS-206	32	65	130	20	23	0	0	0	0	0	0	0	0	0	0	0	0	0	0	0	0	0	0	d__Bacteria; p__Bdellovibrionota; c__Oligoflexia; o__Oligoflexales; f__uncultured; g__uncultured; s__uncultured_bacterium
LOWRY-BTS-207	29	64	44	0	44	0	0	0	0	0	0	12	0	0	0	0	0	0	15	11	18	22	11	d__Bacteria; p__Actinobacteriota; c__Actinobacteria; o__Micrococcales; f__Microbacteriaceae; g__Aurantimicrobium; s__uncultured_bacterium
LOWRY-BTS-208	0	0	0	0	0	11	0	9	18	14	11	31	30	0	15	13	0	17	24	0	8	20	38	d__Bacteria; p__Myxococcota; c__Myxococcia; o__Myxococcales; f__Myxococcaceae; g__P3OB-42; s__uncultured_bacterium
LOWRY-BTS-209	0	92	78	0	54	0	0	0	0	14	16	0	0	0	14	0	0	0	0	0	0	0	0	d__Bacteria; p__Actinobacteriota; c__Actinobacteria; o__Micrococcales; f__Microbacteriaceae
LOWRY-BTS-210	34	53	66	17	30	0	0	20	15	0	0	17	0	0	0	0	0	0	0	0	13	0	0	d__Bacteria; p__Proteobacteria; c__Alphaproteobacteria; o__Sphingomonadales; f__Sphingomonadaceae; g__Sphingobium
LOWRY-BTS-211	43	45	68	0	0	0	0	0	0	0	0	38	70	0	0	0	0	0	0	0	0	0	0	d__Bacteria; p__Proteobacteria; c__Alphaproteobacteria; o__Rhizobiales; f__Xanthobacteraceae
LOWRY-BTS-212	60	64	82	0	57	0	0	0	0	0	0	0	0	0	0	0	0	0	0	0	0	0	0	d__Bacteria; p__Proteobacteria; c__Gammaproteobacteria; o__Burkholderiales; f__Comamonadaceae
LOWRY-BTS-213	0	34	0	0	58	28	0	0	20	0	0	23	0	0	27	0	0	0	25	0	18	30	0	d__Bacteria; p__Acidobacteriota; c__Vicinamibacteria; o__Vicinamibacterales; f__Vicinamibacteraceae; g__Vicinamibacteraceae
LOWRY-BTS-214	55	102	64	0	41	0	0	0	0	0	0	0	0	0	0	0	0	0	0	0	0	0	0	d__Bacteria; p__Proteobacteria; c__Alphaproteobacteria; o__Caulobacterales; f__Hyphomonadaceae; g__SWB02
LOWRY-BTS-215	0	0	0	27	0	0	0	22	31	16	0	37	39	20	0	0	0	18	25	0	0	0	26	d__Bacteria; p__Proteobacteria; c__Alphaproteobacteria; o__Rhizobiales; f__Beijerinckiaceae; g__Methylocystis; s__uncultured_bacterium
LOWRY-BTS-216	54	96	66	0	44	0	0	0	0	0	0	0	0	0	0	0	0	0	0	0	0	0	0	d__Bacteria; p__Chloroflexi; c__Dehalococcoidia; o__S085; f__S085; g__S085; s__bacterium_YC-LK-LKJ27
LOWRY-BTS-217	18	94	59	5	84	0	0	0	0	0	0	0	0	0	0	0	0	0	0	0	0	0	0	d__Bacteria; p__Bacteroidota; c__Bacteroidia; o__Flavobacteriales; f__NS9_marine_group; g__NS9_marine_group; s__uncultured_bacterium
LOWRY-BTS-218	23	53	25	36	16	0	0	25	0	0	0	0	0	0	0	19	0	19	0	15	0	0	17	d__Bacteria; p__Proteobacteria; c__Gammaproteobacteria; o__PLTA13; f__PLTA13; g__PLTA13
LOWRY-BTS-219	38	39	31	0	19	0	0	0	24	11	0	27	0	11	12	13	0	9	0	0	0	12	9	d__Bacteria; p__Proteobacteria; c__Alphaproteobacteria; o__Rhizobiales; f__Rhizobiaceae; g__Allorhizobium-Neorhizobium-Pararhizobium-Rhizobium
LOWRY-BTS-220	46	44	47	0	22	0	0	0	18	17	0	37	11	0	0	0	0	12	0	0	0	0	0	d__Bacteria; p__Actinobacteriota; c__Thermoleophilia; o__Solirubrobacterales; f__67-14; g__67-14; s__metagenome
LOWRY-BTS-221	35	90	69	0	49	0	0	0	0	0	0	0	9	0	0	0	0	0	0	0	0	0	0	d__Bacteria; p__Actinobacteriota; c__Actinobacteria; o__Pseudonocardiales; f__Pseudonocardiaceae; g__Pseudonocardia
LOWRY-BTS-222	34	80	62	0	76	0	0	0	0	0	0	0	0	0	0	0	0	0	0	0	0	0	0	d__Bacteria; p__Proteobacteria; c__Gammaproteobacteria; o__Burkholderiales; f__Comamonadaceae
LOWRY-BTS-223	22	19	33	0	11	0	21	15	0	0	10	42	28	0	0	0	0	0	20	17	0	0	0	d__Bacteria; p__Actinobacteriota; c__Thermoleophilia; o__Solirubrobacterales; f__Solirubrobacteraceae; g__JCM_18997; s__uncultured_bacterium
LOWRY-BTS-224	0	35	0	0	0	27	0	0	41	19	24	53	0	0	33	0	0	17	0	0	0	0	0	d__Bacteria; p__Proteobacteria; c__Gammaproteobacteria; o__Burkholderiales; f__Comamonadaceae; g__Hydrogenophaga
LOWRY-BTS-225	21	32	0	0	20	13	0	34	0	16	0	28	0	0	0	17	0	17	17	0	11	0	16	d__Bacteria; p__Acidobacteriota; c__Vicinamibacteria; o__Vicinamibacterales; f__uncultured; g__uncultured; s__uncultured_bacterium
LOWRY-BTS-226	44	55	26	9	52	0	0	18	11	0	0	0	5	0	0	9	7	3	0	0	0	0	0	d__Bacteria; p__Cyanobacteria; c__Vampirivibrionia; o__Obscuribacterales; f__Obscuribacteraceae; g__Obscuribacteraceae; s__uncultured_marine
LOWRY-BTS-227	41	68	53	0	77	0	0	0	0	0	0	0	0	0	0	0	0	0	0	0	0	0	0	d__Bacteria; p__Proteobacteria; c__Gammaproteobacteria; o__Burkholderiales; f__Comamonadaceae
LOWRY-BTS-228	36	76	57	7	52	0	0	6	0	0	0	0	0	0	0	0	0	0	0	0	0	0	0	d__Bacteria; p__Cyanobacteria; c__Vampirivibrionia; o__Vampirovibrionales; f__Vampirovibrionales; g__Vampirovibrionales; s__uncultured_bacterium
LOWRY-BTS-229	0	0	0	0	0	4	0	15	12	4	6	37	11	0	17	11	6	13	10	0	41	11	32	d__Bacteria; p__Planctomycetota; c__Phycisphaerae; o__S-70; f__S-70; g__S-70; s__uncultured_bacterium
LOWRY-BTS-230	23	67	51	11	42	10	0	0	6	0	0	10	0	0	0	0	0	0	5	0	0	8	0	d__Bacteria; p__Planctomycetota; c__BD7-11; o__BD7-11; f__BD7-11; g__BD7-11; s__uncultured_bacterium
LOWRY-BTS-231	40	74	36	7	63	0	0	0	0	0	0	0	11	0	0	0	0	0	0	0	0	0	0	d__Bacteria; p__Planctomycetota; c__OM190; o__OM190; f__OM190; g__OM190; s__uncultured_bacterium
LOWRY-BTS-232	14	0	0	0	0	16	0	29	35	14	10	26	20	13	19	15	0	0	0	0	0	20	0	d__Bacteria; p__Proteobacteria; c__Gammaproteobacteria; o__Burkholderiales; f__Nitrosomonadaceae; g__Ellin6067
LOWRY-BTS-233	38	69	75	0	33	0	0	0	0	0	0	0	15	0	0	0	0	0	0	0	0	0	0	d__Bacteria; p__Proteobacteria; c__Alphaproteobacteria; o__Sphingomonadales; f__Sphingomonadaceae; g__Sphingobium
LOWRY-BTS-234	19	23	11	0	0	14	0	14	32	6	0	25	34	0	10	9	0	8	0	0	0	0	18	d__Bacteria; p__Proteobacteria; c__Alphaproteobacteria; o__Caulobacterales; f__Hyphomonadaceae; g__uncultured; s__uncultured_bacterium
LOWRY-BTS-235	47	59	18	0	16	11	0	12	11	0	0	19	16	0	0	0	0	9	10	0	0	0	0	d__Bacteria; p__Acidobacteriota; c__Acidobacteriae; o__PAUC26f; f__PAUC26f; g__PAUC26f
LOWRY-BTS-236	43	65	45	13	44	0	0	0	0	0	0	9	0	0	0	0	0	3	0	0	0	0	0	d__Bacteria; p__Bdellovibrionota; c__Bdellovibrionia; o__Bdellovibrionales; f__Bdellovibrionaceae; g__Bdellovibrio; s__uncultured_bacterium
LOWRY-BTS-237	27	35	52	0	16	0	0	0	15	0	0	9	29	0	0	11	0	25	0	0	0	0	0	d__Bacteria; p__Actinobacteriota; c__Actinobacteria; o__Propionibacteriales; f__Nocardioidaceae; g__Nocardioides
LOWRY-BTS-238	18	59	96	0	0	0	0	0	0	0	0	12	0	0	0	0	0	19	0	0	0	15	0	d__Bacteria; p__Proteobacteria; c__Alphaproteobacteria; o__Sphingomonadales; f__Sphingomonadaceae
LOWRY-BTS-239	17	35	31	6	15	7	6	18	13	11	5	19	13	6	10	0	0	0	0	0	0	0	0	d__Bacteria; p__Bdellovibrionota; c__Bdellovibrionia; o__Bdellovibrionales; f__Bdellovibrionaceae; g__Bdellovibrio; s__uncultured_gamma
LOWRY-BTS-240	70	0	48	0	39	0	0	0	0	0	0	27	0	0	15	0	0	0	0	0	0	0	0	d__Bacteria; p__Acidobacteriota; c__Vicinamibacteria; o__Vicinamibacterales; f__Vicinamibacteraceae; g__Vicinamibacteraceae
LOWRY-BTS-241	42	56	33	15	21	0	0	0	19	0	0	0	24	0	0	0	0	0	0	0	0	0	0	d__Bacteria; p__Proteobacteria; c__Alphaproteobacteria; o__Caulobacterales; f__Caulobacteraceae; g__Phenylobacterium
LOWRY-BTS-242	39	61	46	6	57	0	0	0	0	0	0	0	0	0	0	0	0	0	0	0	0	0	0	d__Bacteria; p__Myxococcota; c__Polyangia; o__Nannocystales; f__Nannocystaceae; g__Nannocystis; s__uncultured_bacterium
LOWRY-BTS-243	31	84	46	9	32	3	0	0	4	0	0	0	0	0	0	0	0	0	0	0	0	0	0	d__Bacteria; p__Verrucomicrobiota; c__Verrucomicrobiae; o__Verrucomicrobiales; f__DEV007; g__DEV007; s__uncultured_Verrucomicrobiales
LOWRY-BTS-244	28	51	58	12	58	0	0	0	0	0	0	0	0	0	0	0	0	0	0	0	0	0	0	d__Bacteria; p__Myxococcota; c__Polyangia; o__Blfdi19; f__Blfdi19; g__Blfdi19; s__uncultured_bacterium
LOWRY-BTS-245	33	35	23	0	22	8	0	10	29	0	0	19	16	11	0	0	0	0	0	0	0	0	0	d__Bacteria; p__Proteobacteria; c__Alphaproteobacteria; o__Rhizobiales; f__Hyphomicrobiaceae
LOWRY-BTS-246	31	56	52	0	43	0	0	0	3	0	0	5	0	0	0	0	0	0	3	0	5	7	0	d__Bacteria; p__Cyanobacteria; c__Vampirivibrionia; o__Vampirovibrionales; f__Vampirovibrionales; g__Vampirovibrionales; s__uncultured_bacterium
LOWRY-BTS-247	0	52	49	0	30	0	0	36	38	0	0	0	0	0	0	0	0	0	0	0	0	0	0	d__Bacteria; p__Proteobacteria; c__Alphaproteobacteria; o__Rhizobiales; f__Xanthobacteraceae
LOWRY-BTS-248	46	89	64	0	0	0	0	0	0	0	0	0	0	0	0	0	0	0	0	0	0	0	0	d__Bacteria; p__Actinobacteriota; c__Actinobacteria; o__Pseudonocardiales; f__Pseudonocardiaceae; g__Pseudonocardia
LOWRY-BTS-249	35	66	62	0	27	0	0	0	9	0	0	0	0	0	0	0	0	0	0	0	0	0	0	d__Bacteria; p__Actinobacteriota; c__Actinobacteria; o__PeM15; f__PeM15; g__PeM15
LOWRY-BTS-250	22	64	33	0	0	0	0	0	0	0	15	21	23	0	0	0	0	0	0	0	0	0	0	d__Bacteria; p__Proteobacteria; c__Alphaproteobacteria; o__Rhizobiales; f__Hyphomicrobiaceae
LOWRY-BTS-251	33	42	49	13	19	0	0	0	0	0	0	0	11	0	8	0	0	9	8	0	0	0	0	d__Bacteria; p__Proteobacteria; c__Alphaproteobacteria; o__Holosporales; f__Holosporaceae; g__uncultured; s__uncultured_bacterium
LOWRY-BTS-252	35	55	32	0	34	11	0	6	0	0	0	13	0	0	0	0	0	0	0	0	0	0	0	d__Bacteria; p__SAR324_clade(Marine_group_B); c__SAR324_clade(Marine_group_B); o__SAR324_clade(Marine_group_B); f__SAR324_clade(Marine_group_B); g__SAR324_clade(Marine_group_B)
LOWRY-BTS-253	0	78	75	0	0	0	0	0	20	0	0	0	0	0	0	0	0	0	0	0	0	13	0	d__Bacteria; p__Proteobacteria; c__Alphaproteobacteria; o__Rhizobiales; f__Hyphomicrobiaceae; g__Pedomicrobium
LOWRY-BTS-254	38	52	58	0	37	0	0	0	0	0	0	0	0	0	0	0	0	0	0	0	0	0	0	d__Bacteria; p__Proteobacteria; c__Alphaproteobacteria; o__Sphingomonadales; f__Sphingomonadaceae; g__Novosphingobium
LOWRY-BTS-255	28	45	17	0	22	10	0	22	0	0	0	0	0	0	16	11	12	0	0	0	0	0	0	d__Bacteria; p__Proteobacteria; c__Alphaproteobacteria; o__Caulobacterales; f__Hyphomonadaceae
LOWRY-BTS-256	0	0	0	19	0	0	0	0	31	0	0	29	31	0	0	0	18	43	0	0	0	0	0	d__Bacteria; p__Actinobacteriota; c__Thermoleophilia; o__Solirubrobacterales; f__Solirubrobacteraceae; g__Conexibacter; s__uncultured_bacterium
LOWRY-BTS-257	30	40	68	0	20	0	0	0	13	0	0	0	0	10	0	0	0	0	0	0	0	0	0	d__Bacteria; p__Myxococcota; c__Polyangia; o__Polyangiales; f__Sandaracinaceae; g__Sandaracinus; s__metagenome
LOWRY-BTS-258	0	0	0	0	0	27	0	32	50	34	0	37	0	0	0	0	0	0	0	0	0	0	0	d__Bacteria; p__Proteobacteria; c__Gammaproteobacteria; o__Burkholderiales; f__Rhodocyclaceae; g__Zoogloea
LOWRY-BTS-259	27	26	12	0	0	0	0	22	21	0	0	17	16	16	0	0	0	0	0	0	0	21	0	d__Bacteria; p__Planctomycetota; c__OM190; o__OM190; f__OM190; g__OM190; s__uncultured_bacterium
LOWRY-BTS-260	0	0	0	0	0	14	0	8	10	0	16	21	13	8	6	9	13	17	0	6	8	12	12	d__Bacteria; p__Acidobacteriota; c__Vicinamibacteria; o__Subgroup_17; f__Subgroup_17; g__Subgroup_17
LOWRY-BTS-261	34	85	43	0	14	0	0	0	0	0	0	0	0	0	0	0	0	0	0	0	0	0	0	d__Bacteria; p__Planctomycetota; c__Planctomycetes; o__Pirellulales; f__Pirellulaceae; g__uncultured
LOWRY-BTS-262	34	85	30	0	26	0	0	0	0	0	0	0	0	0	0	0	0	0	0	0	0	0	0	d__Bacteria; p__Proteobacteria; c__Alphaproteobacteria; o__Sphingomonadales; f__Sphingomonadaceae; g__Novosphingobium
LOWRY-BTS-263	9	53	32	5	20	9	0	0	11	0	5	17	0	0	7	0	0	7	0	0	0	0	0	d__Bacteria; p__Planctomycetota; c__Planctomycetes; o__Planctomycetales; f__Gimesiaceae; g__Gimesia
LOWRY-BTS-264	27	48	28	0	11	0	0	7	16	0	0	0	14	12	11	0	0	0	0	0	0	0	0	d__Bacteria; p__Proteobacteria; c__Alphaproteobacteria; o__Kiloniellales; f__Fodinicurvataceae; g__uncultured; s__metagenome
LOWRY-BTS-265	27	44	33	9	35	0	0	3	0	0	0	6	4	0	0	0	0	0	4	0	0	0	8	d__Bacteria; p__Proteobacteria; c__Alphaproteobacteria; o__Caulobacterales; f__Hyphomonadaceae; g__SWB02; s__uncultured_Alphaproteobacteria
LOWRY-BTS-266	9	30	26	0	30	18	0	11	8	0	0	7	0	7	0	0	0	11	0	0	0	14	0	d__Bacteria; p__Myxococcota; c__Polyangia
LOWRY-BTS-267	14	48	31	0	26	0	0	7	0	0	0	0	13	0	0	10	0	10	6	5	0	0	0	d__Bacteria; p__Chloroflexi; c__OLB14; o__OLB14; f__OLB14; g__OLB14; s__uncultured_bacterium
LOWRY-BTS-268	10	19	8	0	0	21	0	12	12	0	0	11	14	0	7	0	9	7	10	6	5	9	10	d__Bacteria; p__Gemmatimonadota; c__Gemmatimonadetes; o__Gemmatimonadales; f__Gemmatimonadaceae
LOWRY-BTS-269	0	0	0	0	0	0	0	0	16	0	0	0	20	0	10	8	0	0	17	0	17	41	27	d__Bacteria; p__Proteobacteria; c__Alphaproteobacteria; o__Holosporales; f__Holosporaceae; g__uncultured; s__uncultured_bacterium
LOWRY-BTS-270	31	56	45	0	10	0	0	0	0	4	0	0	0	0	4	4	4	11	0	0	0	0	0	d__Bacteria; p__Proteobacteria; c__Gammaproteobacteria; o__uncultured; f__uncultured; g__uncultured; s__uncultured_bacterium
LOWRY-BTS-271	26	0	17	0	34	16	0	22	23	0	0	0	0	0	15	0	0	0	0	0	0	0	16	d__Bacteria; p__Proteobacteria; c__Alphaproteobacteria; o__uncultured; f__uncultured; g__uncultured
LOWRY-BTS-272	26	28	24	0	0	0	0	0	0	0	0	14	22	0	43	10	0	0	0	0	0	0	0	d__Bacteria; p__Bacteroidota; c__Bacteroidia; o__Chitinophagales; f__Saprospiraceae; g__uncultured
LOWRY-BTS-273	23	24	33	0	0	0	0	17	11	0	0	24	0	13	0	0	0	9	13	0	0	0	0	d__Bacteria; p__Proteobacteria; c__Alphaproteobacteria; o__Caulobacterales; f__Hyphomonadaceae; g__SWB02
LOWRY-BTS-274	0	0	0	0	0	9	0	25	21	0	12	14	8	9	10	0	0	6	11	0	10	11	15	d__Bacteria; p__Myxococcota; c__Polyangia
LOWRY-BTS-275	0	0	0	0	33	0	0	41	25	17	0	0	0	0	0	0	0	36	0	0	0	0	12	d__Bacteria; p__Bacteroidota; c__Bacteroidia; o__Chitinophagales; f__Saprospiraceae; g__uncultured
LOWRY-BTS-276	23	39	26	10	18	0	0	0	11	0	0	19	0	0	0	0	0	5	8	0	0	0	0	d__Bacteria
LOWRY-BTS-277	16	42	23	0	41	0	0	19	5	0	0	0	0	0	3	4	0	6	0	0	0	0	0	d__Bacteria; p__Verrucomicrobiota; c__Verrucomicrobiae; o__Verrucomicrobiales; f__Verrucomicrobiaceae; g__uncultured; s__uncultured_bacterium
LOWRY-BTS-278	0	0	0	0	0	6	0	10	16	0	9	14	8	7	13	6	0	0	12	3	27	13	14	d__Bacteria; p__Bacteroidota; c__Bacteroidia; o__Cytophagales; f__Microscillaceae; g__uncultured; s__uncultured_Bacteroidetes
LOWRY-BTS-279	27	64	66	0	0	0	0	0	0	0	0	0	0	0	0	0	0	0	0	0	0	0	0	d__Bacteria; p__Proteobacteria; c__Gammaproteobacteria; o__Burkholderiales; f__Nitrosomonadaceae; g__oc32; s__uncultured_bacterium
LOWRY-BTS-280	27	28	62	16	15	0	0	0	0	0	0	0	0	0	0	0	0	0	0	0	0	0	9	d__Bacteria; p__Actinobacteriota; c__Acidimicrobiia; o__Microtrichales; f__Ilumatobacteraceae
LOWRY-BTS-281	26	59	25	0	39	3	0	0	0	0	0	0	0	0	0	0	0	0	0	0	0	0	3	d__Bacteria; p__Cyanobacteria; c__Vampirivibrionia; o__Obscuribacterales; f__Obscuribacteraceae; g__Obscuribacteraceae; s__uncultured_bacterium
LOWRY-BTS-282	16	31	22	0	25	0	0	16	15	8	0	0	0	0	15	0	0	0	0	0	0	0	7	d__Bacteria; p__Planctomycetota; c__BD7-11; o__BD7-11; f__BD7-11; g__BD7-11; s__uncultured_bacterium
LOWRY-BTS-283	18	40	48	0	0	0	0	18	0	0	0	0	15	0	0	0	0	14	0	0	0	0	0	d__Bacteria; p__Proteobacteria; c__Alphaproteobacteria; o__Rhizobiales; f__Xanthobacteraceae
LOWRY-BTS-284	27	45	21	0	21	5	0	7	0	0	0	6	0	0	0	0	0	0	4	0	7	0	9	d__Bacteria; p__Acidobacteriota; c__Blastocatellia; o__11-24; f__11-24; g__11-24; s__uncultured_Acidobacteriales
LOWRY-BTS-285	16	17	0	0	12	9	0	16	6	6	0	25	0	0	8	0	6	12	12	0	0	0	7	d__Bacteria; p__Proteobacteria; c__Gammaproteobacteria; o__Immundisolibacterales; f__Immundisolibacteraceae; g__Immundisolibacter
LOWRY-BTS-286	42	25	16	4	14	4	0	0	15	4	0	6	6	0	0	0	0	0	4	0	0	4	5	d__Bacteria; p__Verrucomicrobiota; c__Chlamydiae; o__Chlamydiales; f__cvE6; g__cvE6; s__uncultured_Chlamydia
LOWRY-BTS-287	0	93	0	0	56	0	0	0	0	0	0	0	0	0	0	0	0	0	0	0	0	0	0	d__Bacteria; p__Proteobacteria; c__Gammaproteobacteria; o__Acidithiobacillales; f__Acidithiobacillaceae; g__RCP1-48; s__uncultured_bacterium
LOWRY-BTS-288	0	0	0	0	0	0	0	0	41	0	0	42	0	0	0	0	0	0	0	0	0	28	35	d__Bacteria; p__Proteobacteria; c__Alphaproteobacteria; o__Dongiales; f__Dongiaceae; g__Dongia; s__uncultured_Rhodospirillales
LOWRY-BTS-289	22	46	21	8	29	0	0	0	0	0	0	9	0	0	0	0	0	0	10	0	0	0	0	d__Bacteria; p__Proteobacteria; c__Alphaproteobacteria; o__uncultured; f__uncultured; g__uncultured; s__uncultured_bacterium
LOWRY-BTS-290	10	52	30	10	24	0	5	0	0	0	0	0	0	0	0	4	0	0	7	0	0	0	0	d__Bacteria; p__Proteobacteria; c__Alphaproteobacteria; o__Sphingomonadales; f__Sphingomonadaceae
LOWRY-BTS-291	21	36	20	7	7	0	0	0	0	4	0	0	14	12	0	0	0	11	0	8	0	0	0	d__Bacteria; p__Proteobacteria; c__Alphaproteobacteria; o__Rhizobiales; f__Xanthobacteraceae; g__Rhodoplanes
LOWRY-BTS-292	11	27	14	6	15	8	0	0	11	0	0	9	10	4	7	0	0	8	0	0	0	9	0	d__Bacteria; p__WPS-2; c__WPS-2; o__WPS-2; f__WPS-2; g__WPS-2; s__hydrothermal_vent
LOWRY-BTS-293	22	62	27	9	18	0	0	0	0	0	0	0	0	0	0	0	0	0	0	0	0	0	0	d__Bacteria; p__Myxococcota; c__Polyangia; o__Nannocystales; f__Nannocystaceae; g__uncultured; s__uncultured_delta
LOWRY-BTS-294	32	56	49	0	0	0	0	0	0	0	0	0	0	0	0	0	0	0	0	0	0	0	0	d__Bacteria; p__Proteobacteria; c__Alphaproteobacteria; o__Rhizobiales; f__Xanthobacteraceae; g__Bradyrhizobium; s__metagenome
LOWRY-BTS-295	23	43	27	0	0	0	0	13	10	0	0	15	0	0	0	0	0	0	0	0	0	0	0	d__Bacteria; p__Chloroflexi; c__OLB14; o__OLB14; f__OLB14; g__OLB14; s__uncultured_Chloroflexi
LOWRY-BTS-296	14	37	26	0	0	0	0	0	0	0	0	18	18	0	0	23	0	0	0	0	0	0	0	d__Bacteria; p__Proteobacteria; c__Alphaproteobacteria; o__Rhizobiales; f__Xanthobacteraceae
LOWRY-BTS-297	32	54	49	0	0	0	0	0	0	0	0	0	0	0	0	0	0	0	0	0	0	0	0	d__Bacteria; p__Proteobacteria; c__Gammaproteobacteria; o__Burkholderiales; f__Burkholderiaceae; g__Lautropia; s__uncultured_bacterium
LOWRY-BTS-298	14	44	50	4	0	0	0	0	5	4	0	6	0	0	0	0	0	0	0	0	0	0	8	d__Bacteria; p__Chloroflexi; c__Anaerolineae; o__1-20; f__1-20; g__1-20
LOWRY-BTS-299	20	40	51	0	0	0	0	0	0	0	0	11	12	0	0	0	0	0	0	0	0	0	0	d__Bacteria; p__Actinobacteriota; c__Thermoleophilia; o__Solirubrobacterales; f__Solirubrobacteraceae; g__Conexibacter; s__metagenome
LOWRY-BTS-300	19	28	54	0	12	0	0	0	0	0	0	9	0	0	0	0	0	11	0	0	0	0	0	d__Bacteria; p__Acidobacteriota; c__Blastocatellia; o__DS-100; f__DS-100; g__DS-100
LOWRY-BTS-301	0	0	0	0	76	9	0	9	0	0	0	0	0	0	0	0	0	12	0	0	0	11	14	d__Bacteria; p__Planctomycetota; c__OM190; o__OM190; f__OM190; g__OM190; s__uncultured_bacterium
LOWRY-BTS-302	21	26	43	0	20	0	0	0	0	0	0	12	0	0	0	0	0	0	0	5	0	0	0	d__Bacteria; p__Actinobacteriota; c__Acidimicrobiia; o__uncultured; f__uncultured; g__uncultured; s__uncultured_soil
LOWRY-BTS-303	0	81	46	0	0	0	0	0	0	0	0	0	0	0	0	0	0	0	0	0	0	0	0	d__Bacteria; p__Proteobacteria; c__Gammaproteobacteria; o__Burkholderiales; f__Nitrosomonadaceae; g__Nitrosomonas
LOWRY-BTS-304	0	0	0	0	0	0	0	8	10	7	0	11	22	19	8	0	0	15	8	0	0	6	7	d__Bacteria; p__Proteobacteria; c__Gammaproteobacteria; o__Steroidobacterales; f__Steroidobacteraceae; g__Steroidobacter
LOWRY-BTS-305	27	13	33	0	14	0	0	8	0	0	0	0	0	3	3	7	0	9	5	0	0	4	0	d__Bacteria; p__Chloroflexi; c__Chloroflexia; o__Thermomicrobiales; f__JG30-KF-CM45; g__JG30-KF-CM45; s__uncultured_Chloroflexi
LOWRY-BTS-306	0	0	0	0	0	13	0	32	40	0	0	39	0	0	0	0	0	0	0	0	0	0	0	d__Bacteria; p__Proteobacteria; c__Gammaproteobacteria; o__Burkholderiales; f__Rhodocyclaceae; g__Thauera
LOWRY-BTS-307	16	25	30	0	24	7	0	0	6	0	4	0	0	0	7	0	0	0	0	0	0	0	4	d__Bacteria; p__Planctomycetota; c__Phycisphaerae; o__Phycisphaerales; f__Phycisphaeraceae; g__SM1A02
LOWRY-BTS-308	19	49	16	0	28	10	0	0	0	0	0	0	0	0	0	0	0	0	0	0	0	0	0	d__Bacteria; p__Proteobacteria; c__Gammaproteobacteria; o__CCM19a; f__CCM19a; g__CCM19a; s__uncultured_bacterium
LOWRY-BTS-309	8	23	7	0	14	0	0	7	11	6	0	5	7	0	9	0	4	9	0	0	6	6	0	d__Bacteria; p__Planctomycetota; c__Pla4_lineage; o__Pla4_lineage; f__Pla4_lineage; g__Pla4_lineage
LOWRY-BTS-310	0	0	0	0	0	0	0	18	56	0	0	0	0	0	24	0	0	0	0	0	0	23	0	d__Bacteria; p__Proteobacteria; c__Gammaproteobacteria; o__Burkholderiales; f__Burkholderiaceae
LOWRY-BTS-311	0	0	0	0	0	0	0	0	17	0	0	25	39	0	0	0	0	14	26	0	0	0	0	d__Bacteria; p__Actinobacteriota; c__Actinobacteria; o__Corynebacteriales; f__Mycobacteriaceae; g__Mycobacterium
LOWRY-BTS-312	40	33	36	0	11	0	0	0	0	0	0	0	0	0	0	0	0	0	0	0	0	0	0	d__Bacteria; p__Proteobacteria; c__Gammaproteobacteria; o__Burkholderiales; f__Nitrosomonadaceae; g__Nitrosomonas
LOWRY-BTS-313	29	29	43	0	18	0	0	0	0	0	0	0	0	0	0	0	0	0	0	0	0	0	0	d__Bacteria; p__Proteobacteria; c__Alphaproteobacteria; o__Rhodobacterales; f__Rhodobacteraceae; g__Rhodobacter
LOWRY-BTS-314	25	49	0	8	21	0	0	0	0	0	0	9	0	0	0	0	0	0	7	0	0	0	0	d__Bacteria; p__Planctomycetota; c__OM190; o__OM190; f__OM190; g__OM190
LOWRY-BTS-315	24	45	34	2	14	0	0	0	0	0	0	0	0	0	0	0	0	0	0	0	0	0	0	d__Bacteria; p__Planctomycetota; c__Planctomycetes; o__Pirellulales; f__Pirellulaceae; g__Pirellula
LOWRY-BTS-316	17	33	15	0	26	0	0	12	14	0	0	0	0	0	0	0	0	0	0	0	0	0	0	d__Bacteria; p__Bdellovibrionota; c__Bdellovibrionia; o__Bdellovibrionales; f__Bdellovibrionaceae; g__OM27_clade; s__uncultured_bacterium
LOWRY-BTS-317	13	0	0	0	0	12	0	17	0	0	0	18	14	0	0	0	0	17	0	0	0	26	0	d__Bacteria; p__Gemmatimonadota; c__Gemmatimonadetes; o__Gemmatimonadales; f__Gemmatimonadaceae; g__uncultured; s__metagenome
LOWRY-BTS-318	0	66	50	0	0	0	0	0	0	0	0	0	0	0	0	0	0	0	0	0	0	0	0	d__Bacteria; p__Proteobacteria; c__Alphaproteobacteria; o__Defluviicoccales; f__uncultured; g__uncultured; s__uncultured_bacterium
LOWRY-BTS-319	0	0	0	0	0	0	0	0	21	12	0	0	23	11	0	0	0	20	0	0	0	12	17	d__Bacteria; p__Actinobacteriota; c__Acidimicrobiia; o__Microtrichales; f__Ilumatobacteraceae; g__uncultured
LOWRY-BTS-320	0	31	39	0	0	0	0	0	15	0	0	15	14	0	0	0	0	0	0	0	0	0	0	d__Bacteria; p__Proteobacteria; c__Alphaproteobacteria; o__Rhizobiales; f__Rhizobiaceae
LOWRY-BTS-321	13	27	42	13	18	0	0	0	0	0	0	0	0	0	0	0	0	0	0	0	0	0	0	d__Bacteria; p__Bacteroidota; c__Bacteroidia; o__Chitinophagales; f__uncultured; g__uncultured; s__metagenome
LOWRY-BTS-322	15	35	18	8	33	0	0	0	0	0	0	0	0	0	0	0	0	0	0	0	0	0	0	d__Bacteria; p__Latescibacterota; c__Latescibacterota; o__Latescibacterota; f__Latescibacterota; g__Latescibacterota; s__uncultured_Pelobacter
LOWRY-BTS-323	7	43	11	0	12	0	0	0	18	0	0	0	0	0	10	8	0	0	0	0	0	0	0	d__Bacteria; p__Chloroflexi; c__OLB14; o__OLB14; f__OLB14; g__OLB14; s__uncultured_bacterium
LOWRY-BTS-324	0	36	21	0	0	0	0	13	0	0	0	24	0	0	0	0	0	15	0	0	0	0	0	d__Bacteria; p__Proteobacteria; c__Alphaproteobacteria; o__Caulobacterales; f__Hyphomonadaceae; g__SWB02
LOWRY-BTS-325	0	9	6	0	10	9	0	0	8	0	0	11	0	10	0	0	0	0	18	0	0	28	0	d__Bacteria; p__Bacteroidota; c__Bacteroidia; o__Flavobacteriales; f__Cryomorphaceae; g__uncultured
LOWRY-BTS-326	9	36	30	0	32	0	0	0	0	0	0	0	0	0	0	0	0	0	0	0	0	0	0	d__Bacteria; p__Myxococcota; c__Myxococcia; o__Myxococcales; f__Myxococcaceae; g__P3OB-42
LOWRY-BTS-327	6	11	0	0	13	0	0	7	0	8	0	10	9	0	0	0	0	10	8	0	0	8	7	d__Bacteria; p__Latescibacterota; c__Latescibacterota; o__Latescibacterota; f__Latescibacterota; g__Latescibacterota
LOWRY-BTS-328	22	48	0	0	0	0	0	0	0	0	8	20	0	0	0	8	0	0	0	0	0	0	0	d__Bacteria; p__Proteobacteria; c__Alphaproteobacteria; o__Caulobacterales; f__Hyphomonadaceae; g__SWB02; s__metagenome
LOWRY-BTS-329	10	19	10	0	8	11	0	17	14	0	0	12	0	0	0	0	0	0	0	0	0	0	0	d__Bacteria; p__Bacteroidota; c__Bacteroidia; o__Chitinophagales; f__Saprospiraceae; g__uncultured; s__uncultured_Saprospiraceae
LOWRY-BTS-330	9	38	18	7	34	0	0	0	0	0	0	0	0	0	0	0	0	0	0	0	0	0	0	d__Bacteria; p__Bacteroidota; c__Bacteroidia; o__Sphingobacteriales; f__env.OPS_17; g__env.OPS_17
LOWRY-BTS-331	0	28	32	0	20	7	0	0	0	0	0	0	0	10	9	0	0	0	0	0	0	0	0	d__Bacteria; p__Acidobacteriota; c__Blastocatellia; o__Blastocatellales; f__Blastocatellaceae; g__Blastocatella
LOWRY-BTS-332	20	39	0	0	46	0	0	0	0	0	0	0	0	0	0	0	0	0	0	0	0	0	0	d__Bacteria; p__Proteobacteria; c__Gammaproteobacteria; o__Ectothiorhodospirales; f__Thioalkalispiraceae; g__uncultured; s__uncultured_bacterium
LOWRY-BTS-333	18	62	17	0	0	0	0	8	0	0	0	0	0	0	0	0	0	0	0	0	0	0	0	d__Bacteria; p__Proteobacteria; c__Alphaproteobacteria; o__Reyranellales; f__Reyranellaceae; g__Reyranella
LOWRY-BTS-334	15	35	18	0	9	0	7	7	0	0	0	0	8	0	0	0	0	0	6	0	0	0	0	d__Bacteria; p__Chloroflexi; c__Chloroflexia; o__Thermomicrobiales; f__JG30-KF-CM45; g__JG30-KF-CM45; s__uncultured_soil
LOWRY-BTS-335	25	33	28	0	9	0	0	0	0	0	0	0	8	0	0	0	0	0	0	0	0	0	0	d__Bacteria; p__Proteobacteria; c__Alphaproteobacteria; o__Caulobacterales; f__Parvularculaceae; g__Amphiplicatus; s__uncultured_bacterium
LOWRY-BTS-336	19	41	33	0	0	0	0	0	0	0	0	0	10	0	0	0	0	0	0	0	0	0	0	d__Bacteria; p__Chloroflexi; c__Anaerolineae; o__SBR1031; f__A4b; g__A4b; s__uncultured_sludge
LOWRY-BTS-337	15	31	21	0	15	0	0	0	8	0	0	0	9	0	0	0	0	0	0	0	4	0	0	d__Bacteria; p__Proteobacteria; c__Alphaproteobacteria; o__Rhizobiales; f__Devosiaceae
LOWRY-BTS-338	22	22	28	0	20	4	0	0	0	0	0	0	0	0	0	0	0	0	3	0	0	0	3	d__Bacteria; p__Proteobacteria; c__Alphaproteobacteria; o__Rhizobiales; f__Rhizobiaceae
LOWRY-BTS-339	18	42	9	0	18	5	0	10	0	0	0	0	0	0	0	0	0	0	0	0	0	0	0	d__Bacteria; p__Planctomycetota; c__OM190; o__OM190; f__OM190; g__OM190; s__uncultured_soil
LOWRY-BTS-340	0	58	0	0	42	0	0	0	0	0	0	0	0	0	0	0	0	0	0	0	0	0	0	d__Bacteria; p__Proteobacteria; c__Gammaproteobacteria; o__Burkholderiales; f__Comamonadaceae
LOWRY-BTS-341	0	29	15	6	6	0	0	0	11	0	0	8	5	0	9	0	0	5	6	0	0	0	0	d__Bacteria; p__Proteobacteria; c__Alphaproteobacteria
LOWRY-BTS-342	0	0	0	0	0	10	4	12	0	0	4	13	6	5	9	0	0	0	0	4	10	9	9	d__Bacteria
LOWRY-BTS-343	5	14	15	0	0	0	0	10	6	0	0	0	0	0	0	0	0	5	4	0	19	0	16	d__Bacteria; p__Bdellovibrionota; c__Bdellovibrionia; o__Bdellovibrionales; f__Bdellovibrionaceae; g__Bdellovibrio
LOWRY-BTS-344	0	40	59	0	0	0	0	0	0	0	0	0	0	0	0	0	0	0	0	0	0	0	0	d__Bacteria; p__Proteobacteria; c__Alphaproteobacteria; o__Rhodobacterales; f__Rhodobacteraceae; g__Rhodobacter
LOWRY-BTS-345	15	25	0	0	25	0	0	18	0	0	0	15	0	0	0	0	0	0	0	0	0	0	0	d__Bacteria; p__Actinobacteriota; c__Actinobacteria; o__Micrococcales; f__Microbacteriaceae; g__Leucobacter
LOWRY-BTS-346	0	21	33	0	26	0	0	18	0	0	0	0	0	0	0	0	0	0	0	0	0	0	0	d__Bacteria; p__Acidobacteriota; c__Vicinamibacteria; o__Subgroup_17; f__Subgroup_17; g__Subgroup_17; s__metagenome
LOWRY-BTS-347	11	32	14	0	34	0	0	6	0	0	0	0	0	0	0	0	0	0	0	0	0	0	0	d__Bacteria; p__Sumerlaeota; c__Sumerlaeia; o__Sumerlaeales; f__Sumerlaeaceae; g__Sumerlaea
LOWRY-BTS-348	0	49	36	0	12	0	0	0	0	0	0	0	0	0	0	0	0	0	0	0	0	0	0	d__Bacteria; p__Proteobacteria; c__Alphaproteobacteria; o__Sphingomonadales; f__Sphingomonadaceae; g__Sphingobium; s__uncultured_bacterium
LOWRY-BTS-349	19	26	27	0	12	0	0	0	0	0	0	0	0	12	0	0	0	0	0	0	0	0	0	d__Bacteria; p__Proteobacteria; c__Alphaproteobacteria; o__Azospirillales; f__Azospirillales_Incertae_Sedis; g__Stella; s__metagenome
LOWRY-BTS-350	0	53	18	0	8	0	0	0	7	0	0	0	0	0	0	0	0	10	0	0	0	0	0	d__Bacteria; p__Planctomycetota; c__Planctomycetes; o__Pirellulales; f__Pirellulaceae; g__Blastopirellula; s__metagenome
LOWRY-BTS-351	0	0	26	0	0	0	0	0	0	13	0	0	0	0	19	0	0	23	15	0	0	0	0	d__Bacteria; p__Proteobacteria; c__Gammaproteobacteria; o__PLTA13; f__PLTA13; g__PLTA13; s__metagenome
LOWRY-BTS-352	0	0	0	0	0	0	0	0	0	6	0	24	23	10	8	9	0	10	0	6	0	0	0	d__Bacteria; p__Myxococcota; c__Polyangia; o__Haliangiales; f__Haliangiaceae; g__Haliangium; s__uncultured_bacterium
LOWRY-BTS-353	19	27	31	0	0	0	0	0	0	0	0	0	0	0	0	0	0	0	0	0	18	0	0	d__Bacteria; p__Actinobacteriota; c__Actinobacteria; o__Micrococcales; f__Microbacteriaceae
LOWRY-BTS-354	12	14	30	0	33	6	0	0	0	0	0	0	0	0	0	0	0	0	0	0	0	0	0	d__Bacteria; p__Myxococcota; c__Polyangia; o__Haliangiales; f__Haliangiaceae; g__Haliangium; s__uncultured_Haliangium
LOWRY-BTS-355	12	22	15	0	9	0	0	16	12	0	0	0	0	0	0	0	0	5	0	0	0	4	0	d__Bacteria; p__Proteobacteria; c__Alphaproteobacteria; o__Rhizobiales; f__Rhizobiaceae
LOWRY-BTS-356	24	24	27	0	0	0	0	0	0	0	0	0	0	19	0	0	0	0	0	0	0	0	0	d__Bacteria; p__Proteobacteria; c__Alphaproteobacteria; o__Rhizobiales; f__Hyphomicrobiaceae; g__Hyphomicrobium; s__uncultured_bacterium
LOWRY-BTS-357	12	37	21	0	9	0	0	0	0	0	0	14	0	0	0	0	0	0	0	0	0	0	0	d__Bacteria; p__Proteobacteria; c__Alphaproteobacteria; o__Rhizobiales; f__Devosiaceae; g__Devosia
LOWRY-BTS-358	0	23	0	0	0	13	0	0	6	0	8	8	7	0	5	0	0	6	10	6	0	0	0	d__Bacteria; p__Bacteroidota; c__Bacteroidia; o__Sphingobacteriales; f__env.OPS_17; g__env.OPS_17
LOWRY-BTS-359	0	14	0	0	0	0	0	0	7	0	0	8	21	13	0	8	0	9	5	0	0	5	0	d__Bacteria; p__Planctomycetota; c__Planctomycetes; o__Pirellulales; f__Pirellulaceae; g__Rhodopirellula
LOWRY-BTS-360	21	22	12	0	13	0	0	12	0	0	0	0	0	0	0	0	0	0	0	8	0	0	0	d__Bacteria; p__Chloroflexi; c__OLB14; o__OLB14; f__OLB14; g__OLB14
LOWRY-BTS-361	18	31	23	0	15	0	0	0	0	0	0	0	0	0	0	0	0	0	0	0	0	0	0	d__Bacteria; p__Hydrogenedentes; c__Hydrogenedentia; o__Hydrogenedentiales; f__Hydrogenedensaceae; g__Hydrogenedensaceae; s__uncultured_bacterium
LOWRY-BTS-362	0	5	6	0	0	13	0	11	14	0	6	9	0	0	0	0	0	10	0	0	7	0	6	d__Bacteria; p__RCP2-54; c__RCP2-54; o__RCP2-54; f__RCP2-54; g__RCP2-54; s__uncultured_Desulfuromonadales
LOWRY-BTS-363	12	25	17	12	9	0	0	0	0	0	0	0	0	0	0	0	0	0	5	0	0	0	6	d__Bacteria; p__Proteobacteria; c__Gammaproteobacteria; o__Diplorickettsiales; f__Diplorickettsiaceae; g__Aquicella; s__uncultured_bacterium
LOWRY-BTS-364	7	9	20	0	0	0	0	0	13	0	0	0	0	0	0	10	0	0	6	0	12	0	0	d__Bacteria; p__Proteobacteria; c__Gammaproteobacteria; o__Legionellales; f__Legionellaceae; g__Legionella
LOWRY-BTS-365	0	31	0	0	10	0	0	14	0	0	0	18	0	0	0	0	0	0	0	0	0	0	13	d__Bacteria; p__Myxococcota; c__Polyangia; o__Haliangiales; f__Haliangiaceae; g__Haliangium; s__metagenome
LOWRY-BTS-366	0	13	20	0	18	0	0	0	0	0	0	9	8	0	0	0	0	0	18	0	0	0	0	d__Bacteria; p__Proteobacteria; c__Alphaproteobacteria; o__Rhizobiales; f__Rhizobiaceae
LOWRY-BTS-367	0	7	0	7	0	10	0	6	0	0	0	0	15	0	14	0	0	7	13	0	7	0	0	d__Bacteria; p__Bacteroidota; c__Bacteroidia; o__Cytophagales; f__Microscillaceae; g__uncultured; s__uncultured_Flammeovirgaceae
LOWRY-BTS-368	20	22	18	0	0	0	0	0	0	0	0	11	9	0	5	0	0	0	0	0	0	0	0	d__Bacteria; p__Actinobacteriota; c__Acidimicrobiia; o__IMCC26256; f__IMCC26256; g__IMCC26256; s__uncultured_bacterium
LOWRY-BTS-369	18	31	19	0	17	0	0	0	0	0	0	0	0	0	0	0	0	0	0	0	0	0	0	d__Bacteria; p__Myxococcota; c__Myxococcia; o__Myxococcales; f__Myxococcaceae; g__uncultured; s__uncultured_bacterium
LOWRY-BTS-370	19	14	6	8	29	0	0	0	4	0	0	4	0	0	0	0	0	0	0	0	0	0	0	d__Bacteria; p__Elusimicrobiota; c__Elusimicrobia; o__Lineage_IV; f__Lineage_IV; g__Lineage_IV
LOWRY-BTS-371	0	0	0	0	0	0	0	15	3	0	11	13	0	0	0	0	0	0	7	6	16	0	13	d__Bacteria; p__Planctomycetota; c__Phycisphaerae; o__CCM11a; f__CCM11a; g__CCM11a; s__uncultured_bacterium
LOWRY-BTS-372	0	0	0	0	0	0	0	0	0	0	0	0	0	21	11	0	13	0	0	0	10	29	0	d__Bacteria; p__Proteobacteria; c__Gammaproteobacteria; o__PLTA13; f__PLTA13; g__PLTA13
LOWRY-BTS-373	0	83	0	0	0	0	0	0	0	0	0	0	0	0	0	0	0	0	0	0	0	0	0	d__Bacteria; p__Acidobacteriota; c__Vicinamibacteria; o__Vicinamibacterales; f__uncultured; g__uncultured
LOWRY-BTS-374	0	14	11	0	16	0	0	11	0	0	0	18	0	0	13	0	0	0	0	0	0	0	0	d__Bacteria; p__Proteobacteria; c__Alphaproteobacteria; o__Azospirillales; f__Azospirillales_Incertae_Sedis; g__Stella; s__metagenome
LOWRY-BTS-375	0	33	30	0	18	0	0	0	0	0	0	0	0	0	0	0	0	0	0	0	0	0	0	d__Bacteria; p__Planctomycetota; c__Planctomycetes; o__Planctomycetales; f__uncultured; g__uncultured; s__uncultured_bacterium
LOWRY-BTS-376	0	0	0	0	0	0	0	32	33	0	0	0	0	0	0	0	0	0	0	0	15	0	0	d__Bacteria; p__Proteobacteria; c__Alphaproteobacteria; o__Rhodospirillales; f__Rhodospirillaceae; g__uncultured; s__metagenome
LOWRY-BTS-377	15	20	29	0	15	0	0	0	0	0	0	0	0	0	0	0	0	0	0	0	0	0	0	d__Bacteria; p__Proteobacteria; c__Alphaproteobacteria; o__Rhizobiales; f__Xanthobacteraceae; g__Pseudolabrys; s__metagenome
LOWRY-BTS-378	11	24	23	0	21	0	0	0	0	0	0	0	0	0	0	0	0	0	0	0	0	0	0	d__Bacteria; p__Myxococcota; c__Polyangia; o__VHS-B3-70; f__VHS-B3-70; g__VHS-B3-70; s__uncultured_bacterium
LOWRY-BTS-379	6	24	11	0	5	5	0	7	0	0	3	0	8	0	0	0	3	0	0	3	0	0	4	d__Bacteria; p__Proteobacteria; c__Gammaproteobacteria; o__Steroidobacterales; f__Steroidobacteraceae; g__uncultured; s__Hypsibius_dujardini
LOWRY-BTS-380	0	14	16	0	5	0	0	8	7	6	0	15	8	0	0	0	0	0	0	0	0	0	0	d__Bacteria; p__Desulfobacterota; c__Desulfuromonadia; o__PB19; f__PB19; g__PB19; s__uncultured_delta
LOWRY-BTS-381	0	0	49	0	0	0	0	0	0	0	0	30	0	0	0	0	0	0	0	0	0	0	0	d__Bacteria; p__Actinobacteriota; c__Thermoleophilia; o__Gaiellales; f__Gaiellaceae; g__Gaiella
LOWRY-BTS-382	0	0	25	0	0	0	0	0	0	14	0	0	0	0	0	0	0	24	0	0	0	0	16	d__Bacteria; p__Acidobacteriota; c__Vicinamibacteria; o__Vicinamibacterales; f__Vicinamibacteraceae; g__Vicinamibacteraceae
LOWRY-BTS-383	0	0	0	0	0	14	0	0	11	5	0	11	38	0	0	0	0	0	0	0	0	0	0	d__Bacteria; p__Proteobacteria; c__Gammaproteobacteria; o__PLTA13; f__PLTA13; g__PLTA13
LOWRY-BTS-384	0	33	0	0	36	0	9	0	0	0	0	0	0	0	0	0	0	0	0	0	0	0	0	d__Bacteria; p__Proteobacteria; c__Alphaproteobacteria; o__Rhodospirillales; f__Rhodospirillaceae; g__uncultured; s__metagenome
LOWRY-BTS-385	0	0	0	0	0	7	0	22	0	0	0	0	17	0	0	7	0	14	0	0	0	0	11	d__Bacteria; p__Planctomycetota; c__Planctomycetes; o__Planctomycetales; f__uncultured; g__uncultured; s__uncultured_planctomycete
LOWRY-BTS-386	0	41	0	0	0	0	11	0	0	0	0	0	25	0	0	0	0	0	0	0	0	0	0	d__Bacteria; p__Proteobacteria; c__Alphaproteobacteria; o__Rhizobiales; f__Rhizobiaceae; g__Allorhizobium-Neorhizobium-Pararhizobium-Rhizobium
LOWRY-BTS-387	0	33	24	0	0	0	0	0	0	0	0	11	0	0	0	0	0	0	0	9	0	0	0	d__Bacteria; p__Proteobacteria; c__Alphaproteobacteria; o__Rhizobiales; f__Rhizobiaceae
LOWRY-BTS-388	15	16	11	0	0	15	0	0	0	0	4	9	6	0	0	0	0	0	0	0	0	0	0	d__Bacteria; p__Dependentiae; c__Babeliae; o__Babeliales; f__Vermiphilaceae; g__Vermiphilaceae; s__uncultured_organism
LOWRY-BTS-389	0	6	0	0	0	10	0	17	7	5	3	10	0	0	0	0	0	0	0	0	10	5	0	d__Bacteria
LOWRY-BTS-390	17	15	24	0	19	0	0	0	0	0	0	0	0	0	0	0	0	0	0	0	0	0	0	d__Bacteria; p__Proteobacteria; c__Alphaproteobacteria; o__Defluviicoccales; f__Defluviicoccaceae; g__Defluviicoccus; s__uncultured_bacterium
LOWRY-BTS-391	16	16	17	0	18	0	0	0	0	0	0	0	0	0	0	0	0	0	0	0	0	0	8	d__Bacteria; p__Proteobacteria; c__Alphaproteobacteria; o__Caulobacterales; f__Caulobacteraceae; g__Phenylobacterium
LOWRY-BTS-392	12	31	17	0	15	0	0	0	0	0	0	0	0	0	0	0	0	0	0	0	0	0	0	d__Bacteria; p__NB1-j; c__NB1-j; o__NB1-j; f__NB1-j; g__NB1-j; s__uncultured_bacterium
LOWRY-BTS-393	0	24	25	0	26	0	0	0	0	0	0	0	0	0	0	0	0	0	0	0	0	0	0	d__Bacteria; p__Proteobacteria; c__Gammaproteobacteria; o__Xanthomonadales; f__Xanthomonadaceae; g__Pseudoxanthomonas
LOWRY-BTS-394	0	0	0	0	0	11	9	15	0	0	0	0	0	0	0	5	6	8	6	0	0	0	9	d__Bacteria; p__Verrucomicrobiota; c__Verrucomicrobiae; o__Verrucomicrobiales; f__DEV007; g__DEV007; s__uncultured_organism
LOWRY-BTS-395	0	0	0	0	0	0	0	22	0	0	0	27	26	0	0	0	0	0	0	0	0	0	0	d__Bacteria; p__Planctomycetota; c__Phycisphaerae; o__Phycisphaerales; f__Phycisphaeraceae; g__SM1A02; s__uncultured_bacterium
LOWRY-BTS-396	14	33	20	6	0	0	0	0	0	0	0	0	0	0	0	0	0	0	0	0	0	0	0	d__Bacteria; p__Actinobacteriota; c__Actinobacteria; o__Propionibacteriales; f__Nocardioidaceae; g__Nocardioides
LOWRY-BTS-397	0	73	0	0	0	0	0	0	0	0	0	0	0	0	0	0	0	0	0	0	0	0	0	d__Bacteria; p__Chloroflexi; c__OLB14; o__OLB14; f__OLB14; g__OLB14
LOWRY-BTS-398	10	31	8	0	16	0	0	0	0	0	0	7	0	0	0	0	0	0	0	0	0	0	0	d__Bacteria; p__Bdellovibrionota; c__Oligoflexia; o__0319-6G20; f__0319-6G20; g__0319-6G20
LOWRY-BTS-399	6	0	0	0	0	0	6	16	19	0	0	0	0	0	0	0	0	14	0	0	0	0	11	d__Bacteria; p__Proteobacteria; c__Gammaproteobacteria; o__Gammaproteobacteria_Incertae_Sedis; f__Unknown_Family; g__Acidibacter
LOWRY-BTS-400	0	38	10	0	24	0	0	0	0	0	0	0	0	0	0	0	0	0	0	0	0	0	0	d__Bacteria; p__Planctomycetota; c__Planctomycetes; o__Gemmatales; f__Gemmataceae; g__Gemmata; s__uncultured_bacterium
LOWRY-BTS-401	71	0	0	0	0	0	0	0	0	0	0	0	0	0	0	0	0	0	0	0	0	0	0	d__Bacteria; p__Proteobacteria; c__Gammaproteobacteria; o__Burkholderiales; f__Comamonadaceae; g__Hydrogenophaga
LOWRY-BTS-402	22	17	23	0	9	0	0	0	0	0	0	0	0	0	0	0	0	0	0	0	0	0	0	d__Bacteria; p__Verrucomicrobiota; c__Chlamydiae; o__Chlamydiales; f__Criblamydiaceae; g__Estrella; s__Estrella_lausannensis
LOWRY-BTS-403	8	0	0	6	8	0	0	5	9	6	0	12	9	0	0	0	0	8	0	0	0	0	0	d__Bacteria; p__Proteobacteria; c__Alphaproteobacteria; o__uncultured; f__uncultured; g__uncultured
LOWRY-BTS-404	5	0	0	0	0	0	0	16	0	5	0	7	8	10	0	0	0	9	11	0	0	0	0	d__Bacteria; p__Proteobacteria; c__Alphaproteobacteria; o__Rhizobiales; f__Hyphomicrobiaceae; g__Pedomicrobium
LOWRY-BTS-405	0	32	13	0	26	0	0	0	0	0	0	0	0	0	0	0	0	0	0	0	0	0	0	d__Bacteria; p__Myxococcota; c__Polyangia; o__mle1-27; f__mle1-27; g__mle1-27; s__metagenome
LOWRY-BTS-406	0	0	0	0	0	25	0	0	0	0	0	0	0	0	44	0	0	0	0	0	0	0	0	d__Bacteria; p__Proteobacteria; c__Alphaproteobacteria; o__Rhodospirillales; f__Rhodospirillaceae; g__uncultured; s__metagenome
LOWRY-BTS-407	0	0	0	0	0	4	0	0	15	0	0	0	14	6	0	6	0	14	10	0	0	0	0	d__Bacteria; p__Deinococcota; c__Deinococci; o__Deinococcales; f__Trueperaceae; g__Truepera; s__uncultured_bacterium
LOWRY-BTS-408	13	24	31	0	0	0	0	0	0	0	0	0	0	0	0	0	0	0	0	0	0	0	0	d__Bacteria; p__Proteobacteria; c__Alphaproteobacteria; o__Defluviicoccales; f__uncultured; g__uncultured; s__uncultured_Alphaproteobacteria
LOWRY-BTS-409	9	24	18	0	7	0	0	0	0	0	0	0	0	0	0	0	0	10	0	0	0	0	0	d__Bacteria; p__Proteobacteria; c__Gammaproteobacteria; o__Legionellales; f__Legionellaceae; g__Legionella
LOWRY-BTS-410	18	16	33	0	0	0	0	0	0	0	0	0	0	0	0	0	0	0	0	0	0	0	0	d__Bacteria; p__Proteobacteria; c__Alphaproteobacteria; o__Rhizobiales; f__Rhizobiaceae
LOWRY-BTS-411	0	38	28	0	0	0	0	0	0	0	0	0	0	0	0	0	0	0	0	0	0	0	0	d__Bacteria; p__Planctomycetota; c__Planctomycetes; o__Pirellulales; f__Pirellulaceae; g__Pirellula; s__metagenome
LOWRY-BTS-412	0	35	0	0	20	0	0	0	0	0	0	0	11	0	0	0	0	0	0	0	0	0	0	d__Bacteria; p__Proteobacteria; c__Alphaproteobacteria; o__Sphingomonadales; f__Sphingomonadaceae; g__Sphingomonas
LOWRY-BTS-413	0	13	0	0	9	0	0	0	0	0	0	0	0	0	0	7	0	0	0	0	8	13	15	d__Bacteria; p__Planctomycetota; c__Phycisphaerae; o__mle1-8; f__mle1-8; g__mle1-8; s__uncultured_organism
LOWRY-BTS-414	0	13	29	0	0	0	0	0	0	0	0	0	0	0	0	0	0	0	0	0	0	10	13	d__Bacteria; p__Proteobacteria; c__Alphaproteobacteria; o__Sphingomonadales; f__Sphingomonadaceae; g__Sphingomonas
LOWRY-BTS-415	0	0	0	0	0	0	0	0	15	0	0	6	9	0	0	0	0	8	0	5	0	13	9	d__Bacteria; p__Planctomycetota; c__Planctomycetes; o__Gemmatales; f__Gemmataceae; g__uncultured; s__uncultured_Planctomycetales
LOWRY-BTS-416	7	24	14	0	19	0	0	0	0	0	0	0	0	0	0	0	0	0	0	0	0	0	0	d__Bacteria; p__Patescibacteria; c__Gracilibacteria; o__Gracilibacteria; f__Gracilibacteria; g__Gracilibacteria; s__metagenome
LOWRY-BTS-417	0	22	42	0	0	0	0	0	0	0	0	0	0	0	0	0	0	0	0	0	0	0	0	d__Bacteria; p__Proteobacteria; c__Alphaproteobacteria; o__Rhodobacterales; f__Rhodobacteraceae
LOWRY-BTS-418	0	22	34	7	0	0	0	0	0	0	0	0	0	0	0	0	0	0	0	0	0	0	0	d__Bacteria; p__Actinobacteriota; c__Actinobacteria; o__Propionibacteriales; f__Nocardioidaceae; g__Nocardioides
LOWRY-BTS-419	12	13	14	0	12	0	0	0	0	0	0	11	0	0	0	0	0	0	0	0	0	0	0	d__Bacteria; p__Gemmatimonadota; c__Gemmatimonadetes; o__Gemmatimonadales; f__Gemmatimonadaceae; g__uncultured
LOWRY-BTS-420	0	0	5	0	0	0	0	0	0	0	0	35	0	0	13	0	0	0	0	0	0	9	0	d__Bacteria; p__Actinobacteriota; c__Thermoleophilia; o__Solirubrobacterales
LOWRY-BTS-421	42	0	0	0	19	0	0	0	0	0	0	0	0	0	0	0	0	0	0	0	0	0	0	d__Bacteria; p__Proteobacteria; c__Alphaproteobacteria; o__Rhizobiales; f__Hyphomicrobiaceae; g__Pedomicrobium
LOWRY-BTS-422	15	30	16	0	0	0	0	0	0	0	0	0	0	0	0	0	0	0	0	0	0	0	0	d__Bacteria; p__Proteobacteria; c__Gammaproteobacteria; o__Burkholderiales; f__TRA3-20; g__TRA3-20
LOWRY-BTS-423	11	20	16	0	14	0	0	0	0	0	0	0	0	0	0	0	0	0	0	0	0	0	0	d__Bacteria; p__Myxococcota; c__Polyangia; o__Blfdi19; f__Blfdi19; g__Blfdi19
LOWRY-BTS-424	14	29	0	0	15	0	0	0	0	0	0	0	0	0	0	0	0	0	0	0	0	0	0	d__Bacteria; p__Proteobacteria; c__Alphaproteobacteria; o__Rhodospirillales; f__uncultured; g__uncultured; s__uncultured_proteobacterium
LOWRY-BTS-425	10	17	19	0	12	0	0	0	0	0	0	0	0	0	0	0	0	0	0	0	0	0	0	d__Bacteria; p__Bacteroidota; c__Bacteroidia; o__Sphingobacteriales; f__NS11-12_marine_group; g__NS11-12_marine_group; s__Haematococcus_lacustris
LOWRY-BTS-426	0	29	18	0	11	0	0	0	0	0	0	0	0	0	0	0	0	0	0	0	0	0	0	d__Bacteria; p__Proteobacteria; c__Alphaproteobacteria; o__Rhizobiales; f__Xanthobacteraceae; g__uncultured
LOWRY-BTS-427	13	23	21	0	0	0	0	0	0	0	0	0	0	0	0	0	0	0	0	0	0	0	0	d__Bacteria; p__Actinobacteriota; c__Actinobacteria; o__Pseudonocardiales; f__Pseudonocardiaceae; g__Pseudonocardia
LOWRY-BTS-428	10	18	12	0	7	0	0	0	0	0	0	0	0	4	0	0	6	0	0	0	0	0	0	d__Bacteria; p__Actinobacteriota; c__Thermoleophilia; o__Solirubrobacterales; f__67-14; g__67-14; s__metagenome
LOWRY-BTS-429	0	23	15	0	19	0	0	0	0	0	0	0	0	0	0	0	0	0	0	0	0	0	0	d__Bacteria; p__Planctomycetota; c__OM190; o__OM190; f__OM190; g__OM190; s__uncultured_Planctomyces
LOWRY-BTS-430	0	0	33	0	24	0	0	0	0	0	0	0	0	0	0	0	0	0	0	0	0	0	0	d__Bacteria; p__Proteobacteria; c__Gammaproteobacteria; o__Burkholderiales; f__Comamonadaceae
LOWRY-BTS-431	18	38	0	0	0	0	0	0	0	0	0	0	0	0	0	0	0	0	0	0	0	0	0	d__Bacteria; p__Chloroflexi; c__Dehalococcoidia; o__S085; f__S085; g__S085; s__metagenome
LOWRY-BTS-432	18	33	0	0	0	0	0	0	0	0	0	0	0	0	0	0	0	0	5	0	0	0	0	d__Bacteria; p__Planctomycetota; c__Planctomycetes; o__Gemmatales; f__Gemmataceae; g__Gemmata
LOWRY-BTS-433	0	23	33	0	0	0	0	0	0	0	0	0	0	0	0	0	0	0	0	0	0	0	0	d__Bacteria; p__Proteobacteria; c__Alphaproteobacteria; o__Caulobacterales; f__Caulobacteraceae; g__Phenylobacterium
LOWRY-BTS-434	0	13	12	3	7	0	0	8	4	0	0	0	0	0	0	5	0	0	0	0	0	0	0	d__Bacteria; p__Bdellovibrionota; c__Bdellovibrionia; o__Bdellovibrionales; f__Bdellovibrionaceae; g__Bdellovibrio; s__uncultured_bacterium
LOWRY-BTS-435	10	19	19	0	7	0	0	0	0	0	0	0	0	0	0	0	0	0	0	0	0	0	0	d__Bacteria
LOWRY-BTS-436	9	21	25	0	0	0	0	0	0	0	0	0	0	0	0	0	0	0	0	0	0	0	0	d__Bacteria; p__Myxococcota; c__Myxococcia; o__Myxococcales; f__Myxococcaceae; g__P3OB-42; s__uncultured_Archangiaceae
LOWRY-BTS-437	0	28	27	0	0	0	0	0	0	0	0	0	0	0	0	0	0	0	0	0	0	0	0	d__Bacteria; p__Proteobacteria; c__Alphaproteobacteria; o__Rhizobiales; f__Rhizobiaceae; g__Mesorhizobium
LOWRY-BTS-438	0	22	21	0	12	0	0	0	0	0	0	0	0	0	0	0	0	0	0	0	0	0	0	d__Bacteria; p__Proteobacteria; c__Alphaproteobacteria; o__Kiloniellales; f__Fodinicurvataceae; g__uncultured; s__uncultured_Alphaproteobacteria
LOWRY-BTS-439	0	0	12	5	0	0	0	0	0	0	0	13	16	0	0	0	0	0	0	0	0	0	9	d__Bacteria; p__Planctomycetota; c__Planctomycetes; o__Planctomycetales; f__Gimesiaceae; g__uncultured; s__uncultured_bacterium
LOWRY-BTS-440	9	12	10	0	14	0	0	0	0	0	0	5	0	0	0	0	0	0	0	0	0	4	0	d__Bacteria; p__Bdellovibrionota; c__Oligoflexia; o__0319-6G20; f__0319-6G20; g__0319-6G20
LOWRY-BTS-441	9	10	16	4	14	0	0	0	0	0	0	0	0	0	0	0	0	0	0	0	0	0	0	d__Bacteria; p__Proteobacteria; c__Alphaproteobacteria; o__Rhizobiales; f__Rhizobiaceae
LOWRY-BTS-442	9	29	15	0	0	0	0	0	0	0	0	0	0	0	0	0	0	0	0	0	0	0	0	d__Bacteria; p__Cyanobacteria; c__Sericytochromatia; o__Sericytochromatia; f__Sericytochromatia; g__Sericytochromatia; s__uncultured_prokaryote
LOWRY-BTS-443	0	26	16	0	8	0	0	0	3	0	0	0	0	0	0	0	0	0	0	0	0	0	0	d__Bacteria; p__Cyanobacteria; c__Vampirivibrionia; o__Vampirovibrionales; f__Vampirovibrionaceae; g__Vampirovibrio; s__uncultured_soil
LOWRY-BTS-444	0	19	26	0	0	0	0	0	8	0	0	0	0	0	0	0	0	0	0	0	0	0	0	d__Bacteria; p__Proteobacteria; c__Alphaproteobacteria; o__Rhizobiales; f__Rhizobiaceae
LOWRY-BTS-445	0	10	7	0	0	0	0	0	6	4	3	6	9	0	4	0	0	0	4	0	0	0	0	d__Bacteria; p__Proteobacteria; c__Gammaproteobacteria; o__EV818SWSAP88; f__EV818SWSAP88; g__EV818SWSAP88; s__uncultured_gamma
LOWRY-BTS-446	0	0	0	0	0	0	0	0	0	0	0	0	53	0	0	0	0	0	0	0	0	0	0	d__Bacteria; p__Proteobacteria; c__Gammaproteobacteria; o__Burkholderiales; f__Burkholderiaceae; g__Lautropia
LOWRY-BTS-447	5	0	0	0	0	0	0	7	0	0	0	9	0	0	0	0	0	11	10	7	0	0	0	d__Bacteria; p__Dependentiae; c__Babeliae; o__Babeliales; f__Vermiphilaceae; g__Vermiphilaceae; s__uncultured_bacterium
LOWRY-BTS-448	0	20	15	0	17	0	0	0	0	0	0	0	0	0	0	0	0	0	0	0	0	0	0	d__Bacteria; p__Verrucomicrobiota; c__Verrucomicrobiae; o__Opitutales; f__Opitutaceae; g__Cephaloticoccus; s__uncultured_bacterium
LOWRY-BTS-449	0	0	0	0	0	9	0	0	0	0	0	0	15	10	0	10	0	8	0	0	0	0	0	d__Bacteria; p__Actinobacteriota; c__Acidimicrobiia; o__Microtrichales; f__Microtrichaceae; g__Sva0996_marine_group
LOWRY-BTS-450	5	29	3	6	8	0	0	0	0	0	0	0	0	0	0	0	0	0	0	0	0	0	0	d__Bacteria; p__Planctomycetota; c__Planctomycetes; o__Pirellulales; f__Pirellulaceae; g__Pirellula; s__uncultured_organism
LOWRY-BTS-451	0	28	23	0	0	0	0	0	0	0	0	0	0	0	0	0	0	0	0	0	0	0	0	d__Bacteria; p__Proteobacteria; c__Gammaproteobacteria; o__Burkholderiales; f__Rhodocyclaceae; g__Denitratisoma; s__uncultured_bacterium
LOWRY-BTS-452	0	25	17	0	9	0	0	0	0	0	0	0	0	0	0	0	0	0	0	0	0	0	0	d__Bacteria; p__Proteobacteria; c__Alphaproteobacteria; o__Micavibrionales; f__uncultured; g__uncultured; s__uncultured_bacterium
LOWRY-BTS-453	0	0	0	0	0	6	0	0	6	0	0	7	0	0	0	0	0	0	12	6	0	0	9	d__Bacteria; p__Bacteroidota; c__Bacteroidia; o__Chitinophagales; f__uncultured; g__uncultured; s__metagenome
LOWRY-BTS-454	0	27	23	0	0	0	0	0	0	0	0	0	0	0	0	0	0	0	0	0	0	0	0	d__Bacteria; p__Planctomycetota; c__Planctomycetes; o__Planctomycetales; f__uncultured; g__uncultured; s__uncultured_bacterium
LOWRY-BTS-455	0	0	10	0	0	0	0	0	14	0	0	0	11	0	0	0	0	0	9	6	0	0	0	d__Bacteria; p__Proteobacteria; c__Gammaproteobacteria; o__Coxiellales; f__Coxiellaceae; g__Coxiella; s__uncultured_bacterium
LOWRY-BTS-456	0	0	0	10	14	0	0	0	26	0	0	0	0	0	0	0	0	0	0	0	0	0	0	d__Bacteria; p__Actinobacteriota; c__Thermoleophilia; o__Solirubrobacterales; f__Solirubrobacteraceae
LOWRY-BTS-457	0	0	0	0	0	0	0	0	0	24	0	0	0	0	0	0	0	0	11	0	0	0	15	d__Bacteria; p__Actinobacteriota; c__Thermoleophilia; o__Solirubrobacterales; f__Solirubrobacteraceae; g__JCM_18997; s__uncultured_bacterium
LOWRY-BTS-458	0	16	14	0	9	0	0	0	0	0	0	0	0	0	10	0	0	0	0	0	0	0	0	d__Bacteria; p__Chloroflexi; c__TK10; o__TK10; f__TK10; g__TK10; s__uncultured_bacterium
LOWRY-BTS-459	0	15	24	0	4	0	0	0	0	0	0	0	6	0	0	0	0	0	0	0	0	0	0	d__Bacteria; p__Proteobacteria; c__Alphaproteobacteria; o__Rhizobiales; f__Hyphomicrobiaceae; g__uncultured; s__metagenome
LOWRY-BTS-460	15	0	33	0	0	0	0	0	0	0	0	0	0	0	0	0	0	0	0	0	0	0	0	d__Bacteria; p__Verrucomicrobiota; c__Chlamydiae; o__Chlamydiales; f__cvE6; g__cvE6; s__uncultured_bacterium
LOWRY-BTS-461	0	0	0	0	0	0	0	0	26	0	0	22	0	0	0	0	0	0	0	0	0	0	0	d__Bacteria; p__Proteobacteria; c__Gammaproteobacteria; o__Oceanospirillales; f__Pseudohongiellaceae; g__Pseudohongiella
LOWRY-BTS-462	0	47	0	0	0	0	0	0	0	0	0	0	0	0	0	0	0	0	0	0	0	0	0	d__Bacteria; p__Chloroflexi; c__TK10; o__TK10; f__TK10; g__TK10
LOWRY-BTS-463	0	0	0	0	0	8	0	0	15	0	0	24	0	0	0	0	0	0	0	0	0	0	0	d__Archaea; p__Crenarchaeota; c__Nitrososphaeria; o__Nitrosopumilales; f__Nitrosopumilaceae; g__Candidatus_Nitrosotenuis; s__uncultured_bacterium
LOWRY-BTS-464	0	0	0	0	0	6	0	13	0	0	0	7	6	0	0	0	4	0	11	0	0	0	0	d__Bacteria; p__Planctomycetota; c__Phycisphaerae; o__mle1-8; f__mle1-8; g__mle1-8; s__uncultured_organism
LOWRY-BTS-465	0	0	0	0	0	0	0	0	47	0	0	0	0	0	0	0	0	0	0	0	0	0	0	d__Bacteria; p__Proteobacteria; c__Alphaproteobacteria; o__Rhizobiales; f__Hyphomicrobiaceae; g__Hyphomicrobium
LOWRY-BTS-466	9	16	12	0	9	0	0	0	0	0	0	0	0	0	0	0	0	0	0	0	0	0	0	d__Bacteria; p__Proteobacteria; c__Alphaproteobacteria; o__Paracaedibacterales; f__Paracaedibacteraceae; g__uncultured; s__uncultured_prokaryote
LOWRY-BTS-467	0	31	0	0	0	15	0	0	0	0	0	0	0	0	0	0	0	0	0	0	0	0	0	d__Bacteria; p__Proteobacteria; c__Gammaproteobacteria; o__Ga0077536; f__Ga0077536; g__Ga0077536
LOWRY-BTS-468	0	11	6	0	0	0	0	0	0	0	0	0	20	8	0	0	0	0	0	0	0	0	0	d__Bacteria; p__Verrucomicrobiota; c__Verrucomicrobiae; o__Verrucomicrobiales; f__DEV007; g__DEV007
LOWRY-BTS-469	0	4	6	0	0	0	0	5	0	0	0	0	6	3	0	0	0	4	0	0	0	7	6	d__Bacteria; p__Cyanobacteria; c__Vampirivibrionia; o__Vampirovibrionales; f__Vampirovibrionales; g__Vampirovibrionales; s__uncultured_bacterium
LOWRY-BTS-470	0	0	0	0	0	0	0	23	10	0	0	0	0	0	0	0	0	12	0	0	0	0	0	d__Bacteria; p__Chloroflexi; c__JG30-KF-CM66; o__JG30-KF-CM66; f__JG30-KF-CM66; g__JG30-KF-CM66; s__uncultured_bacterium
LOWRY-BTS-471	0	16	15	0	13	0	0	0	0	0	0	0	0	0	0	0	0	0	0	0	0	0	0	d__Bacteria; p__Proteobacteria; c__Alphaproteobacteria; o__Rhodospirillales; f__Magnetospirillaceae; g__uncultured; s__metagenome
LOWRY-BTS-472	0	10	6	0	0	0	0	9	0	5	0	0	0	0	0	4	0	0	0	0	5	0	0	d__Bacteria; p__WPS-2; c__WPS-2; o__WPS-2; f__WPS-2; g__WPS-2; s__hydrothermal_vent
LOWRY-BTS-473	0	0	0	0	0	10	0	0	0	0	0	20	0	0	7	0	0	0	0	0	0	0	7	d__Bacteria; p__SAR324_clade(Marine_group_B); c__SAR324_clade(Marine_group_B); o__SAR324_clade(Marine_group_B); f__SAR324_clade(Marine_group_B); g__SAR324_clade(Marine_group_B); s__uncultured_bacterium
LOWRY-BTS-474	10	12	0	0	21	0	0	0	0	0	0	0	0	0	0	0	0	0	0	0	0	0	0	d__Bacteria; p__Proteobacteria; c__Gammaproteobacteria; o__Ga0077536; f__Ga0077536; g__Ga0077536; s__uncultured_proteobacterium
LOWRY-BTS-475	9	16	18	0	0	0	0	0	0	0	0	0	0	0	0	0	0	0	0	0	0	0	0	d__Bacteria; p__Proteobacteria; c__Alphaproteobacteria; o__uncultured; f__uncultured; g__uncultured
LOWRY-BTS-476	0	43	0	0	0	0	0	0	0	0	0	0	0	0	0	0	0	0	0	0	0	0	0	d__Bacteria; p__Myxococcota; c__Polyangia; o__Polyangiales; f__BIrii41; g__BIrii41
LOWRY-BTS-477	0	0	21	0	0	0	0	0	0	0	0	0	9	0	8	5	0	0	0	0	0	0	0	d__Bacteria; p__Proteobacteria; c__Alphaproteobacteria; o__Rickettsiales; f__Rickettsiaceae; g__uncultured; s__uncultured_bacterium
LOWRY-BTS-478	0	0	0	0	0	0	0	0	0	0	0	0	12	21	0	0	0	0	0	0	0	0	0	d__Bacteria; p__Proteobacteria; c__Alphaproteobacteria; o__Sphingomonadales; f__Sphingomonadaceae
LOWRY-BTS-479	14	16	12	0	0	0	0	0	0	0	0	0	0	0	0	0	0	0	0	0	0	0	0	d__Bacteria; p__Chloroflexi; c__OLB14; o__OLB14; f__OLB14; g__OLB14; s__metagenome
LOWRY-BTS-480	14	0	0	0	0	0	0	0	0	0	0	13	15	0	0	0	0	0	0	0	0	0	0	d__Bacteria; p__Proteobacteria; c__Alphaproteobacteria; o__Rhizobiales; f__Hyphomicrobiaceae; g__Pedomicrobium; s__uncultured_bacterium
LOWRY-BTS-481	0	24	18	0	0	0	0	0	0	0	0	0	0	0	0	0	0	0	0	0	0	0	0	d__Bacteria; p__Proteobacteria; c__Alphaproteobacteria; o__Caulobacterales; f__Hyphomonadaceae; g__SWB02
LOWRY-BTS-482	0	17	25	0	0	0	0	0	0	0	0	0	0	0	0	0	0	0	0	0	0	0	0	d__Bacteria; p__Proteobacteria; c__Gammaproteobacteria; o__Burkholderiales; f__Rhodocyclaceae; g__Dechloromonas
LOWRY-BTS-483	0	13	16	0	12	0	0	0	0	0	0	0	0	0	0	0	0	0	0	0	0	0	0	d__Bacteria; p__Bdellovibrionota; c__Bdellovibrionia; o__Bdellovibrionales; f__Bdellovibrionaceae; g__OM27_clade; s__uncultured_bacterium
LOWRY-BTS-484	0	0	0	0	0	0	0	0	12	0	0	29	0	0	0	0	0	0	0	0	0	0	0	d__Bacteria; p__Proteobacteria; c__Alphaproteobacteria; o__Reyranellales; f__Reyranellaceae; g__uncultured; s__uncultured_soil
LOWRY-BTS-485	0	0	0	0	40	0	0	0	0	0	0	0	0	0	0	0	0	0	0	0	0	0	0	d__Bacteria; p__Proteobacteria; c__Gammaproteobacteria; o__Steroidobacterales; f__Steroidobacteraceae; g__Steroidobacter; s__bacterium_MI-37
LOWRY-BTS-486	0	0	0	0	40	0	0	0	0	0	0	0	0	0	0	0	0	0	0	0	0	0	0	d__Bacteria; p__Proteobacteria; c__Gammaproteobacteria; o__Burkholderiales; f__Nitrosomonadaceae; g__oc32; s__uncultured_bacterium
LOWRY-BTS-487	0	0	0	0	0	0	0	8	0	0	0	8	0	0	7	0	3	7	0	0	6	0	0	d__Bacteria; p__Planctomycetota; c__Planctomycetes; o__Pirellulales; f__Pirellulaceae; g__uncultured; s__uncultured_Planctomycetales
LOWRY-BTS-488	11	9	11	0	6	0	0	0	0	0	0	0	0	0	0	0	0	0	0	0	0	0	0	d__Bacteria; p__Myxococcota; c__Polyangia; o__mle1-27; f__mle1-27; g__mle1-27
LOWRY-BTS-489	10	0	13	0	0	0	0	14	0	0	0	0	0	0	0	0	0	0	0	0	0	0	0	d__Bacteria; p__Myxococcota; c__Polyangia; o__Polyangiales; f__Phaselicystidaceae; g__Phaselicystis; s__metagenome
LOWRY-BTS-490	5	2	19	8	3	0	0	0	0	0	0	0	0	0	0	0	0	0	0	0	0	0	0	d__Bacteria; p__Proteobacteria; c__Alphaproteobacteria; o__Rhizobiales; f__Devosiaceae
LOWRY-BTS-491	0	37	0	0	0	0	0	0	0	0	0	0	0	0	0	0	0	0	0	0	0	0	0	d__Bacteria; p__Desulfobacterota; c__uncultured; o__uncultured; f__uncultured; g__uncultured; s__metagenome
LOWRY-BTS-492	0	15	9	0	13	0	0	0	0	0	0	0	0	0	0	0	0	0	0	0	0	0	0	d__Bacteria; p__Proteobacteria; c__Gammaproteobacteria; o__Pseudomonadales; f__Pseudomonadaceae; g__Pseudomonas
LOWRY-BTS-493	0	0	0	0	0	0	0	0	17	0	0	20	0	0	0	0	0	0	0	0	0	0	0	d__Bacteria; p__NB1-j; c__NB1-j; o__NB1-j; f__NB1-j; g__NB1-j; s__metagenome
LOWRY-BTS-494	0	0	0	0	0	0	0	0	0	0	0	0	37	0	0	0	0	0	0	0	0	0	0	d__Bacteria; p__Proteobacteria; c__Alphaproteobacteria; o__Rhizobiales; f__Beijerinckiaceae; g__Methylocystis
LOWRY-BTS-495	9	22	0	0	5	0	0	0	0	0	0	0	0	0	0	0	0	0	0	0	0	0	0	d__Bacteria; p__Proteobacteria; c__Gammaproteobacteria; o__Burkholderiales; f__TRA3-20; g__TRA3-20
LOWRY-BTS-496	0	0	17	0	19	0	0	0	0	0	0	0	0	0	0	0	0	0	0	0	0	0	0	d__Bacteria; p__Proteobacteria; c__Alphaproteobacteria; o__Parvibaculales; f__Parvibaculaceae; g__Parvibaculum; s__uncultured_Parvibaculum
LOWRY-BTS-497	6	8	0	0	8	0	0	0	6	0	4	0	0	0	0	0	0	0	0	0	0	3	0	d__Bacteria; p__Cyanobacteria; c__Vampirivibrionia; o__Obscuribacterales; f__Obscuribacteraceae; g__Obscuribacteraceae; s__uncultured_bacterium
LOWRY-BTS-498	0	19	16	0	0	0	0	0	0	0	0	0	0	0	0	0	0	0	0	0	0	0	0	d__Bacteria; p__Proteobacteria; c__Alphaproteobacteria; o__Defluviicoccales; f__uncultured; g__uncultured; s__uncultured_bacterium
LOWRY-BTS-499	11	7	9	0	7	0	0	0	0	0	0	0	0	0	0	0	0	0	0	0	0	0	0	d__Bacteria; p__Proteobacteria; c__Alphaproteobacteria; o__Rickettsiales; f__SM2D12; g__SM2D12
LOWRY-BTS-500	0	12	17	5	0	0	0	0	0	0	0	0	0	0	0	0	0	0	0	0	0	0	0	d__Bacteria; p__Proteobacteria; c__Gammaproteobacteria; o__Xanthomonadales; f__Rhodanobacteraceae; g__Aquimonas; s__uncultured_bacterium
LOWRY-BTS-501	12	21	0	0	0	0	0	0	0	0	0	0	0	0	0	0	0	0	0	0	0	0	0	d__Bacteria; p__Planctomycetota; c__OM190; o__OM190; f__OM190; g__OM190; s__uncultured_bacterium
LOWRY-BTS-502	0	0	24	9	0	0	0	0	0	0	0	0	0	0	0	0	0	0	0	0	0	0	0	d__Bacteria; p__Proteobacteria; c__Gammaproteobacteria; o__Pseudomonadales; f__Moraxellaceae; g__Permianibacter; s__uncultured_bacterium
LOWRY-BTS-503	0	32	0	0	0	0	0	0	0	0	0	0	0	0	0	0	0	0	0	0	0	0	0	d__Bacteria; p__Proteobacteria; c__Gammaproteobacteria; o__Burkholderiales; f__Rhodocyclaceae; g__Sulfuritalea
LOWRY-BTS-504	0	32	0	0	0	0	0	0	0	0	0	0	0	0	0	0	0	0	0	0	0	0	0	d__Bacteria; p__Planctomycetota; c__Planctomycetes; o__Pirellulales; f__Pirellulaceae; g__uncultured
LOWRY-BTS-505	0	15	0	0	13	0	0	0	0	0	0	0	0	0	0	0	0	0	4	0	0	0	0	d__Bacteria; p__Myxococcota; c__Polyangia; o__mle1-27; f__mle1-27; g__mle1-27; s__metagenome
LOWRY-BTS-506	0	0	0	0	0	0	0	0	0	0	0	0	0	0	0	8	0	12	6	6	0	0	0	d__Bacteria; p__Proteobacteria; c__Gammaproteobacteria
LOWRY-BTS-507	0	9	7	0	0	0	0	0	0	0	0	0	15	0	0	0	0	0	0	0	0	0	0	d__Bacteria; p__Chloroflexi; c__OLB14; o__OLB14; f__OLB14; g__OLB14; s__uncultured_bacterium
LOWRY-BTS-508	0	0	0	0	31	0	0	0	0	0	0	0	0	0	0	0	0	0	0	0	0	0	0	d__Bacteria; p__Proteobacteria; c__Alphaproteobacteria; o__Zavarziniales; f__uncultured; g__uncultured; s__uncultured_bacterium
LOWRY-BTS-509	0	0	0	0	0	0	0	0	0	0	0	0	6	0	7	0	0	13	0	0	5	0	0	d__Bacteria; p__Proteobacteria; c__Gammaproteobacteria; o__Diplorickettsiales; f__Diplorickettsiaceae; g__Aquicella
LOWRY-BTS-510	0	0	0	0	0	0	0	0	0	0	0	0	0	0	0	0	0	0	0	0	0	14	12	d__Bacteria; p__Proteobacteria; c__Alphaproteobacteria; o__Paracaedibacterales; f__Paracaedibacteraceae; g__Candidatus_Paracaedibacter; s__endosymbiont_of
LOWRY-BTS-511	17	0	0	0	13	0	0	0	0	0	0	0	0	0	0	0	0	0	0	0	0	0	0	d__Bacteria; p__Myxococcota; c__Polyangia; o__mle1-27; f__mle1-27; g__mle1-27; s__metagenome
LOWRY-BTS-512	9	0	0	0	0	0	0	10	0	0	0	11	0	0	0	0	0	0	0	0	0	0	0	d__Bacteria; p__Planctomycetota; c__Planctomycetes; o__Gemmatales; f__Gemmataceae; g__uncultured; s__uncultured_bacterium
LOWRY-BTS-513	0	0	30	0	0	0	0	0	0	0	0	0	0	0	0	0	0	0	0	0	0	0	0	d__Bacteria; p__Proteobacteria; c__Gammaproteobacteria; o__Alteromonadales; f__Alteromonadaceae; g__Rheinheimera
LOWRY-BTS-514	0	0	0	0	0	8	0	0	11	0	0	6	0	0	0	0	0	5	0	0	0	0	0	d__Bacteria; p__Verrucomicrobiota; c__Verrucomicrobiae; o__Pedosphaerales; f__Pedosphaeraceae
LOWRY-BTS-515	8	10	0	0	11	0	0	0	0	0	0	0	0	0	0	0	0	0	0	0	0	0	0	d__Bacteria; p__Bdellovibrionota; c__Bdellovibrionia; o__Bacteriovoracales; f__Bacteriovoracaceae; g__Peredibacter
LOWRY-BTS-516	0	16	0	0	0	0	0	0	0	0	0	13	0	0	0	0	0	0	0	0	0	0	0	d__Bacteria; p__Proteobacteria; c__Alphaproteobacteria; o__Caulobacterales; f__Caulobacteraceae; g__Phenylobacterium; s__uncultured_bacterium
LOWRY-BTS-517	0	0	0	0	0	0	0	0	18	0	0	11	0	0	0	0	0	0	0	0	0	0	0	d__Bacteria; p__Acidobacteriota; c__Acidobacteriae; o__Acidobacteriales
LOWRY-BTS-518	0	0	0	0	0	0	0	0	0	0	0	29	0	0	0	0	0	0	0	0	0	0	0	d__Bacteria; p__Proteobacteria; c__Alphaproteobacteria; o__Acetobacterales; f__Acetobacteraceae; g__Acetobacter; s__Acetobacter_persici
LOWRY-BTS-519	0	0	0	0	0	0	0	0	0	0	0	15	0	0	0	0	0	0	0	0	0	0	14	d__Bacteria; p__Proteobacteria; c__Alphaproteobacteria; o__uncultured; f__uncultured; g__uncultured; s__uncultured_Rhizobiales
LOWRY-BTS-520	0	16	12	0	0	0	0	0	0	0	0	0	0	0	0	0	0	0	0	0	0	0	0	d__Bacteria; p__Myxococcota; c__Polyangia; o__Polyangiales; f__Polyangiaceae; g__Pajaroellobacter; s__uncultured_bacterium
LOWRY-BTS-521	0	14	0	0	14	0	0	0	0	0	0	0	0	0	0	0	0	0	0	0	0	0	0	d__Bacteria; p__Proteobacteria; c__Alphaproteobacteria; o__Rhizobiales; f__Rhizobiaceae
LOWRY-BTS-522	0	4	0	0	0	0	0	0	0	0	0	0	0	0	0	0	0	0	0	0	19	5	0	d__Bacteria; p__Patescibacteria; c__Saccharimonadia; o__Saccharimonadales; f__Saccharimonadales; g__Saccharimonadales; s__uncultured_bacterium
LOWRY-BTS-523	0	3	0	8	0	7	0	0	0	0	3	0	0	0	0	0	0	0	0	0	0	7	0	d__Bacteria; p__Desulfobacterota; c__uncultured; o__uncultured; f__uncultured; g__uncultured; s__Myxococcales_bacterium
LOWRY-BTS-524	0	0	0	0	0	0	0	12	0	0	0	16	0	0	0	0	0	0	0	0	0	0	0	d__Bacteria; p__MBNT15; c__MBNT15; o__MBNT15; f__MBNT15; g__MBNT15; s__uncultured_soil
LOWRY-BTS-525	0	27	0	0	0	0	0	0	0	0	0	0	0	0	0	0	0	0	0	0	0	0	0	d__Bacteria; p__Proteobacteria; c__Alphaproteobacteria; o__Rhizobiales; f__Beijerinckiaceae; g__alphaI_cluster
LOWRY-BTS-526	0	16	11	0	0	0	0	0	0	0	0	0	0	0	0	0	0	0	0	0	0	0	0	d__Bacteria; p__Planctomycetota; c__OM190; o__OM190; f__OM190; g__OM190; s__uncultured_bacterium
LOWRY-BTS-527	0	9	6	0	12	0	0	0	0	0	0	0	0	0	0	0	0	0	0	0	0	0	0	d__Bacteria; p__Patescibacteria; c__Parcubacteria; o__Candidatus_Nomurabacteria; f__Candidatus_Nomurabacteria; g__Candidatus_Nomurabacteria; s__uncultured_bacterium
LOWRY-BTS-528	0	0	0	0	0	0	6	0	0	0	0	0	0	0	0	0	0	21	0	0	0	0	0	d__Bacteria; p__Proteobacteria; c__Gammaproteobacteria; o__Burkholderiales; f__Nitrosomonadaceae; g__Ellin6067
LOWRY-BTS-529	0	0	0	0	0	0	0	0	27	0	0	0	0	0	0	0	0	0	0	0	0	0	0	d__Bacteria; p__Proteobacteria; c__Gammaproteobacteria; o__Enterobacterales; f__Yersiniaceae
LOWRY-BTS-530	7	7	12	0	0	0	0	0	0	0	0	0	0	0	0	0	0	0	0	0	0	0	0	d__Bacteria; p__Actinobacteriota; c__Thermoleophilia; o__Solirubrobacterales; f__Solirubrobacteraceae; g__Conexibacter
LOWRY-BTS-531	7	12	0	0	0	0	0	0	0	0	3	0	0	0	4	0	0	0	0	0	0	0	0	d__Bacteria; p__Planctomycetota; c__Phycisphaerae; o__S-70; f__S-70; g__S-70; s__uncultured_bacterium
LOWRY-BTS-532	0	15	11	0	0	0	0	0	0	0	0	0	0	0	0	0	0	0	0	0	0	0	0	d__Bacteria; p__Planctomycetota; c__Planctomycetes; o__Planctomycetales
LOWRY-BTS-533	0	13	0	13	0	0	0	0	0	0	0	0	0	0	0	0	0	0	0	0	0	0	0	d__Bacteria; p__Proteobacteria; c__Alphaproteobacteria; o__Rhizobiales; f__Rhizobiaceae; g__Allorhizobium-Neorhizobium-Pararhizobium-Rhizobium
LOWRY-BTS-534	0	4	0	0	0	0	0	0	4	0	0	9	0	0	0	0	0	4	5	0	0	0	0	d__Bacteria; p__Gemmatimonadota; c__BD2-11_terrestrial_group; o__BD2-11_terrestrial_group; f__BD2-11_terrestrial_group; g__BD2-11_terrestrial_group; s__metagenome
LOWRY-BTS-535	0	0	0	0	0	0	0	0	18	0	0	0	0	0	0	8	0	0	0	0	0	0	0	d__Bacteria; p__Proteobacteria; c__Alphaproteobacteria; o__Defluviicoccales; f__uncultured; g__uncultured; s__metagenome
LOWRY-BTS-536	0	0	0	0	0	0	0	0	0	0	14	0	0	0	0	12	0	0	0	0	0	0	0	d__Bacteria; p__Proteobacteria; c__Alphaproteobacteria; o__Rhodospirillales; f__Rhodospirillaceae; g__uncultured
LOWRY-BTS-537	12	0	0	0	0	0	0	0	0	0	0	0	13	0	0	0	0	0	0	0	0	0	0	d__Bacteria; p__Dependentiae; c__Babeliae; o__Babeliales; f__UBA12409; g__UBA12409; s__uncultured_bacterium
LOWRY-BTS-538	0	25	0	0	0	0	0	0	0	0	0	0	0	0	0	0	0	0	0	0	0	0	0	d__Bacteria; p__Proteobacteria; c__Gammaproteobacteria; o__Coxiellales; f__Coxiellaceae; g__Coxiella; s__uncultured_bacterium
LOWRY-BTS-539	0	11	14	0	0	0	0	0	0	0	0	0	0	0	0	0	0	0	0	0	0	0	0	d__Bacteria; p__Proteobacteria; c__Alphaproteobacteria; o__Rhodospirillales; f__uncultured; g__uncultured
LOWRY-BTS-540	0	0	15	0	0	0	0	0	0	0	0	0	0	0	0	0	0	10	0	0	0	0	0	d__Bacteria; p__Dependentiae; c__Babeliae; o__Babeliales; f__UBA12409; g__UBA12409; s__uncultured_bacterium
LOWRY-BTS-541	0	0	9	0	16	0	0	0	0	0	0	0	0	0	0	0	0	0	0	0	0	0	0	d__Bacteria
LOWRY-BTS-542	0	0	0	0	0	0	0	0	0	0	0	0	25	0	0	0	0	0	0	0	0	0	0	d__Bacteria; p__Proteobacteria; c__Gammaproteobacteria; o__Burkholderiales; f__Comamonadaceae; g__Hydrogenophaga
LOWRY-BTS-543	0	0	0	0	0	0	0	0	0	0	0	0	0	0	0	20	0	0	0	0	0	0	0	d__Bacteria; p__Proteobacteria; c__Gammaproteobacteria; o__PLTA13; f__PLTA13; g__PLTA13
LOWRY-BTS-544	0	18	0	0	0	0	0	0	0	0	0	0	0	0	0	0	0	0	0	0	0	0	6	d__Bacteria; p__Myxococcota; c__Polyangia; o__Haliangiales; f__Haliangiaceae; g__Haliangium
LOWRY-BTS-545	0	0	16	0	8	0	0	0	0	0	0	0	0	0	0	0	0	0	0	0	0	0	0	d__Bacteria; p__Proteobacteria; c__Gammaproteobacteria; o__Xanthomonadales; f__Xanthomonadaceae
LOWRY-BTS-546	0	0	0	0	0	0	0	0	12	0	0	12	0	0	0	0	0	0	0	0	0	0	0	d__Bacteria; p__Bacteroidota; c__Bacteroidia; o__Cytophagales; f__Microscillaceae; g__uncultured; s__uncultured_Flammeovirgaceae
LOWRY-BTS-547	0	0	0	0	0	0	0	0	0	0	0	0	0	0	0	0	0	0	24	0	0	0	0	d__Bacteria; p__Proteobacteria; c__Gammaproteobacteria; o__PLTA13; f__PLTA13; g__PLTA13
LOWRY-BTS-548	7	4	7	0	5	0	0	0	0	0	0	0	0	0	0	0	0	0	0	0	0	0	0	d__Bacteria; p__Verrucomicrobiota; c__Omnitrophia; o__Omnitrophales; f__Omnitrophales; g__Omnitrophales; s__uncultured_bacterium
LOWRY-BTS-549	0	0	8	0	15	0	0	0	0	0	0	0	0	0	0	0	0	0	0	0	0	0	0	d__Bacteria; p__Proteobacteria; c__Alphaproteobacteria; o__Zavarziniales; f__uncultured; g__uncultured; s__uncultured_bacterium
LOWRY-BTS-550	0	0	0	0	23	0	0	0	0	0	0	0	0	0	0	0	0	0	0	0	0	0	0	d__Bacteria; p__Proteobacteria; c__Gammaproteobacteria; o__Burkholderiales; f__Rhodocyclaceae
LOWRY-BTS-551	0	13	9	0	0	0	0	0	0	0	0	0	0	0	0	0	0	0	0	0	0	0	0	d__Bacteria; p__Patescibacteria; c__Gracilibacteria; o__Gracilibacteria; f__Gracilibacteria; g__Gracilibacteria
LOWRY-BTS-552	0	9	7	0	6	0	0	0	0	0	0	0	0	0	0	0	0	0	0	0	0	0	0	d__Bacteria; p__Bdellovibrionota; c__Bdellovibrionia; o__Bdellovibrionales; f__Bdellovibrionaceae; g__Bdellovibrio; s__uncultured_bacterium
LOWRY-BTS-553	0	0	22	0	0	0	0	0	0	0	0	0	0	0	0	0	0	0	0	0	0	0	0	d__Bacteria; p__Proteobacteria; c__Alphaproteobacteria
LOWRY-BTS-554	0	0	10	0	12	0	0	0	0	0	0	0	0	0	0	0	0	0	0	0	0	0	0	d__Bacteria; p__Actinobacteriota; c__Acidimicrobiia; o__Microtrichales; f__Ilumatobacteraceae; g__CL500-29_marine_group; s__metagenome
LOWRY-BTS-555	0	0	8	0	0	0	0	0	0	0	0	14	0	0	0	0	0	0	0	0	0	0	0	d__Bacteria; p__Proteobacteria; c__Alphaproteobacteria; o__Rickettsiales; f__Rickettsiales; g__Candidatus_Jidaibacter; s__uncultured_bacterium
LOWRY-BTS-556	0	0	0	0	0	0	0	0	10	0	0	11	0	0	0	0	0	0	0	0	0	0	0	d__Bacteria; p__Proteobacteria; c__Alphaproteobacteria; o__Rhizobiales; f__Hyphomicrobiaceae; g__Filomicrobium
LOWRY-BTS-557	0	0	0	0	0	0	0	0	0	0	0	11	0	0	0	0	0	10	0	0	0	0	0	d__Bacteria; p__Myxococcota; c__Polyangia; o__Polyangiales; f__Polyangiaceae; g__Pajaroellobacter; s__metagenome
LOWRY-BTS-558	0	20	0	0	0	0	0	0	0	0	0	0	0	0	0	0	0	0	0	0	0	0	0	d__Bacteria; p__Bdellovibrionota; c__Bdellovibrionia; o__Bdellovibrionales; f__Bdellovibrionaceae; g__OM27_clade
LOWRY-BTS-559	0	20	0	0	0	0	0	0	0	0	0	0	0	0	0	0	0	0	0	0	0	0	0	d__Bacteria; p__Proteobacteria; c__Alphaproteobacteria; o__Rickettsiales; f__Rickettsiaceae; g__Rickettsia
LOWRY-BTS-560	0	13	7	0	0	0	0	0	0	0	0	0	0	0	0	0	0	0	0	0	0	0	0	d__Bacteria; p__Latescibacterota; c__Latescibacterota; o__Latescibacterota; f__Latescibacterota; g__Latescibacterota
LOWRY-BTS-561	0	8	0	0	12	0	0	0	0	0	0	0	0	0	0	0	0	0	0	0	0	0	0	d__Bacteria; p__Chloroflexi; c__JG30-KF-CM66; o__JG30-KF-CM66; f__JG30-KF-CM66; g__JG30-KF-CM66; s__metagenome
LOWRY-BTS-562	0	0	20	0	0	0	0	0	0	0	0	0	0	0	0	0	0	0	0	0	0	0	0	d__Bacteria; p__Proteobacteria; c__Alphaproteobacteria; o__Rhizobiales; f__Rhizobiales_Incertae_Sedis; g__Nordella; s__uncultured_bacterium
LOWRY-BTS-563	0	12	0	0	7	0	0	0	0	0	0	0	0	0	0	0	0	0	0	0	0	0	0	d__Bacteria; p__SAR324_clade(Marine_group_B); c__SAR324_clade(Marine_group_B); o__SAR324_clade(Marine_group_B); f__SAR324_clade(Marine_group_B); g__SAR324_clade(Marine_group_B); s__uncultured_bacterium
LOWRY-BTS-564	0	0	6	0	0	0	0	13	0	0	0	0	0	0	0	0	0	0	0	0	0	0	0	d__Bacteria; p__Proteobacteria; c__Alphaproteobacteria; o__Caulobacterales; f__Hyphomonadaceae; g__SWB02
LOWRY-BTS-565	0	0	5	0	0	0	0	0	14	0	0	0	0	0	0	0	0	0	0	0	0	0	0	d__Bacteria; p__Firmicutes; c__Bacilli; o__Bacillales; f__Bacillaceae; g__Bacillus
LOWRY-BTS-566	0	0	0	0	0	0	0	19	0	0	0	0	0	0	0	0	0	0	0	0	0	0	0	d__Bacteria; p__Proteobacteria; c__Alphaproteobacteria; o__Caulobacterales; f__Hyphomonadaceae; g__SWB02; s__uncultured_bacterium
LOWRY-BTS-567	0	0	0	0	0	0	0	0	12	0	0	0	0	0	0	0	0	0	0	0	0	0	7	d__Bacteria; p__Bacteroidota; c__Bacteroidia; o__Flavobacteriales; f__NS9_marine_group; g__NS9_marine_group; s__metagenome
LOWRY-BTS-568	0	0	0	0	0	0	0	0	0	0	0	0	0	0	5	0	0	0	0	0	0	0	14	d__Bacteria; p__Bacteroidota; c__Bacteroidia; o__Cytophagales; f__Microscillaceae; g__Chryseolinea; s__uncultured_Flammeovirgaceae
LOWRY-BTS-569	18	0	0	0	0	0	0	0	0	0	0	0	0	0	0	0	0	0	0	0	0	0	0	d__Bacteria; p__Proteobacteria; c__Alphaproteobacteria
LOWRY-BTS-570	9	0	0	0	0	0	0	0	0	0	0	0	0	0	0	0	0	0	0	0	9	0	0	d__Bacteria; p__Planctomycetota; c__Planctomycetes; o__Pirellulales; f__Pirellulaceae; g__Pirellula; s__uncultured_bacterium
LOWRY-BTS-571	0	18	0	0	0	0	0	0	0	0	0	0	0	0	0	0	0	0	0	0	0	0	0	d__Bacteria; p__Planctomycetota; c__Planctomycetes; o__uncultured; f__uncultured; g__uncultured; s__uncultured_bacterium
LOWRY-BTS-572	0	12	6	0	0	0	0	0	0	0	0	0	0	0	0	0	0	0	0	0	0	0	0	d__Bacteria; p__Chloroflexi; c__OLB14; o__OLB14; f__OLB14; g__OLB14
LOWRY-BTS-573	0	9	0	0	2	0	0	0	7	0	0	0	0	0	0	0	0	0	0	0	0	0	0	d__Bacteria
LOWRY-BTS-574	0	8	0	0	5	0	0	0	0	0	0	0	0	0	0	0	0	0	0	5	0	0	0	d__Bacteria; p__Planctomycetota; c__Planctomycetes; o__Isosphaerales; f__Isosphaeraceae; g__uncultured; s__uncultured_bacterium
LOWRY-BTS-575	0	0	18	0	0	0	0	0	0	0	0	0	0	0	0	0	0	0	0	0	0	0	0	d__Bacteria; p__Actinobacteriota; c__Thermoleophilia; o__Gaiellales; f__Gaiellaceae; g__Gaiella
LOWRY-BTS-576	0	0	12	6	0	0	0	0	0	0	0	0	0	0	0	0	0	0	0	0	0	0	0	d__Bacteria; p__Bdellovibrionota; c__Bdellovibrionia; o__Bdellovibrionales; f__Bdellovibrionaceae; g__Bdellovibrio; s__metagenome
LOWRY-BTS-577	0	0	0	8	10	0	0	0	0	0	0	0	0	0	0	0	0	0	0	0	0	0	0	d__Bacteria; p__Bdellovibrionota; c__Bdellovibrionia; o__Bdellovibrionales; f__Bdellovibrionaceae; g__OM27_clade
LOWRY-BTS-578	0	0	0	0	18	0	0	0	0	0	0	0	0	0	0	0	0	0	0	0	0	0	0	d__Bacteria; p__Chloroflexi; c__JG30-KF-CM66; o__JG30-KF-CM66; f__JG30-KF-CM66; g__JG30-KF-CM66; s__uncultured_Chloroflexi
LOWRY-BTS-579	0	0	0	0	0	6	0	0	0	0	0	0	0	0	0	0	0	0	0	0	12	0	0	d__Bacteria; p__Desulfobacterota; c__uncultured; o__uncultured; f__uncultured; g__uncultured; s__uncultured_proteobacterium
LOWRY-BTS-580	0	0	0	0	0	0	0	0	0	0	0	18	0	0	0	0	0	0	0	0	0	0	0	d__Bacteria; p__Proteobacteria; c__Alphaproteobacteria; o__Rhodospirillales; f__Magnetospiraceae; g__uncultured; s__uncultured_bacterium
LOWRY-BTS-581	0	0	0	0	0	0	0	0	0	0	0	0	0	0	0	0	0	0	0	0	18	0	0	d__Bacteria; p__Proteobacteria; c__Gammaproteobacteria; o__Burkholderiales; f__Nitrosomonadaceae; g__Ellin6067
LOWRY-BTS-582	7	0	10	0	0	0	0	0	0	0	0	0	0	0	0	0	0	0	0	0	0	0	0	d__Bacteria; p__Patescibacteria; c__Parcubacteria; o__Candidatus_Kaiserbacteria; f__Candidatus_Kaiserbacteria; g__Candidatus_Kaiserbacteria
LOWRY-BTS-583	6	11	0	0	0	0	0	0	0	0	0	0	0	0	0	0	0	0	0	0	0	0	0	d__Bacteria; p__Planctomycetota; c__Phycisphaerae; o__Phycisphaerales; f__Phycisphaeraceae; g__SM1A02; s__uncultured_Planctomycetales
LOWRY-BTS-584	4	0	3	4	3	0	0	0	0	0	0	3	0	0	0	0	0	0	0	0	0	0	0	d__Bacteria; p__Proteobacteria; c__Alphaproteobacteria
LOWRY-BTS-585	0	17	0	0	0	0	0	0	0	0	0	0	0	0	0	0	0	0	0	0	0	0	0	d__Bacteria; p__Proteobacteria; c__Alphaproteobacteria; o__Caulobacterales; f__Caulobacteraceae; g__Phenylobacterium; s__uncultured_bacterium
LOWRY-BTS-586	0	9	8	0	0	0	0	0	0	0	0	0	0	0	0	0	0	0	0	0	0	0	0	d__Bacteria; p__Bacteroidota; c__Bacteroidia; o__Cytophagales; f__Spirosomaceae; g__Leadbetterella; s__uncultured_bacterium
LOWRY-BTS-587	0	0	0	0	0	0	0	4	0	0	0	13	0	0	0	0	0	0	0	0	0	0	0	d__Bacteria; p__Bdellovibrionota; c__Bdellovibrionia; o__Bdellovibrionales; f__Bdellovibrionaceae; g__Bdellovibrio; s__uncultured_bacterium
LOWRY-BTS-588	0	0	0	0	0	0	0	0	0	4	0	0	0	13	0	0	0	0	0	0	0	0	0	d__Bacteria; p__Firmicutes; c__Bacilli; o__Staphylococcales; f__Staphylococcaceae; g__Staphylococcus
LOWRY-BTS-589	0	0	0	0	0	0	0	0	0	0	0	10	0	0	0	0	0	0	0	0	0	0	0	d__Bacteria; p__Firmicutes; c__Bacilli; o__Paenibacillales; f__Paenibacillaceae; g__Paenibacillus
LOWRY-BTS-590	0	0	0	0	0	0	0	0	0	0	0	0	5	0	0	0	0	0	0	0	0	0	12	d__Bacteria; p__Acidobacteriota; c__Acidobacteriae; o__PAUC26f; f__PAUC26f; g__PAUC26f
LOWRY-BTS-591	0	0	0	0	0	0	0	0	0	0	0	0	0	9	0	0	0	0	0	0	0	0	8	d__Bacteria; p__Verrucomicrobiota; c__Chlamydiae; o__Chlamydiales; f__cvE6; g__cvE6
LOWRY-BTS-592	0	0	0	0	0	0	0	0	0	0	0	0	0	0	0	0	0	17	0	0	0	0	0	d__Bacteria; p__Proteobacteria; c__Alphaproteobacteria; o__Rhodospirillales; f__Rhodospirillaceae; g__uncultured
LOWRY-BTS-593	0	0	0	0	0	0	0	0	0	0	0	0	0	0	0	0	0	0	0	0	0	0	17	d__Bacteria; p__Proteobacteria; c__Gammaproteobacteria; o__Burkholderiales; f__Nitrosomonadaceae; g__Ellin6067
LOWRY-BTS-594	10	0	6	0	0	0	0	0	0	0	0	0	0	0	0	0	0	0	0	0	0	0	0	d__Bacteria; p__Bdellovibrionota; c__Bdellovibrionia; o__Bdellovibrionales; f__Bdellovibrionaceae; g__OM27_clade
LOWRY-BTS-595	0	16	0	0	0	0	0	0	0	0	0	0	0	0	0	0	0	0	0	0	0	0	0	d__Bacteria; p__Actinobacteriota; c__Thermoleophilia; o__Solirubrobacterales; f__Solirubrobacteraceae; g__Conexibacter
LOWRY-BTS-596	0	16	0	0	0	0	0	0	0	0	0	0	0	0	0	0	0	0	0	0	0	0	0	d__Bacteria; p__Planctomycetota; c__Planctomycetes; o__Planctomycetales; f__uncultured; g__uncultured; s__uncultured_bacterium
LOWRY-BTS-597	0	4	8	0	4	0	0	0	0	0	0	0	0	0	0	0	0	0	0	0	0	0	0	d__Bacteria; p__Planctomycetota; c__Planctomycetes; o__Pirellulales; f__Pirellulaceae; g__Pir4_lineage
LOWRY-BTS-598	0	0	11	0	5	0	0	0	0	0	0	0	0	0	0	0	0	0	0	0	0	0	0	d__Bacteria; p__Desulfobacterota; c__uncultured; o__uncultured; f__uncultured; g__uncultured; s__Myxococcales_bacterium
LOWRY-BTS-599	0	0	0	0	0	0	0	7	0	0	0	9	0	0	0	0	0	0	0	0	0	0	0	d__Bacteria; p__Myxococcota; c__Polyangia; o__Haliangiales; f__Haliangiaceae; g__Haliangium; s__metagenome
LOWRY-BTS-600	0	0	0	0	0	0	0	0	16	0	0	0	0	0	0	0	0	0	0	0	0	0	0	d__Bacteria; p__Actinobacteriota; c__Thermoleophilia; o__Solirubrobacterales; f__67-14; g__67-14; s__metagenome
LOWRY-BTS-601	0	0	0	0	0	0	0	0	5	0	0	11	0	0	0	0	0	0	0	0	0	0	0	d__Bacteria; p__Actinobacteriota; c__Thermoleophilia; o__Solirubrobacterales; f__Solirubrobacteraceae; g__Parviterribacter; s__uncultured_bacterium
LOWRY-BTS-602	0	0	0	0	0	0	0	0	0	0	0	16	0	0	0	0	0	0	0	0	0	0	0	d__Bacteria; p__Proteobacteria; c__Alphaproteobacteria; o__Caulobacterales; f__Caulobacteraceae; g__Phenylobacterium
LOWRY-BTS-603	0	0	0	0	0	0	0	0	0	0	0	16	0	0	0	0	0	0	0	0	0	0	0	d__Bacteria; p__Firmicutes; c__Bacilli; o__Lactobacillales; f__Lactobacillaceae; g__Lactobacillus
LOWRY-BTS-604	15	0	0	0	0	0	0	0	0	0	0	0	0	0	0	0	0	0	0	0	0	0	0	d__Bacteria; p__Proteobacteria; c__Alphaproteobacteria; o__Sphingomonadales; f__Sphingomonadaceae; g__Sphingomonas; s__metagenome
LOWRY-BTS-605	9	0	6	0	0	0	0	0	0	0	0	0	0	0	0	0	0	0	0	0	0	0	0	d__Bacteria; p__Proteobacteria; c__Alphaproteobacteria; o__Tistrellales; f__Geminicoccaceae; g__Candidatus_Alysiosphaera
LOWRY-BTS-606	3	6	0	0	6	0	0	0	0	0	0	0	0	0	0	0	0	0	0	0	0	0	0	d__Bacteria; p__Proteobacteria
LOWRY-BTS-607	2	8	2	0	0	0	0	0	0	0	0	0	0	0	0	0	0	0	3	0	0	0	0	d__Bacteria
LOWRY-BTS-608	0	15	0	0	0	0	0	0	0	0	0	0	0	0	0	0	0	0	0	0	0	0	0	d__Bacteria; p__Bdellovibrionota; c__Bdellovibrionia; o__Bacteriovoracales; f__Bacteriovoracaceae; g__Peredibacter
LOWRY-BTS-609	0	15	0	0	0	0	0	0	0	0	0	0	0	0	0	0	0	0	0	0	0	0	0	d__Bacteria; p__Dependentiae; c__Babeliae; o__Babeliales; f__UBA12409; g__UBA12409; s__uncultured_bacterium
LOWRY-BTS-610	0	9	4	0	2	0	0	0	0	0	0	0	0	0	0	0	0	0	0	0	0	0	0	d__Bacteria; p__Patescibacteria; c__Parcubacteria; o__Candidatus_Moranbacteria; f__Candidatus_Moranbacteria; g__Candidatus_Moranbacteria
LOWRY-BTS-611	0	0	15	0	0	0	0	0	0	0	0	0	0	0	0	0	0	0	0	0	0	0	0	d__Bacteria; p__Myxococcota; c__Polyangia; o__Nannocystales; f__Nannocystaceae; g__Nannocystis; s__uncultured_bacterium
LOWRY-BTS-612	0	0	0	3	12	0	0	0	0	0	0	0	0	0	0	0	0	0	0	0	0	0	0	d__Bacteria; p__Dependentiae; c__Babeliae; o__Babeliales; f__Vermiphilaceae; g__Vermiphilaceae; s__uncultured_organism
LOWRY-BTS-613	0	0	0	0	15	0	0	0	0	0	0	0	0	0	0	0	0	0	0	0	0	0	0	d__Bacteria; p__Proteobacteria; c__Gammaproteobacteria; o__Burkholderiales; f__Nitrosomonadaceae; g__uncultured; s__metagenome
LOWRY-BTS-614	0	0	0	0	15	0	0	0	0	0	0	0	0	0	0	0	0	0	0	0	0	0	0	d__Bacteria; p__Bdellovibrionota; c__Bdellovibrionia; o__Bdellovibrionales; f__Bdellovibrionaceae; g__OM27_clade; s__uncultured_bacterium
LOWRY-BTS-615	0	0	0	0	0	15	0	0	0	0	0	0	0	0	0	0	0	0	0	0	0	0	0	d__Bacteria; p__Proteobacteria; c__Gammaproteobacteria; o__Oceanospirillales; f__Pseudohongiellaceae; g__Pseudohongiella
LOWRY-BTS-616	0	0	0	0	0	0	0	0	0	0	0	15	0	0	0	0	0	0	0	0	0	0	0	d__Bacteria; p__Proteobacteria; c__Gammaproteobacteria; o__JTB23; f__JTB23; g__JTB23; s__metagenome
LOWRY-BTS-617	0	0	0	0	0	0	0	0	0	0	0	0	15	0	0	0	0	0	0	0	0	0	0	d__Bacteria; p__Proteobacteria; c__Alphaproteobacteria; o__Rhizobiales
LOWRY-BTS-618	0	0	0	0	0	0	0	0	0	0	0	0	0	0	0	0	0	0	15	0	0	0	0	d__Bacteria; p__Actinobacteriota; c__Actinobacteria; o__Frankiales; f__Sporichthyaceae; g__Longivirga; s__uncultured_bacterium
LOWRY-BTS-619	0	10	0	0	0	0	0	0	0	0	0	0	0	0	0	0	0	0	0	0	0	0	0	d__Bacteria; p__Planctomycetota; c__Planctomycetes; o__Planctomycetales; f__Rubinisphaeraceae; g__SH-PL14; s__metagenome
LOWRY-BTS-620	0	8	0	0	6	0	0	0	0	0	0	0	0	0	0	0	0	0	0	0	0	0	0	d__Bacteria; p__Proteobacteria; c__Alphaproteobacteria; o__Rhodospirillales; f__Magnetospiraceae; g__uncultured
LOWRY-BTS-621	0	0	14	0	0	0	0	0	0	0	0	0	0	0	0	0	0	0	0	0	0	0	0	d__Bacteria; p__Proteobacteria; c__Alphaproteobacteria; o__Caulobacterales; f__Caulobacteraceae; g__uncultured; s__metagenome
LOWRY-BTS-622	0	0	14	0	0	0	0	0	0	0	0	0	0	0	0	0	0	0	0	0	0	0	0	d__Bacteria; p__Proteobacteria; c__Gammaproteobacteria; o__Xanthomonadales; f__Xanthomonadaceae; g__Arenimonas
LOWRY-BTS-623	0	0	14	0	0	0	0	0	0	0	0	0	0	0	0	0	0	0	0	0	0	0	0	d__Bacteria; p__Actinobacteriota; c__Acidimicrobiia; o__IMCC26256; f__IMCC26256; g__IMCC26256; s__metagenome
LOWRY-BTS-624	0	0	8	0	3	0	0	0	0	0	0	0	0	0	0	0	0	0	3	0	0	0	0	d__Bacteria; p__Bacteroidota; c__Bacteroidia; o__Flavobacteriales; f__Flavobacteriaceae; g__Flavobacterium
LOWRY-BTS-625	0	0	0	0	14	0	0	0	0	0	0	0	0	0	0	0	0	0	0	0	0	0	0	d__Bacteria; p__Myxococcota; c__Polyangia; o__Polyangiales; f__Polyangiaceae; g__Minicystis
LOWRY-BTS-626	0	0	0	0	0	0	3	0	0	0	0	0	5	0	6	0	0	0	0	0	0	0	0	d__Bacteria; p__Bacteroidota; c__Bacteroidia; o__Cytophagales; f__Microscillaceae; g__OLB12
LOWRY-BTS-627	0	0	0	0	0	0	0	14	0	0	0	0	0	0	0	0	0	0	0	0	0	0	0	d__Archaea; p__Crenarchaeota; c__Nitrososphaeria; o__Nitrosopumilales; f__Nitrosopumilaceae; g__Nitrosarchaeum; s__uncultured_archaeon
LOWRY-BTS-628	0	0	0	0	0	0	0	0	7	0	0	0	0	0	0	0	7	0	0	0	0	0	0	d__Bacteria; p__Verrucomicrobiota; c__Chlamydiae; o__Chlamydiales; f__Chlamydiaceae; g__Chlamydiaceae; s__uncultured_Chlamydiales
LOWRY-BTS-629	0	0	0	0	0	0	0	0	0	0	0	14	0	0	0	0	0	0	0	0	0	0	0	d__Bacteria; p__Acidobacteriota; c__Acidobacteriae; o__Elev-16S-1166; f__Elev-16S-1166; g__Elev-16S-1166; s__uncultured_bacterium
LOWRY-BTS-630	0	0	0	0	0	0	0	0	0	0	0	0	0	0	0	0	0	0	14	0	0	0	0	d__Bacteria; p__Chloroflexi; c__OLB14; o__OLB14; f__OLB14; g__OLB14
LOWRY-BTS-631	0	0	0	0	0	0	0	0	0	0	0	0	0	0	0	0	0	0	0	14	0	0	0	d__Bacteria; p__Planctomycetota; c__Planctomycetes; o__Gemmatales; f__Gemmataceae; g__uncultured; s__uncultured_bacterium
LOWRY-BTS-632	0	0	0	0	0	0	0	0	0	0	0	0	0	0	0	0	0	0	0	0	14	0	0	d__Bacteria; p__Patescibacteria; c__Saccharimonadia; o__Saccharimonadales; f__Saccharimonadaceae; g__TM7a; s__uncultured_bacterium
LOWRY-BTS-633	0	0	0	0	0	0	0	0	0	0	0	0	0	0	0	0	0	0	0	0	0	14	0	d__Bacteria; p__Myxococcota; c__Polyangia; o__Haliangiales; f__Haliangiaceae; g__Haliangium; s__metagenome
LOWRY-BTS-634	6	0	7	0	0	0	0	0	0	0	0	0	0	0	0	0	0	0	0	0	0	0	0	d__Bacteria; p__Chloroflexi; c__OLB14; o__OLB14; f__OLB14; g__OLB14; s__uncultured_bacterium
LOWRY-BTS-635	0	13	0	0	0	0	0	0	0	0	0	0	0	0	0	0	0	0	0	0	0	0	0	d__Bacteria; p__Proteobacteria; c__Gammaproteobacteria; o__Xanthomonadales; f__Rhodanobacteraceae; g__Dokdonella
LOWRY-BTS-636	0	5	3	0	2	0	0	0	3	0	0	0	0	0	0	0	0	0	0	0	0	0	0	d__Bacteria; p__Patescibacteria; c__ABY1; o__Candidatus_Uhrbacteria; f__Candidatus_Uhrbacteria; g__Candidatus_Uhrbacteria; s__uncultured_bacterium
LOWRY-BTS-637	0	0	13	0	0	0	0	0	0	0	0	0	0	0	0	0	0	0	0	0	0	0	0	d__Bacteria; p__Proteobacteria; c__Alphaproteobacteria; o__Rhizobiales; f__Labraceae; g__Labrys; s__metagenome
LOWRY-BTS-638	0	0	13	0	0	0	0	0	0	0	0	0	0	0	0	0	0	0	0	0	0	0	0	d__Bacteria; p__Firmicutes; c__Bacilli; o__Thermoactinomycetales; f__Thermoactinomycetaceae; g__uncultured; s__uncultured_bacterium
LOWRY-BTS-639	0	0	0	0	13	0	0	0	0	0	0	0	0	0	0	0	0	0	0	0	0	0	0	d__Bacteria; p__Proteobacteria; c__Gammaproteobacteria; o__Burkholderiales; f__Nitrosomonadaceae; g__Ellin6067
LOWRY-BTS-640	0	0	0	0	13	0	0	0	0	0	0	0	0	0	0	0	0	0	0	0	0	0	0	d__Bacteria; p__Planctomycetota; c__OM190; o__OM190; f__OM190; g__OM190; s__uncultured_bacterium
LOWRY-BTS-641	0	0	0	0	13	0	0	0	0	0	0	0	0	0	0	0	0	0	0	0	0	0	0	d__Bacteria; p__Myxococcota; c__Polyangia; o__Polyangiales; f__Polyangiaceae; g__Pajaroellobacter; s__metagenome
LOWRY-BTS-642	0	0	0	0	0	0	4	0	0	0	0	9	0	0	0	0	0	0	0	0	0	0	0	d__Bacteria; p__Planctomycetota; c__BD7-11; o__BD7-11; f__BD7-11; g__BD7-11; s__uncultured_bacterium
LOWRY-BTS-643	0	0	0	0	0	0	0	0	13	0	0	0	0	0	0	0	0	0	0	0	0	0	0	d__Bacteria; p__Proteobacteria; c__Alphaproteobacteria; o__Rhizobiales; f__Hyphomicrobiaceae; g__Filomicrobium; s__uncultured_bacterium
LOWRY-BTS-644	0	0	0	0	0	0	0	0	0	0	0	13	0	0	0	0	0	0	0	0	0	0	0	d__Bacteria; p__Proteobacteria; c__Alphaproteobacteria; o__Caulobacterales; f__Hyphomonadaceae; g__SWB02
LOWRY-BTS-645	0	0	0	0	0	0	0	0	0	0	0	0	0	0	4	0	0	0	0	0	4	0	5	d__Bacteria; p__Verrucomicrobiota; c__Omnitrophia; o__Omnitrophales; f__Omnitrophaceae; g__Candidatus_Omnitrophus
LOWRY-BTS-646	0	0	0	0	0	0	0	0	0	0	0	0	0	0	0	0	0	0	0	0	13	0	0	d__Bacteria; p__Proteobacteria; c__Alphaproteobacteria
LOWRY-BTS-647	0	0	0	0	0	0	0	0	0	0	0	0	0	0	0	0	0	0	0	0	10	3	0	d__Bacteria
LOWRY-BTS-648	0	0	0	0	0	0	0	0	0	0	0	0	0	0	0	0	0	0	0	0	0	0	13	d__Bacteria; p__Proteobacteria; c__Alphaproteobacteria; o__Holosporales; f__Holosporaceae; g__uncultured; s__uncultured_bacterium
LOWRY-BTS-649	7	5	0	0	0	0	0	0	0	0	0	0	0	0	0	0	0	0	0	0	0	0	0	d__Bacteria; p__Verrucomicrobiota; c__Verrucomicrobiae; o__Pedosphaerales; f__Pedosphaeraceae; g__Oikopleura; s__uncultured_bacterium
LOWRY-BTS-650	5	7	0	0	0	0	0	0	0	0	0	0	0	0	0	0	0	0	0	0	0	0	0	d__Bacteria; p__Bdellovibrionota; c__Oligoflexia; o__Oligoflexales; f__uncultured; g__uncultured; s__uncultured_bacterium
LOWRY-BTS-651	4	6	0	2	0	0	0	0	0	0	0	0	0	0	0	0	0	0	0	0	0	0	0	d__Bacteria; p__Bdellovibrionota; c__Bdellovibrionia; o__Bdellovibrionales; f__Bdellovibrionaceae; g__Bdellovibrio
LOWRY-BTS-652	0	12	0	0	0	0	0	0	0	0	0	0	0	0	0	0	0	0	0	0	0	0	0	d__Bacteria; p__Proteobacteria; c__Gammaproteobacteria; o__Diplorickettsiales; f__Diplorickettsiaceae; g__Aquicella; s__metagenome
LOWRY-BTS-653	0	12	0	0	0	0	0	0	0	0	0	0	0	0	0	0	0	0	0	0	0	0	0	d__Bacteria; p__Planctomycetota; c__Planctomycetes; o__Gemmatales; f__Gemmataceae; g__Gemmata; s__uncultured_soil
LOWRY-BTS-654	0	6	6	0	0	0	0	0	0	0	0	0	0	0	0	0	0	0	0	0	0	0	0	d__Bacteria; p__Proteobacteria; c__Alphaproteobacteria; o__Rhizobiales; f__Xanthobacteraceae; g__Pseudolabrys; s__metagenome
LOWRY-BTS-655	0	0	12	0	0	0	0	0	0	0	0	0	0	0	0	0	0	0	0	0	0	0	0	d__Bacteria; p__Myxococcota; c__Myxococcia; o__Myxococcales; f__Myxococcaceae
LOWRY-BTS-656	0	0	8	0	0	0	0	0	0	0	0	0	0	0	0	0	0	0	0	0	4	0	0	d__Bacteria; p__Patescibacteria; c__Saccharimonadia; o__Saccharimonadales
LOWRY-BTS-657	0	0	0	0	0	0	0	12	0	0	0	0	0	0	0	0	0	0	0	0	0	0	0	d__Bacteria; p__SAR324_clade(Marine_group_B); c__SAR324_clade(Marine_group_B); o__SAR324_clade(Marine_group_B); f__SAR324_clade(Marine_group_B); g__SAR324_clade(Marine_group_B); s__uncultured_bacterium
LOWRY-BTS-658	0	0	0	0	0	0	0	0	12	0	0	0	0	0	0	0	0	0	0	0	0	0	0	d__Bacteria; p__Desulfobacterota; c__uncultured; o__uncultured; f__uncultured; g__uncultured; s__Myxococcales_bacterium
LOWRY-BTS-659	0	0	0	0	0	0	0	0	0	0	0	12	0	0	0	0	0	0	0	0	0	0	0	d__Bacteria; p__Proteobacteria; c__Gammaproteobacteria; o__Gammaproteobacteria_Incertae_Sedis; f__Unknown_Family; g__Acidibacter
LOWRY-BTS-660	0	0	0	0	0	0	0	0	0	0	0	12	0	0	0	0	0	0	0	0	0	0	0	d__Bacteria; p__Proteobacteria; c__Alphaproteobacteria; o__Holosporales; f__Holosporaceae; g__uncultured; s__uncultured_bacterium
LOWRY-BTS-661	0	0	0	0	0	0	0	0	0	0	0	0	12	0	0	0	0	0	0	0	0	0	0	d__Bacteria; p__Proteobacteria; c__Alphaproteobacteria; o__Rhizobiales; f__Xanthobacteraceae; g__Rhodoplanes; s__uncultured_bacterium
LOWRY-BTS-662	0	0	0	0	0	0	0	0	0	0	0	0	0	0	0	0	12	0	0	0	0	0	0	d__Bacteria; p__Proteobacteria; c__Alphaproteobacteria; o__Rhodospirillales; f__Rhodospirillaceae; g__uncultured; s__metagenome
LOWRY-BTS-663	0	0	0	0	0	0	0	0	0	0	0	0	0	0	0	0	0	0	12	0	0	0	0	d__Bacteria; p__Proteobacteria; c__Gammaproteobacteria; o__Gammaproteobacteria_Incertae_Sedis; f__Unknown_Family; g__Acidibacter; s__uncultured_bacterium
LOWRY-BTS-664	0	0	0	0	0	0	0	0	0	0	0	0	0	0	0	0	0	0	0	0	12	0	0	d__Bacteria; p__Acidobacteriota; c__Acidobacteriae; o__Bryobacterales; f__Bryobacteraceae; g__Bryobacter; s__uncultured_bacterium
LOWRY-BTS-665	6	0	0	0	5	0	0	0	0	0	0	0	0	0	0	0	0	0	0	0	0	0	0	d__Bacteria; p__Bdellovibrionota; c__Bdellovibrionia; o__Bdellovibrionales; f__Bdellovibrionaceae; g__Bdellovibrio; s__uncultured_bacterium
LOWRY-BTS-666	0	0	11	0	0	0	0	0	0	0	0	0	0	0	0	0	0	0	0	0	0	0	0	d__Bacteria; p__Proteobacteria; c__Alphaproteobacteria; o__Sphingomonadales; f__Sphingomonadaceae; g__Sphingopyxis
LOWRY-BTS-667	0	0	11	0	0	0	0	0	0	0	0	0	0	0	0	0	0	0	0	0	0	0	0	d__Bacteria; p__Gemmatimonadota; c__Gemmatimonadetes; o__Gemmatimonadales; f__Gemmatimonadaceae; g__Gemmatimonas
LOWRY-BTS-668	0	0	0	4	0	7	0	0	0	0	0	0	0	0	0	0	0	0	0	0	0	0	0	d__Bacteria; p__Verrucomicrobiota; c__Verrucomicrobiae; o__Verrucomicrobiales; f__DEV007; g__DEV007
LOWRY-BTS-669	0	0	0	0	11	0	0	0	0	0	0	0	0	0	0	0	0	0	0	0	0	0	0	d__Bacteria; p__Bdellovibrionota; c__Bdellovibrionia; o__Bdellovibrionales; f__Bdellovibrionaceae; g__Bdellovibrio
LOWRY-BTS-670	0	0	0	0	11	0	0	0	0	0	0	0	0	0	0	0	0	0	0	0	0	0	0	d__Bacteria; p__Proteobacteria; c__Alphaproteobacteria; o__Azospirillales; f__Azospirillales_Incertae_Sedis; g__Stella; s__metagenome
LOWRY-BTS-671	0	0	0	0	11	0	0	0	0	0	0	0	0	0	0	0	0	0	0	0	0	0	0	d__Bacteria; p__Proteobacteria; c__Alphaproteobacteria; o__Azospirillales; f__Inquilinaceae; g__Inquilinus
LOWRY-BTS-672	0	0	0	0	0	0	0	11	0	0	0	0	0	0	0	0	0	0	0	0	0	0	0	d__Bacteria; p__Proteobacteria; c__Alphaproteobacteria
LOWRY-BTS-673	0	0	0	0	0	0	0	2	0	0	0	0	0	0	0	3	0	2	0	0	4	0	0	d__Bacteria; p__WPS-2; c__WPS-2; o__WPS-2; f__WPS-2; g__WPS-2; s__uncultured_bacterium
LOWRY-BTS-674	0	0	0	0	0	0	0	0	6	0	0	0	0	0	0	0	0	0	0	0	5	0	0	d__Bacteria; p__Proteobacteria; c__Alphaproteobacteria; o__Parvibaculales; f__Parvibaculaceae; g__uncultured; s__uncultured_bacterium
LOWRY-BTS-675	0	0	0	0	0	0	0	0	0	0	0	11	0	0	0	0	0	0	0	0	0	0	0	d__Bacteria; p__Proteobacteria; c__Alphaproteobacteria; o__Rickettsiales; f__Rickettsiaceae; g__Rickettsia
LOWRY-BTS-676	0	0	0	0	0	0	0	0	0	0	0	0	0	0	11	0	0	0	0	0	0	0	0	d__Bacteria; p__Planctomycetota
LOWRY-BTS-677	0	0	0	0	0	0	0	0	0	0	0	0	0	0	0	11	0	0	0	0	0	0	0	d__Bacteria; p__Proteobacteria; c__Gammaproteobacteria; o__PLTA13; f__PLTA13; g__PLTA13; s__metagenome
LOWRY-BTS-678	0	10	0	0	0	0	0	0	0	0	0	0	0	0	0	0	0	0	0	0	0	0	0	d__Bacteria; p__Proteobacteria; c__Gammaproteobacteria; o__R7C24; f__R7C24; g__R7C24
LOWRY-BTS-679	0	10	0	0	0	0	0	0	0	0	0	0	0	0	0	0	0	0	0	0	0	0	0	d__Bacteria; p__Proteobacteria; c__Gammaproteobacteria; o__Enterobacterales; f__Enterobacteriaceae
LOWRY-BTS-680	0	5	0	0	5	0	0	0	0	0	0	0	0	0	0	0	0	0	0	0	0	0	0	d__Bacteria; p__Bdellovibrionota; c__Bdellovibrionia; o__Bdellovibrionales; f__Bdellovibrionaceae; g__Bdellovibrio; s__metagenome
LOWRY-BTS-681	0	0	10	0	0	0	0	0	0	0	0	0	0	0	0	0	0	0	0	0	0	0	0	d__Bacteria; p__Actinobacteriota; c__Acidimicrobiia; o__Microtrichales; f__Ilumatobacteraceae; g__CL500-29_marine_group
LOWRY-BTS-682	0	0	0	0	10	0	0	0	0	0	0	0	0	0	0	0	0	0	0	0	0	0	0	d__Bacteria; p__Proteobacteria; c__Alphaproteobacteria; o__Rickettsiales; f__SM2D12; g__SM2D12
LOWRY-BTS-683	0	0	0	0	10	0	0	0	0	0	0	0	0	0	0	0	0	0	0	0	0	0	0	d__Bacteria; p__Proteobacteria; c__Gammaproteobacteria; o__Diplorickettsiales; f__Diplorickettsiaceae; g__uncultured; s__uncultured_bacterium
LOWRY-BTS-684	0	0	0	0	0	0	0	0	6	0	0	4	0	0	0	0	0	0	0	0	0	0	0	d__Bacteria; p__Dependentiae; c__Babeliae; o__Babeliales; f__Vermiphilaceae; g__Vermiphilaceae
LOWRY-BTS-685	0	0	0	0	0	0	0	0	0	0	0	10	0	0	0	0	0	0	0	0	0	0	0	d__Bacteria; p__Bdellovibrionota; c__Bdellovibrionia; o__Bdellovibrionales; f__Bdellovibrionaceae; g__OM27_clade
LOWRY-BTS-686	0	0	0	0	0	0	0	0	0	0	0	10	0	0	0	0	0	0	0	0	0	0	0	d__Bacteria; p__Actinobacteriota; c__Thermoleophilia; o__Solirubrobacterales; f__Solirubrobacteraceae; g__Conexibacter
LOWRY-BTS-687	0	0	0	0	0	0	0	0	0	0	0	0	0	0	0	0	0	0	0	0	0	10	0	d__Bacteria; p__Myxococcota; c__Polyangia; o__Polyangiales; f__Polyangiaceae; g__Pajaroellobacter; s__uncultured_delta
LOWRY-BTS-688	9	0	0	0	0	0	0	0	0	0	0	0	0	0	0	0	0	0	0	0	0	0	0	d__Bacteria; p__Actinobacteriota; c__Thermoleophilia; o__Solirubrobacterales; f__67-14; g__67-14
LOWRY-BTS-689	0	9	0	0	0	0	0	0	0	0	0	0	0	0	0	0	0	0	0	0	0	0	0	d__Bacteria; p__Myxococcota; c__Myxococcia; o__Myxococcales; f__Myxococcaceae; g__P3OB-42
LOWRY-BTS-690	0	9	0	0	0	0	0	0	0	0	0	0	0	0	0	0	0	0	0	0	0	0	0	d__Bacteria; p__Proteobacteria; c__Alphaproteobacteria; o__Caulobacterales; f__Parvularculaceae; g__Amphiplicatus; s__uncultured_Rhizobiales
LOWRY-BTS-691	0	9	0	0	0	0	0	0	0	0	0	0	0	0	0	0	0	0	0	0	0	0	0	d__Bacteria; p__Planctomycetota; c__Phycisphaerae; o__Phycisphaerales; f__Phycisphaeraceae; g__SM1A02; s__uncultured_organism
LOWRY-BTS-692	0	0	9	0	0	0	0	0	0	0	0	0	0	0	0	0	0	0	0	0	0	0	0	d__Bacteria; p__Proteobacteria; c__Alphaproteobacteria; o__Paracaedibacterales; f__Paracaedibacteraceae; g__Candidatus_Paracaedibacter; s__metagenome
LOWRY-BTS-693	0	0	0	0	0	0	0	0	9	0	0	0	0	0	0	0	0	0	0	0	0	0	0	d__Bacteria; p__Actinobacteriota; c__Thermoleophilia; o__Solirubrobacterales; f__Solirubrobacteraceae; g__Conexibacter; s__metagenome
LOWRY-BTS-694	0	0	0	0	0	0	0	0	9	0	0	0	0	0	0	0	0	0	0	0	0	0	0	d__Bacteria; p__Planctomycetota; c__Planctomycetes; o__Planctomycetales; f__Rubinisphaeraceae; g__Planctomicrobium; s__uncultured_bacterium
LOWRY-BTS-695	0	0	0	0	0	0	0	0	5	0	0	0	0	0	0	0	0	0	0	0	4	0	0	d__Bacteria; p__Verrucomicrobiota; c__Verrucomicrobiae; o__Opitutales; f__Opitutaceae; g__Lacunisphaera
LOWRY-BTS-696	0	0	0	0	0	0	0	0	4	0	0	0	0	0	0	0	0	0	0	0	0	0	5	d__Bacteria
LOWRY-BTS-697	0	0	0	0	0	0	0	0	0	0	0	9	0	0	0	0	0	0	0	0	0	0	0	d__Bacteria; p__Planctomycetota; c__Phycisphaerae; o__mle1-8; f__mle1-8; g__mle1-8
LOWRY-BTS-698	0	0	0	0	0	0	0	0	0	0	0	9	0	0	0	0	0	0	0	0	0	0	0	d__Bacteria; p__Chloroflexi; c__Chloroflexia; o__Thermomicrobiales; f__JG30-KF-CM45; g__JG30-KF-CM45; s__uncultured_soil
LOWRY-BTS-699	0	0	0	0	0	0	0	0	0	0	0	4	0	0	0	0	0	5	0	0	0	0	0	d__Bacteria; p__Proteobacteria; c__Alphaproteobacteria; o__Rickettsiales; f__SM2D12; g__SM2D12
LOWRY-BTS-700	0	0	0	0	0	0	0	0	0	0	0	0	9	0	0	0	0	0	0	0	0	0	0	d__Bacteria; p__Proteobacteria; c__Gammaproteobacteria; o__Legionellales; f__Legionellaceae; g__Legionella
LOWRY-BTS-701	0	0	0	0	0	0	0	0	0	0	0	0	0	0	0	0	0	0	0	9	0	0	0	d__Bacteria; p__Planctomycetota; c__Planctomycetes; o__Pirellulales; f__Pirellulaceae; g__Pirellula; s__metagenome
LOWRY-BTS-702	8	0	0	0	0	0	0	0	0	0	0	0	0	0	0	0	0	0	0	0	0	0	0	d__Bacteria; p__Verrucomicrobiota; c__Verrucomicrobiae; o__Opitutales; f__Opitutaceae; g__Lacunisphaera
LOWRY-BTS-703	8	0	0	0	0	0	0	0	0	0	0	0	0	0	0	0	0	0	0	0	0	0	0	d__Bacteria; p__Planctomycetota; c__BD7-11; o__BD7-11; f__BD7-11; g__BD7-11; s__uncultured_bacterium
LOWRY-BTS-704	8	0	0	0	0	0	0	0	0	0	0	0	0	0	0	0	0	0	0	0	0	0	0	d__Bacteria; p__Proteobacteria; c__Alphaproteobacteria; o__Micropepsales; f__Micropepsaceae; g__uncultured
LOWRY-BTS-705	0	8	0	0	0	0	0	0	0	0	0	0	0	0	0	0	0	0	0	0	0	0	0	d__Bacteria; p__Proteobacteria; c__Gammaproteobacteria; o__Coxiellales; f__Coxiellaceae; g__Coxiella
LOWRY-BTS-706	0	8	0	0	0	0	0	0	0	0	0	0	0	0	0	0	0	0	0	0	0	0	0	d__Bacteria; p__Campilobacterota; c__Campylobacteria; o__Campylobacterales; f__Arcobacteraceae; g__Pseudarcobacter; s__uncultured_bacterium
LOWRY-BTS-707	0	8	0	0	0	0	0	0	0	0	0	0	0	0	0	0	0	0	0	0	0	0	0	d__Bacteria; p__Proteobacteria; c__Alphaproteobacteria; o__Caulobacterales; f__Parvularculaceae; g__Amphiplicatus
LOWRY-BTS-708	0	0	8	0	0	0	0	0	0	0	0	0	0	0	0	0	0	0	0	0	0	0	0	d__Bacteria; p__Chloroflexi; c__JG30-KF-CM66; o__JG30-KF-CM66; f__JG30-KF-CM66; g__JG30-KF-CM66; s__metagenome
LOWRY-BTS-709	0	0	8	0	0	0	0	0	0	0	0	0	0	0	0	0	0	0	0	0	0	0	0	d__Bacteria; p__Verrucomicrobiota; c__Chlamydiae; o__Chlamydiales; f__Parachlamydiaceae; g__Candidatus_Protochlamydia; s__metagenome
LOWRY-BTS-710	0	0	8	0	0	0	0	0	0	0	0	0	0	0	0	0	0	0	0	0	0	0	0	d__Bacteria; p__Chloroflexi; c__Dehalococcoidia; o__S085; f__S085; g__S085; s__metagenome
LOWRY-BTS-711	0	0	8	0	0	0	0	0	0	0	0	0	0	0	0	0	0	0	0	0	0	0	0	d__Bacteria; p__Bdellovibrionota; c__Oligoflexia; o__Silvanigrellales; f__Silvanigrellaceae; g__Silvanigrella; s__metagenome
LOWRY-BTS-712	0	0	4	0	0	0	0	0	0	0	0	0	0	0	4	0	0	0	0	0	0	0	0	d__Bacteria; p__Chloroflexi; c__Anaerolineae; o__SBR1031; f__A4b; g__A4b
LOWRY-BTS-713	0	0	0	8	0	0	0	0	0	0	0	0	0	0	0	0	0	0	0	0	0	0	0	d__Bacteria; p__Actinobacteriota; c__Thermoleophilia; o__Solirubrobacterales; f__Solirubrobacteraceae; g__JCM_18997; s__uncultured_bacterium
LOWRY-BTS-714	0	0	0	6	2	0	0	0	0	0	0	0	0	0	0	0	0	0	0	0	0	0	0	d__Bacteria
LOWRY-BTS-715	0	0	0	0	8	0	0	0	0	0	0	0	0	0	0	0	0	0	0	0	0	0	0	d__Bacteria; p__Proteobacteria; c__Alphaproteobacteria; o__Caulobacterales; f__Hyphomonadaceae; g__Hirschia; s__metagenome
LOWRY-BTS-716	0	0	0	0	0	8	0	0	0	0	0	0	0	0	0	0	0	0	0	0	0	0	0	d__Bacteria; p__Planctomycetota; c__BD7-11; o__BD7-11; f__BD7-11; g__BD7-11; s__uncultured_bacterium
LOWRY-BTS-717	0	0	0	0	0	0	0	0	8	0	0	0	0	0	0	0	0	0	0	0	0	0	0	d__Bacteria; p__Acidobacteriota
LOWRY-BTS-718	0	0	0	0	0	0	0	0	0	0	0	8	0	0	0	0	0	0	0	0	0	0	0	d__Bacteria; p__Proteobacteria; c__Alphaproteobacteria; o__Rhodospirillales; f__Rhodospirillaceae; g__uncultured
LOWRY-BTS-719	0	0	0	0	0	0	0	0	0	0	0	8	0	0	0	0	0	0	0	0	0	0	0	d__Bacteria; p__Proteobacteria; c__Alphaproteobacteria; o__Acetobacterales; f__Acetobacterales; g__Acetobacterales; s__uncultured_bacterium
LOWRY-BTS-720	0	0	0	0	0	0	0	0	0	0	0	0	8	0	0	0	0	0	0	0	0	0	0	d__Bacteria; p__Verrucomicrobiota; c__Chlamydiae; o__Chlamydiales; f__Parachlamydiaceae; g__uncultured; s__metagenome
LOWRY-BTS-721	0	0	0	0	0	0	0	0	0	0	0	0	8	0	0	0	0	0	0	0	0	0	0	d__Bacteria; p__Chloroflexi; c__Anaerolineae; o__1-20; f__1-20; g__1-20
LOWRY-BTS-722	0	0	0	0	0	0	0	0	0	0	0	0	0	0	0	0	8	0	0	0	0	0	0	d__Bacteria; p__Planctomycetota; c__Planctomycetes; o__Planctomycetales; f__Rubinisphaeraceae; g__Planctomicrobium; s__uncultured_bacterium
LOWRY-BTS-723	0	0	0	0	0	0	0	0	0	0	0	0	0	0	0	0	0	0	8	0	0	0	0	d__Bacteria; p__Planctomycetota; c__Planctomycetes; o__Planctomycetales; f__Rubinisphaeraceae; g__uncultured
LOWRY-BTS-724	0	0	0	0	0	0	0	0	0	0	0	0	0	0	0	0	0	0	0	0	0	0	8	d__Bacteria; p__Myxococcota; c__Polyangia; o__Haliangiales; f__Haliangiaceae; g__Haliangium; s__uncultured_bacterium
LOWRY-BTS-725	7	0	0	0	0	0	0	0	0	0	0	0	0	0	0	0	0	0	0	0	0	0	0	d__Bacteria; p__Proteobacteria; c__Alphaproteobacteria; o__Rickettsiales; f__Rickettsiaceae; g__uncultured; s__metagenome
LOWRY-BTS-726	7	0	0	0	0	0	0	0	0	0	0	0	0	0	0	0	0	0	0	0	0	0	0	d__Bacteria; p__Campilobacterota; c__Campylobacteria; o__Campylobacterales; f__Arcobacteraceae; g__Pseudarcobacter; s__uncultured_Arcobacter
LOWRY-BTS-727	0	7	0	0	0	0	0	0	0	0	0	0	0	0	0	0	0	0	0	0	0	0	0	d__Bacteria; p__Bdellovibrionota; c__Bdellovibrionia; o__Bdellovibrionales; f__Bdellovibrionaceae; g__Bdellovibrio; s__metagenome
LOWRY-BTS-728	0	0	7	0	0	0	0	0	0	0	0	0	0	0	0	0	0	0	0	0	0	0	0	d__Bacteria; p__Bdellovibrionota; c__Oligoflexia; o__Silvanigrellales; f__Silvanigrellaceae; g__uncultured; s__uncultured_bacterium
LOWRY-BTS-729	0	0	7	0	0	0	0	0	0	0	0	0	0	0	0	0	0	0	0	0	0	0	0	d__Bacteria; p__Planctomycetota; c__Phycisphaerae; o__Phycisphaerales; f__Phycisphaeraceae; g__SM1A02; s__metagenome
LOWRY-BTS-730	0	0	4	0	3	0	0	0	0	0	0	0	0	0	0	0	0	0	0	0	0	0	0	d__Bacteria; p__Bacteroidota; c__Bacteroidia; o__Chitinophagales; f__Saprospiraceae; g__Aureispira; s__metagenome
LOWRY-BTS-731	0	0	0	0	0	5	0	0	0	0	0	0	0	0	0	0	0	0	0	0	0	0	0	d__Bacteria; p__Proteobacteria; c__Gammaproteobacteria; o__EV818SWSAP88; f__EV818SWSAP88; g__EV818SWSAP88; s__metagenome
LOWRY-BTS-732	0	0	0	0	7	0	0	0	0	0	0	0	0	0	0	0	0	0	0	0	0	0	0	d__Bacteria; p__Gemmatimonadota; c__Gemmatimonadetes; o__Gemmatimonadales; f__Gemmatimonadaceae
LOWRY-BTS-733	0	0	0	0	7	0	0	0	0	0	0	0	0	0	0	0	0	0	0	0	0	0	0	d__Bacteria; p__Verrucomicrobiota; c__Omnitrophia; o__Omnitrophales; f__Omnitrophaceae; g__Candidatus_Omnitrophus
LOWRY-BTS-734	0	0	0	0	7	0	0	0	0	0	0	0	0	0	0	0	0	0	0	0	0	0	0	d__Bacteria; p__Cyanobacteria; c__Vampirivibrionia; o__Caenarcaniphilales; f__Caenarcaniphilales; g__Caenarcaniphilales; s__uncultured_cyanobacterium
LOWRY-BTS-735	0	0	0	0	0	0	0	0	7	0	0	0	0	0	0	0	0	0	0	0	0	0	0	d__Bacteria; p__Planctomycetota; c__Planctomycetes; o__Pirellulales; f__Pirellulaceae; g__Pirellula; s__uncultured_Pasteuria
LOWRY-BTS-736	0	0	0	0	0	0	0	0	4	0	0	0	0	0	0	0	0	0	0	0	0	0	3	d__Bacteria; p__Proteobacteria; c__Alphaproteobacteria
LOWRY-BTS-737	0	0	0	0	0	0	0	0	0	0	7	0	0	0	0	0	0	0	0	0	0	0	0	d__Archaea; p__Crenarchaeota; c__Nitrososphaeria; o__Nitrosopumilales; f__Nitrosopumilaceae; g__Candidatus_Nitrosotenuis
LOWRY-BTS-738	0	0	0	0	0	0	0	0	0	0	7	0	0	0	0	0	0	0	0	0	0	0	0	d__Bacteria; p__Proteobacteria; c__Alphaproteobacteria; o__Micavibrionales; f__uncultured; g__uncultured; s__uncultured_bacterium
LOWRY-BTS-739	0	0	0	0	0	0	0	0	0	0	0	7	0	0	0	0	0	0	0	0	0	0	0	d__Bacteria; p__Patescibacteria; c__Gracilibacteria; o__Gracilibacteria; f__Gracilibacteria; g__Gracilibacteria; s__uncultured_bacterium
LOWRY-BTS-740	0	0	0	0	0	0	0	0	0	0	0	7	0	0	0	0	0	0	0	0	0	0	0	d__Bacteria
LOWRY-BTS-741	0	0	0	0	0	0	0	0	0	0	0	4	0	0	0	3	0	0	0	0	0	0	0	d__Bacteria; p__Bdellovibrionota; c__Bdellovibrionia; o__Bdellovibrionales; f__Bdellovibrionaceae; g__Bdellovibrio; s__uncultured_bacterium
LOWRY-BTS-742	0	0	0	0	0	0	0	0	0	0	0	0	0	0	0	7	0	0	0	0	0	0	0	d__Bacteria; p__Planctomycetota; c__Planctomycetes; o__Gemmatales; f__Gemmataceae; g__uncultured; s__uncultured_bacterium
LOWRY-BTS-743	0	0	0	0	0	0	0	0	0	0	0	0	0	0	0	7	0	0	0	0	0	0	0	d__Bacteria; p__Acidobacteriota; c__Vicinamibacteria; o__Subgroup_17; f__Subgroup_17; g__Subgroup_17; s__uncultured_Acidobacteria
LOWRY-BTS-744	0	0	0	0	0	0	0	0	0	0	0	0	0	0	0	0	0	0	0	7	0	0	0	d__Bacteria; p__Proteobacteria; c__Gammaproteobacteria; o__Pseudomonadales; f__Moraxellaceae; g__Acinetobacter
LOWRY-BTS-745	0	0	0	0	0	0	0	0	0	0	0	0	0	0	0	0	0	0	0	0	0	7	0	d__Bacteria; p__Proteobacteria; c__Alphaproteobacteria; o__Sphingomonadales; f__Sphingomonadaceae
LOWRY-BTS-746	0	0	0	0	0	0	0	0	0	0	0	0	0	0	0	0	0	0	0	0	0	7	0	d__Bacteria; p__Proteobacteria; c__Alphaproteobacteria; o__Caulobacterales; f__Parvularculaceae
LOWRY-BTS-747	0	0	0	0	0	0	0	0	0	0	0	0	0	0	0	0	0	0	0	0	0	0	7	d__Bacteria; p__Actinobacteriota; c__Acidimicrobiia; o__Microtrichales; f__Ilumatobacteraceae; g__CL500-29_marine_group; s__metagenome
LOWRY-BTS-748	6	0	0	0	0	0	0	0	0	0	0	0	0	0	0	0	0	0	0	0	0	0	0	d__Bacteria; p__Proteobacteria; c__Alphaproteobacteria; o__Micavibrionales; f__uncultured; g__uncultured; s__uncultured_bacterium
LOWRY-BTS-749	0	6	0	0	0	0	0	0	0	0	0	0	0	0	0	0	0	0	0	0	0	0	0	d__Bacteria; p__Cyanobacteria; c__Vampirivibrionia; o__Caenarcaniphilales; f__Caenarcaniphilales; g__Caenarcaniphilales; s__uncultured_cyanobacterium
LOWRY-BTS-750	0	6	0	0	0	0	0	0	0	0	0	0	0	0	0	0	0	0	0	0	0	0	0	d__Bacteria; p__Bacteroidota; c__Bacteroidia; o__Sphingobacteriales; f__env.OPS_17; g__env.OPS_17
LOWRY-BTS-751	0	3	0	0	0	0	0	0	0	0	0	0	0	0	3	0	0	0	0	0	0	0	0	d__Bacteria; p__Patescibacteria; c__Gracilibacteria; o__Absconditabacteriales_(SR1); f__Absconditabacteriales_(SR1); g__Absconditabacteriales_(SR1); s__uncultured_bacterium
LOWRY-BTS-752	0	0	6	0	0	0	0	0	0	0	0	0	0	0	0	0	0	0	0	0	0	0	0	d__Bacteria
LOWRY-BTS-753	0	0	6	0	0	0	0	0	0	0	0	0	0	0	0	0	0	0	0	0	0	0	0	d__Bacteria; p__Bdellovibrionota; c__Bdellovibrionia; o__Bdellovibrionales; f__Bdellovibrionaceae; g__Bdellovibrio; s__uncultured_bacterium
LOWRY-BTS-754	0	0	6	0	0	0	0	0	0	0	0	0	0	0	0	0	0	0	0	0	0	0	0	d__Bacteria; p__Bdellovibrionota; c__Bdellovibrionia; o__Bdellovibrionales; f__Bdellovibrionaceae; g__OM27_clade; s__uncultured_bacterium
LOWRY-BTS-755	0	0	6	0	0	0	0	0	0	0	0	0	0	0	0	0	0	0	0	0	0	0	0	d__Bacteria; p__Proteobacteria; c__Gammaproteobacteria
LOWRY-BTS-756	0	0	0	6	0	0	0	0	0	0	0	0	0	0	0	0	0	0	0	0	0	0	0	d__Bacteria; p__Proteobacteria; c__Alphaproteobacteria; o__Rickettsiales; f__Rickettsiaceae; g__uncultured; s__metagenome
LOWRY-BTS-757	0	0	0	6	0	0	0	0	0	0	0	0	0	0	0	0	0	0	0	0	0	0	0	d__Bacteria; p__Dependentiae; c__Babeliae; o__Babeliales
LOWRY-BTS-758	0	0	0	0	6	0	0	0	0	0	0	0	0	0	0	0	0	0	0	0	0	0	0	d__Bacteria; p__Bdellovibrionota; c__Bdellovibrionia; o__Bdellovibrionales; f__Bdellovibrionaceae; g__Bdellovibrio; s__Bdellovibrionales_bacterium
LOWRY-BTS-759	0	0	0	0	6	0	0	0	0	0	0	0	0	0	0	0	0	0	0	0	0	0	0	d__Bacteria; p__Bacteroidota; c__Bacteroidia; o__Cytophagales; f__Cytophagaceae; g__Cytophaga; s__uncultured_bacterium
LOWRY-BTS-760	0	0	0	0	0	6	0	0	0	0	0	0	0	0	0	0	0	0	0	0	0	0	0	d__Bacteria; p__Planctomycetota; c__Planctomycetes; o__Planctomycetales; f__Gimesiaceae; g__uncultured
LOWRY-BTS-761	0	0	0	0	0	0	6	0	0	0	0	0	0	0	0	0	0	0	0	0	0	0	0	d__Bacteria; p__Proteobacteria; c__Gammaproteobacteria; o__Diplorickettsiales; f__Diplorickettsiaceae; g__Aquicella
LOWRY-BTS-762	0	0	0	0	0	0	0	6	0	0	0	0	0	0	0	0	0	0	0	0	0	0	0	d__Bacteria; p__Actinobacteriota; c__Thermoleophilia; o__Solirubrobacterales; f__Solirubrobacteraceae; g__Conexibacter
LOWRY-BTS-763	0	0	0	0	0	0	0	0	6	0	0	0	0	0	0	0	0	0	0	0	0	0	0	d__Bacteria; p__Verrucomicrobiota; c__Verrucomicrobiae; o__Verrucomicrobiales; f__Verrucomicrobiaceae; g__Prosthecobacter
LOWRY-BTS-764	0	0	0	0	0	0	0	0	6	0	0	0	0	0	0	0	0	0	0	0	0	0	0	d__Bacteria; p__Bacteroidota; c__Bacteroidia; o__Chitinophagales; f__Saprospiraceae; g__Phaeodactylibacter; s__uncultured_Bacteroidetes
LOWRY-BTS-765	0	0	0	0	0	0	0	0	6	0	0	0	0	0	0	0	0	0	0	0	0	0	0	d__Bacteria; p__Bacteroidota; c__Bacteroidia; o__Flavobacteriales; f__Flavobacteriaceae; g__Flavobacterium
LOWRY-BTS-766	0	0	0	0	0	0	0	0	0	0	0	6	0	0	0	0	0	0	0	0	0	0	0	d__Bacteria; p__Firmicutes; c__Bacilli; o__Staphylococcales; f__Staphylococcaceae; g__Staphylococcus
LOWRY-BTS-767	0	0	0	0	0	0	0	0	0	0	0	6	0	0	0	0	0	0	0	0	0	0	0	d__Bacteria; p__Chloroflexi
LOWRY-BTS-768	0	0	0	0	0	0	0	0	0	0	0	6	0	0	0	0	0	0	0	0	0	0	0	d__Bacteria; p__Proteobacteria; c__Gammaproteobacteria; o__Nitrosococcales; f__Nitrosococcaceae; g__Cm1-21; s__uncultured_gamma
LOWRY-BTS-769	0	0	0	0	0	0	0	0	0	0	0	0	0	0	6	0	0	0	0	0	0	0	0	d__Bacteria; p__Sva0485; c__Sva0485; o__Sva0485; f__Sva0485; g__Sva0485
LOWRY-BTS-770	0	0	0	0	0	0	0	0	0	0	0	0	0	0	6	0	0	0	0	0	0	0	0	d__Bacteria; p__Planctomycetota; c__Planctomycetes; o__Gemmatales; f__Gemmataceae; g__uncultured
LOWRY-BTS-771	0	0	0	0	0	0	0	0	0	0	0	0	0	0	0	6	0	0	0	0	0	0	0	d__Bacteria; p__Chloroflexi; c__OLB14; o__OLB14; f__OLB14; g__OLB14; s__metagenome
LOWRY-BTS-772	0	0	0	0	0	0	0	0	0	0	0	0	0	0	0	6	0	0	0	0	0	0	0	d__Bacteria; p__Proteobacteria; c__Gammaproteobacteria; o__Legionellales; f__Legionellaceae; g__Legionella
LOWRY-BTS-773	0	0	0	0	0	0	0	0	0	0	0	0	0	0	0	0	0	0	6	0	0	0	0	d__Bacteria; p__Acidobacteriota; c__Blastocatellia; o__Blastocatellales; f__Blastocatellaceae
LOWRY-BTS-774	0	0	0	0	0	0	0	0	0	0	0	0	0	0	0	0	0	0	0	6	0	0	0	d__Bacteria; p__Proteobacteria; c__Gammaproteobacteria; o__Diplorickettsiales; f__Diplorickettsiaceae; g__Aquicella
LOWRY-BTS-775	0	0	0	0	0	0	0	0	0	0	0	0	0	0	0	0	0	0	0	0	6	0	0	d__Bacteria; p__Patescibacteria; c__Saccharimonadia; o__Saccharimonadales; f__Saccharimonadales; g__Saccharimonadales; s__uncultured_bacterium
LOWRY-BTS-776	0	0	0	0	0	0	0	0	0	0	0	0	0	0	0	0	0	0	0	0	6	0	0	d__Bacteria; p__Proteobacteria; c__Alphaproteobacteria; o__Sphingomonadales; f__Sphingomonadaceae
LOWRY-BTS-777	5	0	0	0	0	0	0	0	0	0	0	0	0	0	0	0	0	0	0	0	0	0	0	d__Bacteria; p__Actinobacteriota; c__Acidimicrobiia; o__Microtrichales; f__Ilumatobacteraceae; g__uncultured; s__uncultured_bacterium
LOWRY-BTS-778	0	5	0	0	0	0	0	0	0	0	0	0	0	0	0	0	0	0	0	0	0	0	0	d__Bacteria; p__Patescibacteria; c__Gracilibacteria; o__Candidatus_Abawacabacteria; f__Candidatus_Abawacabacteria; g__Candidatus_Abawacabacteria; s__Candidatus_Abawacabacteria
LOWRY-BTS-779	0	2	0	0	0	0	0	3	0	0	0	0	0	0	0	0	0	0	0	0	0	0	0	d__Bacteria; p__Proteobacteria
LOWRY-BTS-780	0	0	5	0	0	0	0	0	0	0	0	0	0	0	0	0	0	0	0	0	0	0	0	d__Bacteria; p__Patescibacteria; c__Parcubacteria; o__Candidatus_Kaiserbacteria; f__Candidatus_Kaiserbacteria; g__Candidatus_Kaiserbacteria; s__uncultured_organism
LOWRY-BTS-781	0	0	5	0	0	0	0	0	0	0	0	0	0	0	0	0	0	0	0	0	0	0	0	d__Bacteria
LOWRY-BTS-782	0	0	5	0	0	0	0	0	0	0	0	0	0	0	0	0	0	0	0	0	0	0	0	d__Bacteria; p__Bacteroidota; c__Bacteroidia
LOWRY-BTS-783	0	0	5	0	0	0	0	0	0	0	0	0	0	0	0	0	0	0	0	0	0	0	0	d__Bacteria; p__Planctomycetota; c__Planctomycetes; o__Isosphaerales; f__Isosphaeraceae
LOWRY-BTS-784	0	0	5	0	0	0	0	0	0	0	0	0	0	0	0	0	0	0	0	0	0	0	0	d__Bacteria; p__Planctomycetota; c__Phycisphaerae; o__S-70; f__S-70; g__S-70; s__uncultured_bacterium
LOWRY-BTS-785	0	0	0	5	0	0	0	0	0	0	0	0	0	0	0	0	0	0	0	0	0	0	0	d__Bacteria; p__Bdellovibrionota; c__Oligoflexia; o__0319-6G20; f__0319-6G20; g__0319-6G20
LOWRY-BTS-786	0	0	0	0	5	0	0	0	0	0	0	0	0	0	0	0	0	0	0	0	0	0	0	d__Bacteria; p__Proteobacteria; c__Alphaproteobacteria; o__Rhizobiales; f__Devosiaceae
LOWRY-BTS-787	0	0	0	0	5	0	0	0	0	0	0	0	0	0	0	0	0	0	0	0	0	0	0	d__Bacteria; p__Bacteroidota; c__Bacteroidia; o__Chitinophagales; f__uncultured; g__uncultured
LOWRY-BTS-788	0	0	0	0	0	5	0	0	0	0	0	0	0	0	0	0	0	0	0	0	0	0	0	d__Bacteria
LOWRY-BTS-789	0	0	0	0	0	0	0	5	0	0	0	0	0	0	0	0	0	0	0	0	0	0	0	d__Bacteria; p__Planctomycetota; c__Planctomycetes; o__Planctomycetales; f__Gimesiaceae; g__uncultured
LOWRY-BTS-790	0	0	0	0	0	0	0	5	0	0	0	0	0	0	0	0	0	0	0	0	0	0	0	d__Bacteria; p__Proteobacteria; c__Gammaproteobacteria; o__Steroidobacterales; f__Steroidobacteraceae; g__Steroidobacter
LOWRY-BTS-791	0	0	0	0	0	0	0	0	5	0	0	0	0	0	0	0	0	0	0	0	0	0	0	d__Bacteria; p__Proteobacteria; c__Gammaproteobacteria; o__Piscirickettsiales; f__Piscirickettsiaceae; g__Candidatus_Endoecteinascidia; s__uncultured_Legionella
LOWRY-BTS-792	0	0	0	0	0	0	0	0	0	0	0	5	0	0	0	0	0	0	0	0	0	0	0	d__Bacteria
LOWRY-BTS-793	0	0	0	0	0	0	0	0	0	0	0	0	5	0	0	0	0	0	0	0	0	0	0	d__Bacteria; p__Proteobacteria; c__Gammaproteobacteria; o__uncultured; f__uncultured; g__uncultured; s__uncultured_bacterium
LOWRY-BTS-794	0	0	0	0	0	0	0	0	0	0	0	0	5	0	0	0	0	0	0	0	0	0	0	d__Bacteria; p__Verrucomicrobiota; c__Chlamydiae; o__Chlamydiales
LOWRY-BTS-795	0	0	0	0	0	0	0	0	0	0	0	0	0	0	5	0	0	0	0	0	0	0	0	d__Bacteria; p__Myxococcota; c__Polyangia; o__Nannocystales; f__Nannocystaceae; g__Nannocystis; s__uncultured_bacterium
LOWRY-BTS-796	0	0	0	0	0	0	0	0	0	0	0	0	0	0	0	0	0	0	0	0	3	0	0	d__Bacteria; p__Planctomycetota; c__BD7-11; o__BD7-11; f__BD7-11; g__BD7-11; s__uncultured_planctomycete
LOWRY-BTS-797	0	0	0	0	0	0	0	0	0	0	0	0	0	0	0	0	0	0	5	0	0	0	0	d__Bacteria; p__Bdellovibrionota; c__Bdellovibrionia; o__Bdellovibrionales; f__Bdellovibrionaceae; g__Bdellovibrio; s__uncultured_bacterium
LOWRY-BTS-798	0	0	0	0	0	0	0	0	0	0	0	0	0	0	0	0	0	0	5	0	0	0	0	d__Bacteria; p__Elusimicrobiota; c__Lineage_IIa; o__Lineage_IIa; f__Lineage_IIa; g__Lineage_IIa; s__uncultured_bacterium
LOWRY-BTS-799	4	0	0	0	0	0	0	0	0	0	0	0	0	0	0	0	0	0	0	0	0	0	0	d__Bacteria; p__Proteobacteria; c__Alphaproteobacteria; o__Rickettsiales; f__Rickettsiaceae; g__uncultured; s__uncultured_bacterium
LOWRY-BTS-800	4	0	0	0	0	0	0	0	0	0	0	0	0	0	0	0	0	0	0	0	0	0	0	d__Bacteria; p__Planctomycetota; c__Phycisphaerae; o__Phycisphaerales; f__Phycisphaeraceae; g__SM1A02; s__uncultured_bacterium
LOWRY-BTS-801	4	0	0	0	0	0	0	0	0	0	0	0	0	0	0	0	0	0	0	0	0	0	0	d__Bacteria; p__Verrucomicrobiota; c__Chlamydiae; o__Chlamydiales; f__cvE6; g__cvE6
LOWRY-BTS-802	4	0	0	0	0	0	0	0	0	0	0	0	0	0	0	0	0	0	0	0	0	0	0	d__Bacteria
LOWRY-BTS-803	0	4	0	0	0	0	0	0	0	0	0	0	0	0	0	0	0	0	0	0	0	0	0	d__Bacteria
LOWRY-BTS-804	0	4	0	0	0	0	0	0	0	0	0	0	0	0	0	0	0	0	0	0	0	0	0	d__Bacteria; p__Cyanobacteria; c__Vampirivibrionia; o__Vampirovibrionales; f__Vampirovibrionales; g__Vampirovibrionales; s__uncultured_bacterium
LOWRY-BTS-805	0	4	0	0	0	0	0	0	0	0	0	0	0	0	0	0	0	0	0	0	0	0	0	d__Bacteria
LOWRY-BTS-806	0	4	0	0	0	0	0	0	0	0	0	0	0	0	0	0	0	0	0	0	0	0	0	d__Bacteria
LOWRY-BTS-807	0	0	4	0	0	0	0	0	0	0	0	0	0	0	0	0	0	0	0	0	0	0	0	d__Bacteria; p__Proteobacteria; c__Alphaproteobacteria; o__Rhizobiales; f__Rhizobiaceae; g__Mesorhizobium
LOWRY-BTS-808	0	0	4	0	0	0	0	0	0	0	0	0	0	0	0	0	0	0	0	0	0	0	0	d__Bacteria; p__Elusimicrobiota; c__Lineage_IIc; o__Lineage_IIc; f__Lineage_IIc; g__Lineage_IIc
LOWRY-BTS-809	0	0	4	0	0	0	0	0	0	0	0	0	0	0	0	0	0	0	0	0	0	0	0	d__Bacteria; p__Proteobacteria; c__Alphaproteobacteria; o__Parvibaculales; f__Parvibaculaceae; g__uncultured; s__uncultured_bacterium
LOWRY-BTS-810	0	0	0	4	0	0	0	0	0	0	0	0	0	0	0	0	0	0	0	0	0	0	0	d__Bacteria; p__Chloroflexi; c__KD4-96; o__KD4-96; f__KD4-96; g__KD4-96; s__metagenome
LOWRY-BTS-811	0	0	0	0	4	0	0	0	0	0	0	0	0	0	0	0	0	0	0	0	0	0	0	d__Bacteria; p__Verrucomicrobiota; c__Verrucomicrobiae; o__Pedosphaerales; f__Pedosphaeraceae
LOWRY-BTS-812	0	0	0	0	4	0	0	0	0	0	0	0	0	0	0	0	0	0	0	0	0	0	0	d__Bacteria; p__Patescibacteria; c__Parcubacteria; o__Candidatus_Azambacteria; f__Candidatus_Azambacteria; g__Candidatus_Azambacteria
LOWRY-BTS-813	0	0	0	0	4	0	0	0	0	0	0	0	0	0	0	0	0	0	0	0	0	0	0	d__Bacteria
LOWRY-BTS-814	0	0	0	0	4	0	0	0	0	0	0	0	0	0	0	0	0	0	0	0	0	0	0	d__Bacteria; p__Spirochaetota; c__Leptospirae; o__Leptospirales; f__Leptospiraceae; g__Turneriella; s__metagenome
LOWRY-BTS-815	0	0	0	0	0	0	0	4	0	0	0	0	0	0	0	0	0	0	0	0	0	0	0	d__Bacteria; p__Cyanobacteria; c__Vampirivibrionia; o__Caenarcaniphilales; f__Caenarcaniphilales; g__Caenarcaniphilales; s__uncultured_cyanobacterium
LOWRY-BTS-816	0	0	0	0	0	0	0	4	0	0	0	0	0	0	0	0	0	0	0	0	0	0	0	d__Bacteria; p__Verrucomicrobiota; c__Chlamydiae; o__Chlamydiales; f__cvE6; g__cvE6; s__uncultured_Chlamydia
LOWRY-BTS-817	0	0	0	0	0	0	0	0	4	0	0	0	0	0	0	0	0	0	0	0	0	0	0	d__Bacteria; p__Myxococcota; c__Polyangia; o__Polyangiales; f__Polyangiaceae; g__Polyangium; s__metagenome
LOWRY-BTS-818	0	0	0	0	0	0	0	0	4	0	0	0	0	0	0	0	0	0	0	0	0	0	0	d__Bacteria; p__Planctomycetota; c__Planctomycetes; o__Pirellulales; f__Pirellulaceae; g__Bythopirellula; s__uncultured_bacterium
LOWRY-BTS-819	0	0	0	0	0	0	0	0	0	4	0	0	0	0	0	0	0	0	0	0	0	0	0	d__Bacteria; p__Bacteroidota; c__Bacteroidia; o__Cytophagales; f__Amoebophilaceae; g__Candidatus_Cardinium
LOWRY-BTS-820	0	0	0	0	0	0	0	0	0	0	0	4	0	0	0	0	0	0	0	0	0	0	0	d__Bacteria; p__Proteobacteria; c__Gammaproteobacteria; o__Xanthomonadales; f__Xanthomonadaceae
LOWRY-BTS-821	0	0	0	0	0	0	0	0	0	0	0	4	0	0	0	0	0	0	0	0	0	0	0	d__Bacteria; p__WPS-2; c__WPS-2; o__WPS-2; f__WPS-2; g__WPS-2; s__uncultured_bacterium
LOWRY-BTS-822	0	0	0	0	0	0	0	0	0	0	0	0	0	4	0	0	0	0	0	0	0	0	0	d__Bacteria; p__Chloroflexi
LOWRY-BTS-823	0	0	0	0	0	0	0	0	0	0	0	0	0	0	4	0	0	0	0	0	0	0	0	d__Bacteria; p__Verrucomicrobiota; c__Chlamydiae; o__LD1-PA32; f__LD1-PA32; g__LD1-PA32; s__uncultured_bacterium
LOWRY-BTS-824	0	0	0	0	0	0	0	0	0	0	0	0	0	0	0	0	0	0	4	0	0	0	0	d__Bacteria; p__Verrucomicrobiota; c__Omnitrophia; o__Omnitrophales; f__Omnitrophaceae; g__Candidatus_Omnitrophus; s__uncultured_bacterium
LOWRY-BTS-825	0	0	0	0	0	0	0	0	0	0	0	0	0	0	0	0	0	0	0	4	0	0	0	d__Bacteria; p__Planctomycetota; c__Planctomycetes; o__Planctomycetales; f__Rubinisphaeraceae; g__uncultured; s__uncultured_bacterium
LOWRY-BTS-826	0	0	0	0	0	0	0	0	0	0	0	0	0	0	0	0	0	0	0	0	4	0	0	d__Bacteria; p__Latescibacterota; c__Latescibacterota; o__Latescibacterota; f__Latescibacterota; g__Latescibacterota
LOWRY-BTS-827	0	0	0	0	0	0	0	0	0	0	0	0	0	0	0	0	0	0	0	0	4	0	0	d__Bacteria; p__Chloroflexi; c__Anaerolineae; o__1-20; f__1-20; g__1-20
LOWRY-BTS-828	0	0	0	0	0	0	0	0	0	0	0	0	0	0	0	0	0	0	0	0	0	4	0	d__Bacteria; p__Bacteroidota; c__Bacteroidia; o__Sphingobacteriales; f__KD3-93; g__KD3-93
LOWRY-BTS-829	0	0	0	0	0	0	0	0	0	0	0	0	0	0	0	0	0	0	0	0	0	0	4	d__Bacteria; p__Acidobacteriota; c__Vicinamibacteria; o__Subgroup_17; f__Subgroup_17; g__Subgroup_17
LOWRY-BTS-830	3	0	0	0	0	0	0	0	0	0	0	0	0	0	0	0	0	0	0	0	0	0	0	d__Bacteria; p__Proteobacteria; c__Alphaproteobacteria; o__Paracaedibacterales; f__Paracaedibacteraceae; g__uncultured
LOWRY-BTS-831	3	0	0	0	0	0	0	0	0	0	0	0	0	0	0	0	0	0	0	0	0	0	0	d__Bacteria; p__Myxococcota; c__Polyangia; o__Nannocystales; f__Nannocystaceae
LOWRY-BTS-832	0	3	0	0	0	0	0	0	0	0	0	0	0	0	0	0	0	0	0	0	0	0	0	d__Bacteria; p__Actinobacteriota; c__Thermoleophilia; o__Solirubrobacterales; f__67-14; g__67-14
LOWRY-BTS-833	0	3	0	0	0	0	0	0	0	0	0	0	0	0	0	0	0	0	0	0	0	0	0	d__Bacteria; p__Nitrospirota; c__Nitrospiria; o__Nitrospirales; f__Nitrospiraceae; g__Nitrospira
LOWRY-BTS-834	0	3	0	0	0	0	0	0	0	0	0	0	0	0	0	0	0	0	0	0	0	0	0	d__Bacteria; p__Proteobacteria; c__Gammaproteobacteria; o__Steroidobacterales; f__Steroidobacteraceae
LOWRY-BTS-835	0	3	0	0	0	0	0	0	0	0	0	0	0	0	0	0	0	0	0	0	0	0	0	d__Bacteria; p__Proteobacteria; c__Alphaproteobacteria; o__uncultured; f__uncultured; g__uncultured; s__uncultured_bacterium
LOWRY-BTS-836	0	3	0	0	0	0	0	0	0	0	0	0	0	0	0	0	0	0	0	0	0	0	0	d__Bacteria; p__Proteobacteria; c__Alphaproteobacteria
LOWRY-BTS-837	0	3	0	0	0	0	0	0	0	0	0	0	0	0	0	0	0	0	0	0	0	0	0	d__Archaea; p__Crenarchaeota; c__Nitrososphaeria; o__Nitrososphaerales; f__Nitrososphaeraceae; g__Candidatus_Nitrocosmicus
LOWRY-BTS-838	0	0	3	0	0	0	0	0	0	0	0	0	0	0	0	0	0	0	0	0	0	0	0	d__Bacteria; p__Proteobacteria; c__Alphaproteobacteria; o__Rhizobiales; f__Rhizobiaceae; g__Pseudaminobacter; s__Mesorhizobium_sp.
LOWRY-BTS-839	0	0	3	0	0	0	0	0	0	0	0	0	0	0	0	0	0	0	0	0	0	0	0	d__Bacteria; p__Verrucomicrobiota; c__Verrucomicrobiae; o__Verrucomicrobiales; f__Verrucomicrobiaceae; g__Verrucomicrobium
LOWRY-BTS-840	0	0	0	3	0	0	0	0	0	0	0	0	0	0	0	0	0	0	0	0	0	0	0	d__Bacteria
LOWRY-BTS-841	0	0	0	3	0	0	0	0	0	0	0	0	0	0	0	0	0	0	0	0	0	0	0	d__Bacteria; p__Patescibacteria; c__Parcubacteria; o__Candidatus_Moranbacteria; f__Candidatus_Moranbacteria; g__Candidatus_Moranbacteria; s__uncultured_soil
LOWRY-BTS-842	0	0	0	3	0	0	0	0	0	0	0	0	0	0	0	0	0	0	0	0	0	0	0	d__Bacteria
LOWRY-BTS-843	0	0	0	3	0	0	0	0	0	0	0	0	0	0	0	0	0	0	0	0	0	0	0	d__Bacteria; p__Bdellovibrionota; c__Bdellovibrionia; o__Bdellovibrionales; f__Bdellovibrionaceae; g__Bdellovibrio; s__uncultured_bacterium
LOWRY-BTS-844	0	0	0	0	0	0	0	3	0	0	0	0	0	0	0	0	0	0	0	0	0	0	0	d__Bacteria; p__Cyanobacteria; c__Vampirivibrionia; o__Caenarcaniphilales; f__Caenarcaniphilales; g__Caenarcaniphilales; s__uncultured_cyanobacterium
LOWRY-BTS-845	0	0	0	0	0	0	0	0	3	0	0	0	0	0	0	0	0	0	0	0	0	0	0	d__Bacteria; p__Proteobacteria
LOWRY-BTS-846	0	0	0	0	0	0	0	0	0	0	3	0	0	0	0	0	0	0	0	0	0	0	0	d__Bacteria; p__Elusimicrobiota; c__Lineage_IIb; o__Lineage_IIb; f__Lineage_IIb; g__Lineage_IIb; s__uncultured_bacterium
LOWRY-BTS-847	0	0	0	0	0	0	0	0	0	0	0	3	0	0	0	0	0	0	0	0	0	0	0	d__Bacteria
LOWRY-BTS-848	0	0	0	0	0	0	0	0	0	0	0	0	0	0	0	0	3	0	0	0	0	0	0	d__Bacteria; p__Bdellovibrionota; c__Bdellovibrionia; o__Bdellovibrionales; f__Bdellovibrionaceae; g__Bdellovibrio; s__uncultured_soil
LOWRY-BTS-849	0	0	0	0	0	0	0	0	0	0	0	0	0	0	0	0	0	3	0	0	0	0	0	d__Bacteria; p__Proteobacteria; c__Gammaproteobacteria; o__Pseudomonadales; f__Moraxellaceae; g__Acinetobacter
LOWRY-BTS-850	0	0	0	0	0	0	0	0	0	0	0	0	0	0	0	0	0	0	0	0	3	0	0	d__Bacteria; p__Patescibacteria; c__Gracilibacteria; o__Candidatus_Peribacteria; f__Candidatus_Peribacteria; g__Candidatus_Peribacteria; s__uncultured_bacterium
LOWRY-BTS-851	0	0	0	0	0	0	0	0	0	0	0	0	0	0	0	0	0	0	0	0	3	0	0	d__Bacteria
LOWRY-BTS-852	0	0	0	0	0	0	0	0	0	0	0	0	0	0	0	0	0	0	0	0	0	3	0	d__Bacteria; p__Proteobacteria; c__Gammaproteobacteria; o__EV818SWSAP88; f__EV818SWSAP88; g__EV818SWSAP88; s__uncultured_gamma
LOWRY-BTS-853	0	0	0	0	0	0	0	0	0	0	0	0	0	0	0	0	0	0	0	0	0	3	0	d__Bacteria; p__Patescibacteria; c__Gracilibacteria; o__Absconditabacteriales_(SR1); f__Absconditabacteriales_(SR1); g__Absconditabacteriales_(SR1); s__uncultured_bacterium
LOWRY-BTS-854	0	0	0	0	0	0	0	0	0	0	0	0	0	0	0	0	0	0	0	0	0	0	3	d__Bacteria; p__Verrucomicrobiota; c__Chlamydiae; o__Chlamydiales; f__Simkaniaceae
LOWRY-BTS-855	0	0	0	0	0	0	0	0	0	0	0	0	0	0	0	0	0	0	0	0	0	0	3	d__Bacteria
LOWRY-BTS-856	2	0	0	0	0	0	0	0	0	0	0	0	0	0	0	0	0	0	0	0	0	0	0	d__Bacteria; p__Bacteroidota; c__Bacteroidia; o__Flavobacteriales; f__Flavobacteriaceae; g__uncultured; s__Mariniflexile_sp.
LOWRY-BTS-857	0	2	0	0	0	0	0	0	0	0	0	0	0	0	0	0	0	0	0	0	0	0	0	d__Bacteria; p__Chloroflexi; c__OLB14; o__OLB14; f__OLB14; g__OLB14
LOWRY-BTS-858	0	2	0	0	0	0	0	0	0	0	0	0	0	0	0	0	0	0	0	0	0	0	0	d__Bacteria; p__Proteobacteria; c__Gammaproteobacteria; o__Pseudomonadales; f__Pseudomonadaceae; g__Pseudomonas
LOWRY-BTS-859	0	2	0	0	0	0	0	0	0	0	0	0	0	0	0	0	0	0	0	0	0	0	0	d__Bacteria; p__Actinobacteriota; c__Actinobacteria; o__Propionibacteriales; f__Nocardioidaceae
LOWRY-BTS-860	0	2	0	0	0	0	0	0	0	0	0	0	0	0	0	0	0	0	0	0	0	0	0	d__Bacteria; p__Bacteroidota; c__Bacteroidia; o__Chitinophagales; f__Saprospiraceae; g__uncultured; s__uncultured_bacterium
LOWRY-BTS-861	0	2	0	0	0	0	0	0	0	0	0	0	0	0	0	0	0	0	0	0	0	0	0	d__Bacteria; p__Acidobacteriota; c__Thermoanaerobaculia; o__Thermoanaerobaculales; f__Thermoanaerobaculaceae; g__Subgroup_10
LOWRY-BTS-862	0	2	0	0	0	0	0	0	0	0	0	0	0	0	0	0	0	0	0	0	0	0	0	d__Bacteria; p__Proteobacteria; c__Gammaproteobacteria; o__Burkholderiales; f__Comamonadaceae
LOWRY-BTS-863	0	2	0	0	0	0	0	0	0	0	0	0	0	0	0	0	0	0	0	0	0	0	0	d__Bacteria; p__Proteobacteria; c__Alphaproteobacteria; o__Caulobacterales; f__Hyphomonadaceae; g__SWB02
LOWRY-BTS-864	0	2	0	0	0	0	0	0	0	0	0	0	0	0	0	0	0	0	0	0	0	0	0	d__Bacteria; p__Firmicutes; c__Clostridia; o__Peptostreptococcales-Tissierellales; f__Peptostreptococcales-Tissierellales; g__Peptoniphilus; s__Peptoniphilus_coxii
LOWRY-BTS-865	0	2	0	0	0	0	0	0	0	0	0	0	0	0	0	0	0	0	0	0	0	0	0	d__Bacteria; p__Patescibacteria; c__Parcubacteria
LOWRY-BTS-866	0	2	0	0	0	0	0	0	0	0	0	0	0	0	0	0	0	0	0	0	0	0	0	d__Bacteria; p__Proteobacteria; c__Gammaproteobacteria; o__Steroidobacterales; f__Steroidobacteraceae
LOWRY-BTS-867	0	2	0	0	0	0	0	0	0	0	0	0	0	0	0	0	0	0	0	0	0	0	0	d__Bacteria; p__Proteobacteria; c__Alphaproteobacteria; o__Rhizobiales; f__Xanthobacteraceae
LOWRY-BTS-868	0	2	0	0	0	0	0	0	0	0	0	0	0	0	0	0	0	0	0	0	0	0	0	d__Bacteria
LOWRY-BTS-869	0	2	0	0	0	0	0	0	0	0	0	0	0	0	0	0	0	0	0	0	0	0	0	d__Bacteria; p__Proteobacteria; c__Alphaproteobacteria; o__Acetobacterales; f__Acetobacteraceae; g__Rhodopila; s__metagenome
LOWRY-BTS-870	0	0	2	0	0	0	0	0	0	0	0	0	0	0	0	0	0	0	0	0	0	0	0	d__Bacteria
LOWRY-BTS-871	0	0	2	0	0	0	0	0	0	0	0	0	0	0	0	0	0	0	0	0	0	0	0	d__Bacteria; p__Planctomycetota; c__Planctomycetes; o__Planctomycetales; f__Rubinisphaeraceae; g__SH-PL14
LOWRY-BTS-872	0	0	2	0	0	0	0	0	0	0	0	0	0	0	0	0	0	0	0	0	0	0	0	d__Bacteria; p__Bacteroidota; c__Bacteroidia; o__Cytophagales; f__Amoebophilaceae
LOWRY-BTS-873	0	0	2	0	0	0	0	0	0	0	0	0	0	0	0	0	0	0	0	0	0	0	0	d__Bacteria; p__Nitrospirota; c__Nitrospiria; o__Nitrospirales; f__Nitrospiraceae; g__Nitrospira
LOWRY-BTS-874	0	0	0	2	0	0	0	0	0	0	0	0	0	0	0	0	0	0	0	0	0	0	0	d__Bacteria; p__Chloroflexi; c__Anaerolineae; o__Caldilineales; f__Caldilineaceae; g__uncultured; s__uncultured_bacterium
LOWRY-BTS-875	0	0	0	0	2	0	0	0	0	0	0	0	0	0	0	0	0	0	0	0	0	0	0	d__Bacteria; p__Patescibacteria
LOWRY-BTS-876	0	0	0	0	2	0	0	0	0	0	0	0	0	0	0	0	0	0	0	0	0	0	0	d__Bacteria; p__Desulfobacterota; c__Desulfuromonadia; o__PB19; f__PB19; g__PB19; s__uncultured_delta
LOWRY-BTS-877	0	0	0	0	0	0	0	0	2	0	0	0	0	0	0	0	0	0	0	0	0	0	0	d__Bacteria; p__Patescibacteria; c__Parcubacteria; o__Candidatus_Campbellbacteria; f__Candidatus_Campbellbacteria; g__Candidatus_Campbellbacteria; s__Candidatus_Nomurabacteria
LOWRY-BTS-878	0	0	0	0	0	0	0	0	0	2	0	0	0	0	0	0	0	0	0	0	0	0	0	d__Bacteria; p__Actinobacteriota; c__Thermoleophilia; o__Solirubrobacterales
LOWRY-BTS-879	0	0	0	0	0	0	0	0	0	0	0	2	0	0	0	0	0	0	0	0	0	0	0	d__Bacteria; p__Nitrospirota; c__Nitrospiria; o__Nitrospirales; f__Nitrospiraceae; g__Nitrospira
LOWRY-BTS-880	0	0	0	0	0	0	0	0	0	0	0	0	0	2	0	0	0	0	0	0	0	0	0	d__Bacteria
LOWRY-BTS-881	0	0	0	0	0	0	0	0	0	0	0	0	0	0	0	0	0	2	0	0	0	0	0	d__Bacteria; p__Verrucomicrobiota; c__Omnitrophia; o__Omnitrophales; f__koll11; g__koll11; s__uncultured_bacterium
LOWRY-BTS-882	0	0	0	0	0	0	0	0	0	0	0	0	0	0	0	0	0	2	0	0	0	0	0	d__Bacteria; p__Proteobacteria; c__Gammaproteobacteria; o__Pseudomonadales; f__Moraxellaceae; g__Enhydrobacter
LOWRY-BTS-883	0	0	0	0	0	0	0	0	0	0	0	0	0	0	0	0	0	0	0	0	2	0	0	d__Bacteria; p__Nitrospirota; c__Nitrospiria; o__Nitrospirales; f__Nitrospiraceae; g__Nitrospira; s__Nitrospira_marina
LOWRY-BTS-884	0	0	0	0	0	0	0	0	0	0	0	0	0	0	0	0	0	0	0	0	0	0	2	d__Bacteria; p__Proteobacteria; c__Alphaproteobacteria; o__uncultured; f__uncultured; g__uncultured

## Sheet: relabeling
Renamed ASV	#OTU ID
LOWRY-BTS-1	bc3676c17839094c4fa8e33268905268
LOWRY-BTS-2	83eea5d8a1614686968c7853dd6e9826
LOWRY-BTS-3	1d0570a38929afc81b0f046a8874de19
LOWRY-BTS-4	e16d86b7fe770de88e7e8fd0fb6c8b5a
LOWRY-BTS-5	e02e62f52ae5b6ad31148f0f1639004f
LOWRY-BTS-6	e38bafa6321bd4ed4b15f934c3eb652c
LOWRY-BTS-7	c442ef7caae59c3ed5f6e092806c1d70
LOWRY-BTS-8	04b8b02dd86522f055095c2ef17286ad
LOWRY-BTS-9	e81f6d9916ef6ba0c290e586b2183b5f
LOWRY-BTS-10	19b4fd247ca403e543640e81bc7769ce
LOWRY-BTS-11	9396df5805db1c440ced24dfdf9e5960
LOWRY-BTS-12	2fac845da336657d55f1a9f350c6bc09
LOWRY-BTS-13	ddd11f1c6e2e2c53bc009b4813199d30
LOWRY-BTS-14	23dd3ddcb8dfc1dc043713b988712ed0
LOWRY-BTS-15	5525695dd844200b911fec57dbf4a5d6
LOWRY-BTS-16	cfe404ad020c8c2303eb737fad1a9cbf
LOWRY-BTS-17	bf04985fd58dcc698557f0e092e889b4
LOWRY-BTS-18	6f5011bcf1b2f57e0286f179f79804fa
LOWRY-BTS-19	06c643cf5249f6b753a9c94de83d0e8f
LOWRY-BTS-20	153c10820774273b40755b07af5bebfd
LOWRY-BTS-21	61785dffe08be4dd9f8f4e32328bc7fe
LOWRY-BTS-22	ed89598c59ee717abc7cb7c34ee6d46e
LOWRY-BTS-23	ae239a571eb16a227161fb2243cf0a65
LOWRY-BTS-24	53cfedeb2437e2061450d27c759a341c
LOWRY-BTS-25	10f0461cb8a244c14aa2fb73e127e9e5
LOWRY-BTS-26	5d8be7cf6ab898963dde1980f3072a42
LOWRY-BTS-27	2de06055ba21bc245c43e2f27e0c2d24
LOWRY-BTS-28	704e5be2293e02332258f2ec4ab8b61b
LOWRY-BTS-29	92bdbee428f33594adb9ba31bab30815
LOWRY-BTS-30	6a7c1a253fc9f400ac240c6080cb7bec
LOWRY-BTS-31	da57360608650dbc8ebb7d5bca466bc5
LOWRY-BTS-32	ade1f2a2a92ec34f306254f3e501117c
LOWRY-BTS-33	4d3b9c9375a143e569ed179365d4687f
LOWRY-BTS-34	d9b4cfe7399bb97fb375ccf4bdcfbd5c
LOWRY-BTS-35	b6d3d6d3e9c9de8f4a324449d4438521
LOWRY-BTS-36	867881e11f7992c6a7fb7fedbcc094c5
LOWRY-BTS-37	06b26bc023f3d7c0808b612616e22f96
LOWRY-BTS-38	4972757722cb02031094addcf082bb27
LOWRY-BTS-39	a61d71028f2f2f7f03b1cb6cd1c69a9b
LOWRY-BTS-40	03599cdca4c168f8d733f82caada115f
LOWRY-BTS-41	22b67f584acb0af9cd3c4fd62994b6a1
LOWRY-BTS-42	33046016544e21637b655afd452aa69d
LOWRY-BTS-43	3245422b2140a0e1f1b9d8ae9f5d7dff
LOWRY-BTS-44	f1527abad1a3f48f330202f7296bd950
LOWRY-BTS-45	58879fccc78727b1c22122678bc68409
LOWRY-BTS-46	7ad49fd352651e0e164a2756146572f8
LOWRY-BTS-47	f331b8fe3d5418875e2241fee1e7993e
LOWRY-BTS-48	f0b829df123a4d8268b4141761591795
LOWRY-BTS-49	e9becd75d77149e00725237c970b71a1
LOWRY-BTS-50	f2b0d281b443736cd025823372103aa3
LOWRY-BTS-51	07857801d697c92d591e70b7048b15a7
LOWRY-BTS-52	188849057571f8f95ebec6c022e7c27d
LOWRY-BTS-53	f2fc394ae63f57fa2477e7efc8cdae94
LOWRY-BTS-54	e10cd0f43f01e3ec5bef8681f914621d
LOWRY-BTS-55	2b2e8911a4c3c12cfaab96f1688e7896
LOWRY-BTS-56	d464aeb9d76d2c31ab25f8a630439a35
LOWRY-BTS-57	8643ef78213e3c4898271876cf4f1516
LOWRY-BTS-58	67588f6f0b9b141bc5f37204a50da5bf
LOWRY-BTS-59	291afe9d379047ebfc0f73fff80494ad
LOWRY-BTS-60	6de39b8a8b563c6f45f1adb5cdfa92c3
LOWRY-BTS-61	f82c955a38bd0163f24b2721ef10d75d
LOWRY-BTS-62	a1206a489f45265e2255b75d039b203e
LOWRY-BTS-63	fefe38dcc33c8c4a2b8d9e42e189129b
LOWRY-BTS-64	7be86d144beb2d26a04a72f677225be8
LOWRY-BTS-65	bf0cb96cf98491adc690ee8ddb61b50c
LOWRY-BTS-66	7a3a2cc68e767dd8ec93bb44f935a3fa
LOWRY-BTS-67	bc532a44bd64a244fb62185276c54b2a
LOWRY-BTS-68	a9aaa6a43347bf098e10c44de6994f63
LOWRY-BTS-69	a5c95d5f2fc8a4037c6c735708c253bd
LOWRY-BTS-70	db0fcbaac0c34e4713ddc08e1fd1171c
LOWRY-BTS-71	89caef07692f09602aeb800ee77f01c0
LOWRY-BTS-72	5513467c0cf6e059e077a0649442a372
LOWRY-BTS-73	b1da6c28b9cb7cc076390635ed03302e
LOWRY-BTS-74	1f184e03a5c206767fcc654593f129d7
LOWRY-BTS-75	834408b5dea275ad6ac778a97c1414cb
LOWRY-BTS-76	7b878019169d2f340eb2b207d46f8f9d
LOWRY-BTS-77	ec4dead8c83cc64637de796876be0968
LOWRY-BTS-78	c819a112395b04f704b617056617565b
LOWRY-BTS-79	48404ac62e9a8151d4a91c245ea0a541
LOWRY-BTS-80	a1a6090285725afd6024202a80bc47ed
LOWRY-BTS-81	c1eee5d082a31eafcea516044a405d85
LOWRY-BTS-82	3d3ae8bd90752c9f8d16e7b4e3503a6b
LOWRY-BTS-83	27b61f48eb440537921bfd180db3e627
LOWRY-BTS-84	49977191ea41df4e70a088ec6ffdc49b
LOWRY-BTS-85	0a33bc8f38dd03be64d2ad76d8f134be
LOWRY-BTS-86	34661ee2a8635d4a834ae9602b425c13
LOWRY-BTS-87	c7d561591ec9fe0e31c0b2302b286b20
LOWRY-BTS-88	76c2bec258bc0bac2fefe8ee8fe43504
LOWRY-BTS-89	9cd0d0e905f790e6bd3b41720a40c827
LOWRY-BTS-90	d1f4babdfa6aa29532c66b9b1b30c201
LOWRY-BTS-91	5266d9aefe36d326c3bb47f013607e28
LOWRY-BTS-92	a090fb10ee9bf62ece3cb8356366aa11
LOWRY-BTS-93	59096a80f148dcab4e68d2f7402a8c14
LOWRY-BTS-94	14bd7a62e009f7992904b0de6f3e8f4d
LOWRY-BTS-95	f76ed6d8956816a2831df9dc93618655
LOWRY-BTS-96	62050f0da6a794e4a0dd96ad2edee058
LOWRY-BTS-97	bb249a03e23cdd13afae61963fb0fc94
LOWRY-BTS-98	94bd81a24ab324ac713530b0bd96720f
LOWRY-BTS-99	707c3215b9588795300ac122dcde1366
LOWRY-BTS-100	7df792d3bb049b81ba1bafc2049c38e6
LOWRY-BTS-101	9a6312b0f3cfdd2b856803b35872bc1e
LOWRY-BTS-102	11a211a5671e2027efa88f25ad96525e
LOWRY-BTS-103	8fe52dca200f38b16423f9a3e2c54fac
LOWRY-BTS-104	5c102a616fb7606b5e6e389d4efb973d
LOWRY-BTS-105	f7ce648c4938be63d6bb92c8076f282f
LOWRY-BTS-106	660ec2c2947a4ddbdef7232fbfda4fe5
LOWRY-BTS-107	0d4d97b51fa7a818985db3c595921c55
LOWRY-BTS-108	dc73497eff7d72c7bc8bb92c5a8e893e
LOWRY-BTS-109	8ca4872f4acdb4d590885cf76b5ff756
LOWRY-BTS-110	e25ef47f374d93454b340499c284a37e
LOWRY-BTS-111	754bad9db4a25a5b67f68ca9c49c2e30
LOWRY-BTS-112	4e18d1167bc3b3473ed1c5dddef8b7bc
LOWRY-BTS-113	6173b09cb82fab430423bf0d6bfd65a5
LOWRY-BTS-114	58e9615909b32dbf7dd452323521120d
LOWRY-BTS-115	7c9260cb39c10fef45b09ad77d5adb8f
LOWRY-BTS-116	d04f030a7a333cf0e66ac273f545ec6e
LOWRY-BTS-117	abc78ef1b67376abed2d27c5b38f9d83
LOWRY-BTS-118	8880dc1625b7746d6b16c8ea0138d3e0
LOWRY-BTS-119	d4cfe38cbae639f4f511983d2c1e239a
LOWRY-BTS-120	3674298f7043e5aa2d00f51f92f5b487
LOWRY-BTS-121	985432fd30afa5424320003652b7dbb9
LOWRY-BTS-122	7b9a5ab041e925559776903eb1696464
LOWRY-BTS-123	1dc3a7cd36625f81a603740de6b3160b
LOWRY-BTS-124	781233b965fbc84afea82d4c10129a44
LOWRY-BTS-125	e81f2bb8b795afc59ed56645e850e4d3
LOWRY-BTS-126	45c2b4fce6f1c1ca1069296175a22920
LOWRY-BTS-127	19edb6aac19adfc01a60b51c83555494
LOWRY-BTS-128	8bf92f32d288b58710c6da58d9c51fd7
LOWRY-BTS-129	a3b10d646f8d14c9c1d6ae4652ab96e5
LOWRY-BTS-130	c8b5328855fc87642c10ef0ec5626380
LOWRY-BTS-131	07a2eb37eb2794d98d3a3ef7ae96476a
LOWRY-BTS-132	cc761daf51f27c423da57f3f1f0ff5cc
LOWRY-BTS-133	9b0c8e55142a56a07ad720c927426522
LOWRY-BTS-134	e7bb9262d4a46496167a210fc459688d
LOWRY-BTS-135	6e2dd290827f6f1e37d9faa4b6e06023
LOWRY-BTS-136	9d91f6e4cd894958ab6dc82d77e44fac
LOWRY-BTS-137	c023f38c1dc78d6aafe592f75e65ab50
LOWRY-BTS-138	efa060cccd35b9ba37677ec5ce7d9e73
LOWRY-BTS-139	de769cadf66e0fda6fe646291708c36f
LOWRY-BTS-140	f533223aef7e44b298e0c71c3ffe701a
LOWRY-BTS-141	d5df7903903a1f8c8ba9adc9da4a8fa1
LOWRY-BTS-142	eea63385e0cd6a410d2f9577fc2d57c5
LOWRY-BTS-143	ffc9c5d09fbf9841205914f2e4ef5994
LOWRY-BTS-144	4aebcc69b46614d3365683ba49d95dc1
LOWRY-BTS-145	c06ccd1f7d57566ef669942328b1a946
LOWRY-BTS-146	ff72a50409b8759ffd87da054733fd41
LOWRY-BTS-147	31e195e437d3702f7d552942792ee24d
LOWRY-BTS-148	bcabff9be0f297148813fb9dcd0c93ef
LOWRY-BTS-149	2b465373bd1113ca28f4f34f926bb4c0
LOWRY-BTS-150	b9378a66f4d456eeaf2067d35a70f967
LOWRY-BTS-151	d68f525366c1dfdc0984a90b89867e95
LOWRY-BTS-152	5c47b64140c488c45c4851be4694c0a5
LOWRY-BTS-153	cb260f52019681ea39d103cb679a8ff5
LOWRY-BTS-154	7cb9a8aa20bd487521ddacd6a09306c4
LOWRY-BTS-155	e3ee793a03f04e9de55e055d3981ea40
LOWRY-BTS-156	289caaa6e75dff9695608a63fd8e03ec
LOWRY-BTS-157	9ed936bee252be68d7e0b2ac5eba5e95
LOWRY-BTS-158	4f54938464abf7fc8e9223961812983b
LOWRY-BTS-159	74a26e97b02fcab82b0d346de4920f75
LOWRY-BTS-160	a9d9f527141804bad353a25f7f4d7a37
LOWRY-BTS-161	0eb614e2451c8e46b20c2543a31a3c5e
LOWRY-BTS-162	d8548fc9efeffa82e4915deb35fc1001
LOWRY-BTS-163	9b710178a9d8d5beb9e6f17d5d48c959
LOWRY-BTS-164	f607eb4b05c3ff6ff32688f86c678447
LOWRY-BTS-165	ca66861e2cf6c9335de46707b1ebbc56
LOWRY-BTS-166	03a91d1a80e5510c1087f5daa315c67e
LOWRY-BTS-167	0a6dcd1848cfc6dd1d90cf4b5effe63f
LOWRY-BTS-168	643a2c8345bcf64fae8ffdc15c39eaf1
LOWRY-BTS-169	326b9e73919b95a3dc019740fcb01bf1
LOWRY-BTS-170	db535fe22541ddf547e5fb0f996d73bb
LOWRY-BTS-171	3d8e0daf08c57023c30962cfc0e51bb5
LOWRY-BTS-172	e4ebf0364c7a8331e9ed5c4a8092adce
LOWRY-BTS-173	7e1de2436d8134615c3166c67ddb431f
LOWRY-BTS-174	e25b3c66b605173d29c569ba6a821522
LOWRY-BTS-175	cf23406c263b4a48a45215a17808d5e3
LOWRY-BTS-176	b657c8c58bf7c356cc031fbdebc9aa65
LOWRY-BTS-177	e51b6e16892e68356c91946f9e59ec4d
LOWRY-BTS-178	0d816a26e700a85be34463824fa3644e
LOWRY-BTS-179	848ed120d8104b729da801b7b1df5d9a
LOWRY-BTS-180	96c613336abc51092175613f7e25e3f2
LOWRY-BTS-181	d753490513438a72fd3e14c5ca043f47
LOWRY-BTS-182	5a600beda30f1b9350c2f015d1ddde44
LOWRY-BTS-183	f81f24bafd07b61eb274be547ab0cea5
LOWRY-BTS-184	84ca43ad0ddbe893debaa67543d8c133
LOWRY-BTS-185	ea4380d7bbfa82db66fe91ac7df13186
LOWRY-BTS-186	113ed81b1f23346339281e7012e05e8a
LOWRY-BTS-187	4e0b89dd3af9a951f22d4c78d93e8be3
LOWRY-BTS-188	7ed766b10cea20bbbb4c1e8423d126f3
LOWRY-BTS-189	ce0dc6db5bfe4b7176033a490dc08612
LOWRY-BTS-190	5b22fc00cb27980e111e0e7263786313
LOWRY-BTS-191	3c4ffc8f8aa1409f603d60c75c15f4da
LOWRY-BTS-192	104cf7a1acba595d199dd07dda5e69a2
LOWRY-BTS-193	c86c42d313081e6c6ec2c8088812cb23
LOWRY-BTS-194	c47007fac1c2b6fa6c392b8798c4a03a
LOWRY-BTS-195	ec7cc636724f53d825c9a13075f7d7a5
LOWRY-BTS-196	b497d1ab77535f3d227ba52621366d10
LOWRY-BTS-197	41608094d8749dbd720d9eed9219a29a
LOWRY-BTS-198	aee83626bf99f96165a5c90cc9511595
LOWRY-BTS-199	eff16b3b2786ce34fd30bbc5c4565e30
LOWRY-BTS-200	b6de4d5193f79a44b0a7f65c98e011b2
LOWRY-BTS-201	4c2266f42d7ceedb51e06efeb71ab5ff
LOWRY-BTS-202	8e30c588e90454ca3d09dd6cf05169a6
LOWRY-BTS-203	645d9b4c8f380af69d38ea9d81b74137
LOWRY-BTS-204	fb8cd6a3ae5c80506229189f9c1c8893
LOWRY-BTS-205	d81000b4ce8680d7a6a046a2f346f9db
LOWRY-BTS-206	8aa1aaaea456fc2ab3e9c9d396c1423f
LOWRY-BTS-207	953d6d0a551de62b58c96dbef8759bbd
LOWRY-BTS-208	4842015e6e07071394078357bdb1d5dd
LOWRY-BTS-209	702af9e944edfd5a1a7f0dce0d566376
LOWRY-BTS-210	099670139bb042a04878c5faac723f2c
LOWRY-BTS-211	6472eb8b1e09f892aca2f23182962903
LOWRY-BTS-212	aed191bac0b1c3264208a084af848bed
LOWRY-BTS-213	db080cb83c319e0a2d24bf8477458a1d
LOWRY-BTS-214	6a2f50697cee79fd3bbc4783f0f27e7b
LOWRY-BTS-215	bddfb593945e700cc3abba9d7eef6852
LOWRY-BTS-216	8f12e0b35e1472dd1c9f1c3940da683b
LOWRY-BTS-217	bf7d1b6f64c2d042045dff65c882356e
LOWRY-BTS-218	d9538b90e5d93ba7316d4c059cb661b6
LOWRY-BTS-219	d9f052d90b46b4aa8d67da30434222a8
LOWRY-BTS-220	fcd5e9883d687addc9384b071e8b5da1
LOWRY-BTS-221	6bd7cfaff55acae5646df8df0959c841
LOWRY-BTS-222	aaea572c8ecc989b40573fa981f0d5ec
LOWRY-BTS-223	71235238796704fbb021faf01accfa57
LOWRY-BTS-224	1a226ce3860520d178a1fef1d5ef6ed4
LOWRY-BTS-225	ad145b5c8b7c9b7ffb1c647fa0da640d
LOWRY-BTS-226	bb28f76f69238f921c7ac1b52c336ce4
LOWRY-BTS-227	0eb88b722902316b11770922bcdaca7b
LOWRY-BTS-228	6c158995c82dd3d26c23a2a49377528b
LOWRY-BTS-229	9b7edad40f05ed2e3502784d874b5f8d
LOWRY-BTS-230	03e0a160a73cca01bf004433fd7f97a3
LOWRY-BTS-231	928257c53baccf384cdc22f39d4d473d
LOWRY-BTS-232	df085b036413734e3b8c40eb11203106
LOWRY-BTS-233	ae3924d3389df6c87b45e9e57acc0aa6
LOWRY-BTS-234	9b5b50368aecd5fdbdbc481d253905ef
LOWRY-BTS-235	ce24aa88dc80c5156c09145946d86273
LOWRY-BTS-236	4f9a464da4c581d2fc5a9301749c94b5
LOWRY-BTS-237	db4fc38a601e8462da3e27f79165ad0c
LOWRY-BTS-238	c7a99d2000a1f6490578aa970c89e66b
LOWRY-BTS-239	82c721ab87eac8e06719ab2632de2e21
LOWRY-BTS-240	76ec2cb69332f828cfe7905768af5595
LOWRY-BTS-241	4ca379fade024abcc23811aa82614e6d
LOWRY-BTS-242	d2eb35a2f777b725f7e5509cc31bf1cf
LOWRY-BTS-243	74ca0c9ab87fbce72324d9f8ddd23dbe
LOWRY-BTS-244	7be80f5682a8c6eba91cc181639ae1bf
LOWRY-BTS-245	a6ca27e98c5744b50a9a8589c12f28cb
LOWRY-BTS-246	5744a12025bbba9e18484e5efee032c4
LOWRY-BTS-247	ca28a29cdb29db922f3c342dde4a659b
LOWRY-BTS-248	72c08d154589a4b7660cb30f3fcc9f9e
LOWRY-BTS-249	db51f7dc46bbc02779ea2865e0a0e210
LOWRY-BTS-250	9b4b264459569458aaf04f54a64428fa
LOWRY-BTS-251	8f396e4c6b96608d1ed0b45fb25e4198
LOWRY-BTS-252	c4832ce9dd3bac6c0ec6e4c0ee31ecf0
LOWRY-BTS-253	0c8a14ef88bd3efa6755b5415c6d13cb
LOWRY-BTS-254	864198766f135a4ee7d4cd35b1da6078
LOWRY-BTS-255	6dce9f73b57b4c86e462af0eed5a2741
LOWRY-BTS-256	681e7042c3425b8191f7aa05ae30cfc8
LOWRY-BTS-257	789c24bc7a6438b4a3541ba149e9a8e7
LOWRY-BTS-258	b8ebb670c767aaac261db48a142213fd
LOWRY-BTS-259	8753f95b7bb59efc4290d349176e40cd
LOWRY-BTS-260	3a1fe2d1ad4e707b141dc8973da5e349
LOWRY-BTS-261	3f04218ae9a56a480287e1963061f445
LOWRY-BTS-262	95d08381352f71ef3bc48445f8ccab02
LOWRY-BTS-263	ba93f011d610aba9ca4208dfa9962c41
LOWRY-BTS-264	48de47d3a5ca27cc398628971793764b
LOWRY-BTS-265	05af7cc21d40caf736a1bfd367947a55
LOWRY-BTS-266	185236815c02380c3abf2c7c95107ca2
LOWRY-BTS-267	e155883561874e5226c347146b69a356
LOWRY-BTS-268	9bbed2ee3100cf8f6097187c7b367ed0
LOWRY-BTS-269	ffccaefad0b616b5dad37af1a22d62e5
LOWRY-BTS-270	13fc32107d08dd18673447f543d078a1
LOWRY-BTS-271	249a09cf3983e800d761000890d811d4
LOWRY-BTS-272	b5d60dbfe5ff6a559022ab6399874a6f
LOWRY-BTS-273	8bb1d6dc9bdaaeb3fdb85ea59d4aba5b
LOWRY-BTS-274	3195865d5dd236a666120c52d5b908ff
LOWRY-BTS-275	dd5b5e8f4f6cd22cf9e8d2098befc227
LOWRY-BTS-276	5a668af5ab359d72431f2ce9049b5d7f
LOWRY-BTS-277	8a0b69c7bb1172d876003c6b8a653f95
LOWRY-BTS-278	5713b405fb83b76472e21822155da3b9
LOWRY-BTS-279	46fce342fc2d7653a0bf5714c0fd1f02
LOWRY-BTS-280	623d3f1ff3fc78c58583852829559064
LOWRY-BTS-281	2acd19c9bb34aec2292de966e5e29308
LOWRY-BTS-282	2399f631d0c720e41e2a4b49b8c09557
LOWRY-BTS-283	e785fe9834ade7c0fede6ebb0f686fb2
LOWRY-BTS-284	3981ef5b79961fdb7d58dcdc52692113
LOWRY-BTS-285	6f5c1cfe090df7b689a7a1b7639e003a
LOWRY-BTS-286	02de914b6dfeef0751f48e9fcc6654a1
LOWRY-BTS-287	b90024b13302adc76ba5f84be677bca8
LOWRY-BTS-288	46ec2c6b98436105173275f7ef73b5c0
LOWRY-BTS-289	a2410fc3c53444b57c9ab0bba6344e56
LOWRY-BTS-290	69e7e4b4ceec4172f8b55e098cde8b22
LOWRY-BTS-291	769bae02a3e23f5200ebe41b27136edb
LOWRY-BTS-292	e70943a744acb46c3c15336f3ea92706
LOWRY-BTS-293	62eaa96cd7104baecd5fefd82a18d115
LOWRY-BTS-294	811a9b1466154c4785a322b5b88c19fb
LOWRY-BTS-295	b36d1692feb633b6a7daa69eb6382253
LOWRY-BTS-296	81579e132569a1ef045d93c0b2499a8d
LOWRY-BTS-297	98f8848f01be38b47d5c0c901bf19c11
LOWRY-BTS-298	dd72c991011e0d00a1e08323f0eecb04
LOWRY-BTS-299	dca568758b0739d84c4ad81f4361f3f3
LOWRY-BTS-300	2e84aa00236a8e0b4c6e37bb12dc5df5
LOWRY-BTS-301	58d7613992b417961490b3c37b3f78b1
LOWRY-BTS-302	33d50d99b9a4b1af00b776b033ac1aa4
LOWRY-BTS-303	5f5ed9586f112ca09037f4afd110dcd6
LOWRY-BTS-304	b008fcec2aad2845854b9ca0bd187bf9
LOWRY-BTS-305	c001557f191a99a5590e4a7b975fddf4
LOWRY-BTS-306	259eb055b09c7c621e62bec9d100d490
LOWRY-BTS-307	28e345efe2a9eada9b192ba0a128c679
LOWRY-BTS-308	24f23dec1bc1c036420f014c5318900b
LOWRY-BTS-309	22c7c260c8ab87e6f69372ed118161f7
LOWRY-BTS-310	6d35682e52f2c21e977449e2661c3a32
LOWRY-BTS-311	8cb4ccd83cb9625c4d095d86751ca598
LOWRY-BTS-312	98aa5da1afe4bd7a390e52b752e555db
LOWRY-BTS-313	d168c44c0ac0f58b3c24238f68d18e5d
LOWRY-BTS-314	fd4b3e1a9d2ba04f4951c2b58c1b35e3
LOWRY-BTS-315	9016dc9b3c746dbb19daf389fe560330
LOWRY-BTS-316	71721b2a41578a1034d7bc722e1a5d01
LOWRY-BTS-317	b34f7ad7d579d045804c113656f63eff
LOWRY-BTS-318	8417fb6d5f36aec633d2c18eeff18c1c
LOWRY-BTS-319	0c0e1f9d587d862555eb39104ad20b34
LOWRY-BTS-320	5eb3e39cc234ff920bb89c87c0eef0a0
LOWRY-BTS-321	f7da6ab0f1e0bf55ba4bbd4d7382e674
LOWRY-BTS-322	64a2109cd21c08afb7b52caa5f898e0a
LOWRY-BTS-323	eb3d655ef5efd72d6799a16071171318
LOWRY-BTS-324	74d9399e1a0ca7ee72f2d5386273f12d
LOWRY-BTS-325	f53a0f33564996cad5f507366fbe1742
LOWRY-BTS-326	d5f02bc58da305e1208b2bd83f924793
LOWRY-BTS-327	fa9260eab3734eb99f56e74b67aea2dc
LOWRY-BTS-328	6d3d2f06990e8bb45ded6acf21620f0b
LOWRY-BTS-329	41d407d2dcd22d6ed303635fcdd94744
LOWRY-BTS-330	9ba8b80d449be519b057b8d90047b770
LOWRY-BTS-331	a9970ab9020baf606884e94cc10342a2
LOWRY-BTS-332	c18aa35de2b38b38be677fe399c92bc5
LOWRY-BTS-333	8e61f1f244ac6587139f92b45f399753
LOWRY-BTS-334	71864b88007f7d9b132ea92e97e7a090
LOWRY-BTS-335	2e17dfd3aeb345ed4022cc513508397d
LOWRY-BTS-336	3b2e52fb3a15b9d09fb622bdb510c278
LOWRY-BTS-337	96f406c45a7f59e9f68b97db68bc2866
LOWRY-BTS-338	573a812bdfcbb9e58e6777737ed85cf7
LOWRY-BTS-339	4e2de5edad75b5ea1cf8df5ed245df58
LOWRY-BTS-340	c545660602ffcf0e0cce5163c41b8b98
LOWRY-BTS-341	fe156fdb5ba00f749f6ab61b2ddf87f9
LOWRY-BTS-342	cef4e3ebb169a8407c80af38472a01f6
LOWRY-BTS-343	18b965280cc6675c91c7165d812e1ffa
LOWRY-BTS-344	ca8f1c260ac18a133685554fc1089155
LOWRY-BTS-345	9f7cec8fc63a8c9199c0fbcfac7dddb8
LOWRY-BTS-346	b6c63a8282ab35a2a78cf0c194ff795f
LOWRY-BTS-347	f323359bc206e8f7a368229dc533d0aa
LOWRY-BTS-348	4b6ea51bacd1349f8ca723452b09980d
LOWRY-BTS-349	72e2ba428fb390fc5561ce497b7f5d5a
LOWRY-BTS-350	eb02e09ac9677aefaaee5b7e880bd95b
LOWRY-BTS-351	e6940b22fd6a077f4b38d789f6474cfc
LOWRY-BTS-352	47f506ff040c6351f5e22f35d6df2c5d
LOWRY-BTS-353	f82d882a81dfaa511f8f229c1e5b7617
LOWRY-BTS-354	2c944ae5908487ed264814b76035ed4c
LOWRY-BTS-355	03d5e4803b600d9a7cfb992e1b208081
LOWRY-BTS-356	890a0dfa173de4ee1ef3cc12c67edcfe
LOWRY-BTS-357	5408e36e20ddae5247d165a7ab60e5cb
LOWRY-BTS-358	9bc7418d9bd5e8c4624da27e5544fcb1
LOWRY-BTS-359	cf43fde1526b1ebf37b80435205b8c76
LOWRY-BTS-360	17f695a71b2fd207e03a8c83942ab1e6
LOWRY-BTS-361	be6d1ffc6330d16d24bfc3ae8048c9ce
LOWRY-BTS-362	b2dfed81193abf519f68fb9c440d3d2c
LOWRY-BTS-363	bd8e445f20ccd5f07e1618de3b83d365
LOWRY-BTS-364	b3c35c04f4a0b80371156dd6483f1b25
LOWRY-BTS-365	09c73178a8aa85287ef755544731d980
LOWRY-BTS-366	943a9f0fef606ac9c31536907d1e8150
LOWRY-BTS-367	bf1e9348ddb4bfe152c19930586717cc
LOWRY-BTS-368	30e8df38abbcb3764e8126da33b22647
LOWRY-BTS-369	ad17c0fd49b004e8de20c88074acf34b
LOWRY-BTS-370	8201feda62519d05e203b7cdd36081d8
LOWRY-BTS-371	68cc1c0679e9714d358e6979cb5f16f3
LOWRY-BTS-372	ede15fb563222a59b54464ff3857badb
LOWRY-BTS-373	a01884bf7003229fa6eb3116e92f8c72
LOWRY-BTS-374	8ab9afe08cfffe66200d4e0bc0916ac6
LOWRY-BTS-375	ab33d722f6500d830f9e26b26c4dcfd4
LOWRY-BTS-376	d04405323a07fbc5ad9253590a05bf60
LOWRY-BTS-377	8d354b3efd44bcb690ba13412f9101a0
LOWRY-BTS-378	badd128bba82c412b99cd2ead5a7d613
LOWRY-BTS-379	18a1a52164d39d3bc7ceea0caba2cb53
LOWRY-BTS-380	7018731a94ac7f8c869b3bbcbdcf0d95
LOWRY-BTS-381	813797cc240ae8083f52a04eaedddec3
LOWRY-BTS-382	4c69fd5ac021b36e5db9ac7d2b5ea19a
LOWRY-BTS-383	be80d445b94c945b7d373604cdde60f7
LOWRY-BTS-384	5d8d0853c0f667f417eb6812fe96d727
LOWRY-BTS-385	3242459834a682334a36cc9d62c858cb
LOWRY-BTS-386	88033d2c57ddcad8c7c63ac43fc45fb2
LOWRY-BTS-387	8f90932836eec8eb89164f265ebd63f5
LOWRY-BTS-388	f250e1a4176d32a07bdd9bf2f573ba50
LOWRY-BTS-389	5f072a1f3c84994726db2195ccde43a6
LOWRY-BTS-390	a982c5b3bf1aa3cc85526deec23d2594
LOWRY-BTS-391	23d99a691e9a13feaa42844dc47de108
LOWRY-BTS-392	b75ee709949995ec8c2b8d97349ec842
LOWRY-BTS-393	7d89f65efca651d2092e030250fc5f20
LOWRY-BTS-394	549337f08ef1e094160811e8d417c41d
LOWRY-BTS-395	a085c3d32ec208488bfabafad6ee2b91
LOWRY-BTS-396	944e9a646f016d14d18785178dba49db
LOWRY-BTS-397	baa6d461142f3bbec6bd0987446a34ba
LOWRY-BTS-398	dfe5c490704a0c9957743af1c296bf16
LOWRY-BTS-399	138fd8949942697cd746c25f0b0f5363
LOWRY-BTS-400	da0a3f74205497bd02e1d8dd6feba015
LOWRY-BTS-401	ef842304c4abd41a0d12022583c3e8be
LOWRY-BTS-402	285f5bdb4c5228462dc94ba0adfc364a
LOWRY-BTS-403	41a68277f6ca8762d3cd34fca9aa9092
LOWRY-BTS-404	7b0f6998aef7e079f95fcb5e8880883c
LOWRY-BTS-405	3713cfa964942b6af71d29e1a1c45d6c
LOWRY-BTS-406	3319b5f314e4f6ed69baba36d826fdde
LOWRY-BTS-407	e9b6d642f41469c4f63902b611fdb9ad
LOWRY-BTS-408	a4bceb58aa919f8089a20cffaf600db1
LOWRY-BTS-409	7561793f1aa4c91e5c98f520859732e7
LOWRY-BTS-410	8127bb13d81ed1629f7329d2c89d140b
LOWRY-BTS-411	d5d91e6536e2642f57ae53b3f17850c0
LOWRY-BTS-412	e053ffbf21bc73ea1948801c1acdd5df
LOWRY-BTS-413	447229e2c15e0a2071c2ce5be7b90a87
LOWRY-BTS-414	26dbef51cdba97c1f8b84a235ea06f3c
LOWRY-BTS-415	f637043898b170810c3812f679ea379e
LOWRY-BTS-416	fa447d8de8532ba0f0a434d825d52580
LOWRY-BTS-417	8495a7602793efbeca7e9822804d198a
LOWRY-BTS-418	ca4283eb765c661054735b529ff8bda0
LOWRY-BTS-419	67f2e650e74eec79a7cc945480f5cc92
LOWRY-BTS-420	716a8d1c594ce4d855d045f818391cb3
LOWRY-BTS-421	267d1827f14497305a0edddf1cbf0633
LOWRY-BTS-422	a453ed7f93ae5126b07469d7c7a6483b
LOWRY-BTS-423	91ea2ff627c8c0a43d19a3cdf8724032
LOWRY-BTS-424	776b1e96e4f19bee109a0b54c4964a12
LOWRY-BTS-425	48af3e8de3b740d7408d8b3984193fc8
LOWRY-BTS-426	c397fddbc955dd716d9cd0c667ed0445
LOWRY-BTS-427	cf447d0a179fa9408a8adb7a829d767e
LOWRY-BTS-428	d3d0954f131032ebb7e76ddaca6831af
LOWRY-BTS-429	4ac52e088cdc8b9024bab222095b9a2a
LOWRY-BTS-430	926487f877e9d3badb0ea759dd65e42c
LOWRY-BTS-431	db4ac05e3181a0c9365b1f724d746b9b
LOWRY-BTS-432	92d1a7d25bc8fd9a67041099190d586a
LOWRY-BTS-433	2dc7087fc87a98349d880c5cc9b29f49
LOWRY-BTS-434	1096cf49e0aaf7d5fac673afdd58aca5
LOWRY-BTS-435	682fd2e964f652edb5a5eff8897407d5
LOWRY-BTS-436	135edeacfa1ccf5327b95f270541dba6
LOWRY-BTS-437	52d7ff9b722b2e1b3d68f96f78cbc91d
LOWRY-BTS-438	63889539ba9cbdbe0cf4758227d2de45
LOWRY-BTS-439	49a9bf34812a8a25762db14166434c24
LOWRY-BTS-440	eaedbc36ab419c72fe12c3ab0b7aa58a
LOWRY-BTS-441	2a7115d782081adeb588c4deca07cb7d
LOWRY-BTS-442	9d0aebb039be946bbd42475a36bd3868
LOWRY-BTS-443	d145ecd939090d4f41ee79372be3af64
LOWRY-BTS-444	bd7e63bac1ca61fa1433cf6ebd12b11c
LOWRY-BTS-445	9a35bd3ffecc83edc4b970bd8c289fe0
LOWRY-BTS-446	cfb196e564fdb306e59795d666dbca0c
LOWRY-BTS-447	a9a00ceb2e8a7e63bde0dafa30f58200
LOWRY-BTS-448	50da87e2c621a91b982a13cf482be6c7
LOWRY-BTS-449	b68cb0f3eae585d64243203b6ad9dbb4
LOWRY-BTS-450	f3d1665a95902cf7f2358de25e651e09
LOWRY-BTS-451	98cd9df7ca22eb19b8126ccf384cbf20
LOWRY-BTS-452	424ef965befa51c026e27acb0e50f23f
LOWRY-BTS-453	211cd11aeb64ba8c74149381dd5f4b6e
LOWRY-BTS-454	166557b1c45f3d722fb3e2640fc7a30f
LOWRY-BTS-455	94b0ca5960ffebf22a8bcb65d2ed61c2
LOWRY-BTS-456	2641665d28d1be2d97bf5cb6ab1982ff
LOWRY-BTS-457	3ac7aa1ed7b363df4d599cdec7e02790
LOWRY-BTS-458	e1c03bcbfb0e374b9bed1bab8711aea1
LOWRY-BTS-459	0d4048208aebf1938b47effac5c03df5
LOWRY-BTS-460	1e1787b2f8c185a110862042bf993f20
LOWRY-BTS-461	d4ec6f2febaed33d48d556e1fc207401
LOWRY-BTS-462	fba3c1750f7664fe219652f004eefcd6
LOWRY-BTS-463	2587f693bf713444c0b4098e1226aba8
LOWRY-BTS-464	559e3a5725398233daa49cb98b7d4b84
LOWRY-BTS-465	28c427905330f78440ad9056796b4ef5
LOWRY-BTS-466	821763082b6f2769d6c16a75599c9fb9
LOWRY-BTS-467	1df90da668f0fccc148cc09d51ef6c37
LOWRY-BTS-468	d9d92b6c51c038903570ca257e22ec5a
LOWRY-BTS-469	0beb14159e3e42302201178169f453fc
LOWRY-BTS-470	0a1203be32355b16a91df0fd0fc1c5fa
LOWRY-BTS-471	8e49e393af31475ee2ec7e05b922a15c
LOWRY-BTS-472	85add22087e27028e0787726a7f97b79
LOWRY-BTS-473	cd4440ff492cd0439c92c926f89d7c9c
LOWRY-BTS-474	e6fcd08782725a0157bbd7091d46a9b3
LOWRY-BTS-475	2a259cd2be207c507b0e41e526b86d3d
LOWRY-BTS-476	c009aba19fa88a3a6cd04865e9f76f4b
LOWRY-BTS-477	739a8fe210d4054072aa2032b1c02545
LOWRY-BTS-478	f90ab13dd16feced1c93a5cba742d47b
LOWRY-BTS-479	8a267b8a0dc5484e3f0b9cd9ebcd1c58
LOWRY-BTS-480	d38ae1666877244b9a77b87213da0ca8
LOWRY-BTS-481	301f463dd3d9b33f1246612aa3468981
LOWRY-BTS-482	4da1ab0190b065b4136bce78f2a475b7
LOWRY-BTS-483	b6dbe5480b4fa5a50a3a09c4c9cc3dd5
LOWRY-BTS-484	6dc5d3426491f1c853c260911b64e98d
LOWRY-BTS-485	fffa52555f0d542613a26955a558d76d
LOWRY-BTS-486	f9e271c97ad8914f69d324ae0f118d52
LOWRY-BTS-487	72fecd0f21e7d2aad4c230a92c16138a
LOWRY-BTS-488	ca8d0c7d78e7a2a8a1391f033fdea5c1
LOWRY-BTS-489	8688b10fb6b94cd77fb7b491a05f6338
LOWRY-BTS-490	9d6323e8b31e1ddc1d2d4df525cd5575
LOWRY-BTS-491	d24b39beb20a198e5b4cb3fd235fb7b1
LOWRY-BTS-492	637b9b3f4d1cbb1a10c07817619cdf69
LOWRY-BTS-493	219d12dd3802c7fae26ba20c0c607934
LOWRY-BTS-494	e09f97d9f9240a8db6364dea88fcd7cd
LOWRY-BTS-495	1c3bae25df9dffaf2d84ed4c96d7c732
LOWRY-BTS-496	8a5ad4309aef1995a8afd472789684ae
LOWRY-BTS-497	ea46bd3e9a5b06362e45ef04f55e6548
LOWRY-BTS-498	cb63bf4de0dd52a51777b02bc4088fdd
LOWRY-BTS-499	8e02d2c940fefd81dd9941196889c44d
LOWRY-BTS-500	27930fe1001850d658a81b9a81636232
LOWRY-BTS-501	8884477bcdb26f7f96e48769033dd450
LOWRY-BTS-502	a08d8d697f87825b645774d36455fd55
LOWRY-BTS-503	72008833781bae695977f1cf1b0f5101
LOWRY-BTS-504	a7db10aa91a87d9b1d8837d0d1f22d1f
LOWRY-BTS-505	910854979e398599ef870269f01c69e1
LOWRY-BTS-506	f2610288d94a3bf6d9c1621f1926244a
LOWRY-BTS-507	8efddf2e493d871c0bc91c5450803012
LOWRY-BTS-508	f883d7351501cf6935a4f9273c6d7f24
LOWRY-BTS-509	6c43527f82ab437c0d2473c8021b0f0c
LOWRY-BTS-510	aab3e2efa200f84c183b5e068304f671
LOWRY-BTS-511	fb05711d884ef0797225adfdbf1521d9
LOWRY-BTS-512	4c93eeeaba962f25cf109039350fae78
LOWRY-BTS-513	5cdf326d1392b9053408d8b7e8135342
LOWRY-BTS-514	832a36eada9d37c7c6640d4ef644f696
LOWRY-BTS-515	5a70c13350029d59fae0a8085438858d
LOWRY-BTS-516	b97b784e8bccf2f25bcaf40e871aa677
LOWRY-BTS-517	0b03e17beb75dd7e14fc27bd8e777d6a
LOWRY-BTS-518	4dbd335b510606def06a34bef91c5214
LOWRY-BTS-519	015d5842952d64780134218726c10009
LOWRY-BTS-520	9d80268d7fe555d88a2e3d7467417f40
LOWRY-BTS-521	d31d3cfc0f3721464d4a91f29939899d
LOWRY-BTS-522	e65d5ec6cb5f17d143ebbee0b96ff828
LOWRY-BTS-523	e4105decd9e8dfe4f37b25862b70b642
LOWRY-BTS-524	b9c3db51fbbe7c7a10df0009991c7242
LOWRY-BTS-525	e3b1a799dc0504e196a89c4e679286ee
LOWRY-BTS-526	9973985ce8929c5471594bcfd2aa9534
LOWRY-BTS-527	fcce1b55641dfa89457b34f550c54062
LOWRY-BTS-528	ef2d2caab12a3ef5af1a7f1cb884ac42
LOWRY-BTS-529	63afe8e6aac58bf0d670a82ca5bc574c
LOWRY-BTS-530	c96fba6f7b2081b7f368956c2aa1640a
LOWRY-BTS-531	c1b477cd78403fa24ef1f76ba0100edb
LOWRY-BTS-532	008d337ec82588fa6fd7a21bde8f741b
LOWRY-BTS-533	c82ae44ac4cb48dd111ec6daafcbf139
LOWRY-BTS-534	15a3bf9478d3ec6bc52e94065fe7fead
LOWRY-BTS-535	53a7a37e2eaf51d5e4b53d03edeb116c
LOWRY-BTS-536	76f503acbb9c6758ab88b403540b84fc
LOWRY-BTS-537	03968fc6f4c26bc5e64b9bef58667477
LOWRY-BTS-538	a69082b0d72c464f973e789cd800ebf9
LOWRY-BTS-539	b68ec946e3463696e81153d46e89df73
LOWRY-BTS-540	c216a6c72a000f081a78684d497b4a88
LOWRY-BTS-541	bef3b850c9659b9bfebd169649def654
LOWRY-BTS-542	3085e401a7b055e5d92c10ff942f816f
LOWRY-BTS-543	0da564b6dbfe4899be4119750b1cae16
LOWRY-BTS-544	80a6ab96142e8bee19a5a8355372695b
LOWRY-BTS-545	2aaece4a1888b91c7d3c9e5a5c2413ca
LOWRY-BTS-546	805e93c95c622f983bb1bade70f13fd8
LOWRY-BTS-547	887d7fbd46e73d736acc94fcdb167292
LOWRY-BTS-548	6a1095e2c03fb1f300fbb727f0457262
LOWRY-BTS-549	d31f703d59b0c9cd2608d8c0f507e139
LOWRY-BTS-550	acc9603a819dc23a606ac6c1b9105b6d
LOWRY-BTS-551	20b26fa3513ed6c1583e46d7efc19177
LOWRY-BTS-552	4da87eed3256a0a61c375dd047bc76a7
LOWRY-BTS-553	d70fa9f723f89c887742dc92ae1407ef
LOWRY-BTS-554	54b6fcd46d10d1e196c0b1710ec3ec81
LOWRY-BTS-555	7d231ca8c63212b2e86f02ca7eee9998
LOWRY-BTS-556	703007129413448b55b9abc17cef4d1f
LOWRY-BTS-557	646d5329ee3f643e85d4aebf5a7feeff
LOWRY-BTS-558	586ba13ba8bb1688d02890aa6649d8f9
LOWRY-BTS-559	0db544577e69ce9602efd4dd97a0014e
LOWRY-BTS-560	f98cbaf12a16e7e74d91004c627b4780
LOWRY-BTS-561	c44e80674c9d984357454421d665546e
LOWRY-BTS-562	860b11244363460108e1a96df96599a1
LOWRY-BTS-563	8f223af8280a734e98961e871c2a828d
LOWRY-BTS-564	73329bb4f7595293221c3e430636b621
LOWRY-BTS-565	bdf8a26094624622d68509a87fa75ba7
LOWRY-BTS-566	d23a98ab18bd13238a0c9e416e220dc2
LOWRY-BTS-567	096c93447e005737ada81a6e0ef07f34
LOWRY-BTS-568	1118d28ae4b460dbdccf964b4fe6a95e
LOWRY-BTS-569	d82a4b995538cc349f801a5e09b46523
LOWRY-BTS-570	395341b5349541248e3c37c04bbc97d2
LOWRY-BTS-571	262cb483a8bfc5f24e9ab1e1e14e5f01
LOWRY-BTS-572	5d4b8a82fb307fd5eb4655b20ec53091
LOWRY-BTS-573	cc5c7339e0719ecd136787c13d85b752
LOWRY-BTS-574	cc2945e2caa2781e9759b00f5156c97c
LOWRY-BTS-575	80197d1096c0f1080e480882e16233cf
LOWRY-BTS-576	da9231ce791197094ee206dc6f8feb80
LOWRY-BTS-577	eb42880248eebf07b5a0ac0701079476
LOWRY-BTS-578	d476c75479fba502973e20edf07676a6
LOWRY-BTS-579	017ef93ff91a9b3718e03ef6701bd20e
LOWRY-BTS-580	82b2cf051348529440e78c1ec3afd01f
LOWRY-BTS-581	10aad9764c6300198cbf97d47a4d2865
LOWRY-BTS-582	04ddd9567f02883aba260d00409a1e2d
LOWRY-BTS-583	d72efa35922761d6266c7f6e7d0045d1
LOWRY-BTS-584	b24362f463f3d9a195fead1b851a8ed7
LOWRY-BTS-585	d25efb31baa7a65b41794d040a983cff
LOWRY-BTS-586	83e92e5ebd0e7c8f2b8cf69181283c69
LOWRY-BTS-587	246a6e00a1720d51f7f26e29145a4462
LOWRY-BTS-588	65d43491988bfe557da4d86a5ba25dae
LOWRY-BTS-589	530f95a487a62a2c587656db22682959
LOWRY-BTS-590	3a516e5c4dc98b7bf9afdb7197d97499
LOWRY-BTS-591	3e895000891cdc302a2dff6109fe906d
LOWRY-BTS-592	df5236da86241b5fc91c65bb77f48e4b
LOWRY-BTS-593	b3e6962f571dffe8fcd109696106a680
LOWRY-BTS-594	952b4b8be69f3f2b8fc8158014b3ba8f
LOWRY-BTS-595	817725950d1e7e63b3d8d62ea796d24e
LOWRY-BTS-596	2670c41011e8f4588595c42f73f4440e
LOWRY-BTS-597	c9efb1e7751f8a4d1cbc697e82ee1418
LOWRY-BTS-598	2cecf20d64bae4dedbc10eead33054e0
LOWRY-BTS-599	8aef82e3fe5e8ded4e62ff56c2d1c94c
LOWRY-BTS-600	707d3620d5425fc1d8b183df55086e38
LOWRY-BTS-601	710b9870d9a9c16e9a8eb010ad4a7cbd
LOWRY-BTS-602	e60157f9d5487899a1ea9454f14e91f7
LOWRY-BTS-603	8df399e29acb5a583f449a82db4e17c9
LOWRY-BTS-604	c757f9e7aa598fb358a29ce349c254c2
LOWRY-BTS-605	223f449fd3c236f2322a1cdaeecfce7c
LOWRY-BTS-606	98299c6c59d8e8aef15e90e5f03d8003
LOWRY-BTS-607	58d097f0135804bbcf33e3ce43eb0d1a
LOWRY-BTS-608	dd259b0aba5249a0ab17286c14656b7e
LOWRY-BTS-609	d77e91c7f9c6304b73d7216819b6e4ae
LOWRY-BTS-610	e618640db3c804d184a066e1c53a329f
LOWRY-BTS-611	3921bfd768fd2e9a407f39ff25c94cd8
LOWRY-BTS-612	cfc095c39313ad267e2ee25a00bb126d
LOWRY-BTS-613	050469e7003c6fccc8fd78aca806976b
LOWRY-BTS-614	dace7cfe7182e9c623efc99a3990aa7f
LOWRY-BTS-615	4ffa4a4753e01b94b08001df44e4c373
LOWRY-BTS-616	4e57b6227280173c02703386245581de
LOWRY-BTS-617	32345fbd833a167a91f47b2da5777184
LOWRY-BTS-618	3a1728d942de5e0a74c961b0f161880f
LOWRY-BTS-619	8ac0749b68d35154fd6eb013fd72e052
LOWRY-BTS-620	4c5b5065debcd9f0dd9e69499d089c71
LOWRY-BTS-621	ed50681f3ee37d313418f1fea0da4a43
LOWRY-BTS-622	fc53f4c6401c6a2fb8190bdb3bb60648
LOWRY-BTS-623	127ee0c1004267afff1f443d4d50bb17
LOWRY-BTS-624	32332b769f332aadeab732e3d9785fc9
LOWRY-BTS-625	e8c3b7e7e8d5f25ec4d95d9b63e72524
LOWRY-BTS-626	aba57bd60c49ef387417e05016bbee3b
LOWRY-BTS-627	c9d59b5dca26cd50adf46d0171c1e087
LOWRY-BTS-628	bba62773c3a06d2e21134819247c87fb
LOWRY-BTS-629	4654d9b2e83a0eec294e5c7a8db04875
LOWRY-BTS-630	6c2745434f0bca68bdf0350371822253
LOWRY-BTS-631	e0b8ceeeef1e264ce40351940a843cda
LOWRY-BTS-632	742421d834b675944311f0b115256adb
LOWRY-BTS-633	db1cc25ed047c2cb00f52188a4465ad3
LOWRY-BTS-634	ec6ac3687533dc51b9b72f740c0cd88c
LOWRY-BTS-635	04c67e3d6629de37858caf584645e35f
LOWRY-BTS-636	c2cb21b56e6689bf87ed426f8ec3e9e2
LOWRY-BTS-637	4b9bd25bff6886ce3ef98dd87e91fdb4
LOWRY-BTS-638	345d1452dbbc6ed1b9a2600dcc5ed274
LOWRY-BTS-639	b2170b9d134f11c1a48cd17d8d5413c7
LOWRY-BTS-640	038dbf3890d790bfa5aac932d12e2a74
LOWRY-BTS-641	694b5fef854b6b55086ba5b56bbc28b7
LOWRY-BTS-642	aefe6645992637bf6f495b3b28e1928a
LOWRY-BTS-643	44954f652913439d7907280313096c03
LOWRY-BTS-644	cfd4bed1e98d5927e52a87d69710bdff
LOWRY-BTS-645	3c61c7f0c513855534741a7daf63bc89
LOWRY-BTS-646	6554fb015b6924eb6223fdac70f2ad1c
LOWRY-BTS-647	c59127e619ba9e6bfd97fd4e124675e3
LOWRY-BTS-648	a8175bd5cebb7124ca0d8ff3688b82cc
LOWRY-BTS-649	c6e9da2f16f09d26287ba6aa67fb529a
LOWRY-BTS-650	a16a1d28faf759269c4fc663c9ae483d
LOWRY-BTS-651	dbe931402e48d6c63f67b49a3d5c6306
LOWRY-BTS-652	2ea6405c484061e2f28c03e18175c0ea
LOWRY-BTS-653	06db671ff120a18c25621c72db89fb2e
LOWRY-BTS-654	95a7e70fb332ba3cda224b5fa86471f2
LOWRY-BTS-655	e509c480ba28dd0db8e68392b1f5eb96
LOWRY-BTS-656	80fcbd584908a398a1866bfce718657e
LOWRY-BTS-657	77884a75ea0a5de9911b2fd96aa6de98
LOWRY-BTS-658	1726c7bbdf5d33aae91ad84aa9e01679
LOWRY-BTS-659	6050bff294adcd0dd1ba6861b5363dd5
LOWRY-BTS-660	4febb4a063102cbae583e38009df9630
LOWRY-BTS-661	dc4bccb82a27cd77bbc3086ec93e163e
LOWRY-BTS-662	1a43b794877a7003b0590b4ad144557a
LOWRY-BTS-663	ee8a58aaaecf0b8665620e2da36aeeaa
LOWRY-BTS-664	cf9bd80ae4f807021fe3accebd21669e
LOWRY-BTS-665	b99cea92d6e2c9c5db0fe013425b1217
LOWRY-BTS-666	882992e16dfcfe581ae3cbc4b3f4a373
LOWRY-BTS-667	4023f732bd5c6ba8587b246437181789
LOWRY-BTS-668	6531240cfbf5a5aaf01297bd47ddc414
LOWRY-BTS-669	50370090948a6514ef3c141c9d9417c9
LOWRY-BTS-670	4609daf6cbb46b6d4bdd206d7a168c21
LOWRY-BTS-671	f1bb73bb62e6b567966f10b5dd1342a6
LOWRY-BTS-672	a5751499dee53beb74091ee9936b285d
LOWRY-BTS-673	5cab2649c3d9a6627eabd285c40b4e72
LOWRY-BTS-674	a151e009734e47500268fd1f798f4850
LOWRY-BTS-675	6d1a1ccdcf28d45e8dd2c06fa8bde627
LOWRY-BTS-676	74a7b5cc10d9daf2e7b4d7a5cc06cbe4
LOWRY-BTS-677	66fec01ae1c5a941d53c784eb7b8e5fe
LOWRY-BTS-678	18bc6ff1048d6b6d32664aeda8dffd1e
LOWRY-BTS-679	84422c37917390d86e1a856bcc599352
LOWRY-BTS-680	de4fb5f27f3279ca75cdbd5ce5fdf150
LOWRY-BTS-681	761e250237185cdb0d8bfb9ecba3ead9
LOWRY-BTS-682	bd7be71677b60a5a1948b4c93328d341
LOWRY-BTS-683	b8afba79c85848b531350ccc85adf57f
LOWRY-BTS-684	8e77c5ff9b1401c01c1ed9ea7485cc82
LOWRY-BTS-685	9d0b0cbe675faceb53623c301a9e28ba
LOWRY-BTS-686	4bf18339dc26ff8dca87eb6f4f38c892
LOWRY-BTS-687	a75a98474962da3de28490c77acb565c
LOWRY-BTS-688	d0cd36455f24971f11c0c37c9cb37ca9
LOWRY-BTS-689	1f4997186b8a45bb5a34d6afbdc65483
LOWRY-BTS-690	5feadbb07b701de2232e086af224c161
LOWRY-BTS-691	ed2295f78c3e0a60e3aeb36f1e91d6ca
LOWRY-BTS-692	303707ebecf381b8bc1c7c6d3368d20b
LOWRY-BTS-693	0b10a3fffda4111e52b6e838f1ede7c2
LOWRY-BTS-694	cd456ea0271368a0f2031fc23d99c725
LOWRY-BTS-695	16f689f5e771b8c370ae8a1c2f6a5b26
LOWRY-BTS-696	1214f8c2611200751aa3c94acf04af7d
LOWRY-BTS-697	c61bcb3bf2bbd2842119318056f654ae
LOWRY-BTS-698	f1be300df01babcf1897e6103507179f
LOWRY-BTS-699	f8c0a5f19e686e5f400af7269fd45207
LOWRY-BTS-700	2e4ebdb783073e8fdd9b41aaf302429c
LOWRY-BTS-701	69d32401c30cda6a79ed8300f47ffe5a
LOWRY-BTS-702	806ebfd3e971c5cb98d02dadd49a6df1
LOWRY-BTS-703	fb9986b65b0ed96babcd980e3289c60e
LOWRY-BTS-704	f108d7e2625a2d7453d89011dfabf01d
LOWRY-BTS-705	91b9b3ba324fe047b3574a57a044cd6c
LOWRY-BTS-706	1744f4c8c449819fa00f470f31eb5ab5
LOWRY-BTS-707	a25aac5af2ee50a4d9ade12a11eb2df8
LOWRY-BTS-708	25a51ded6ef5c04812bbe6768064c410
LOWRY-BTS-709	2df391384676dd8153b3578059180eaf
LOWRY-BTS-710	9fbdfde5482b206888370760fae747d4
LOWRY-BTS-711	859d013360da3311cc32e073ac4866ac
LOWRY-BTS-712	92a99368e93035154c959b1a03e186cd
LOWRY-BTS-713	947d2ff3bd02438ee7ec043c4c0a3ae9
LOWRY-BTS-714	64fc44e3281dc752e559b7e6a5e1000a
LOWRY-BTS-715	b5dde18b9796ecded7a45dae788df456
LOWRY-BTS-716	e85b82767676014c1192c4f494982d4f
LOWRY-BTS-717	b3c498c7a750c7e1321879dab5c3759a
LOWRY-BTS-718	d24b89c4b565beb4a1972b7aaec4ae33
LOWRY-BTS-719	3c4978a92367c262279c9bddf10f8b49
LOWRY-BTS-720	1cce2dd9b84f0592e9daedb8ae08f776
LOWRY-BTS-721	6a7b5265bf1a1f5f9ab377e37082c28a
LOWRY-BTS-722	63cc0477868a8292520ed5c67b7a4806
LOWRY-BTS-723	9ccac929670399a6c7f72019a26c23a8
LOWRY-BTS-724	5ff05b95a3188e6d3abb0f8f8dcc9b21
LOWRY-BTS-725	73aedeb47786a8895c7f43ffb0b48e3e
LOWRY-BTS-726	d2d01dc861fd4b0a6572489b26e9eb1a
LOWRY-BTS-727	885ef6b3ab54ca07a94020380beec002
LOWRY-BTS-728	7159a7ac23fd59f3cae309be3ba2b3d9
LOWRY-BTS-729	d76fa36cb110393cb0cb186f40b5b9e4
LOWRY-BTS-730	8a871b62470a03e68b2e856bf2214bf4
LOWRY-BTS-731	c02611dfd635b0086ccc02f9f135aa9f
LOWRY-BTS-732	62ffae51211c8169e269e0a5060da832
LOWRY-BTS-733	45d645977449e180e29498be25ce3251
LOWRY-BTS-734	10e4004b203098b9239a003201327397
LOWRY-BTS-735	1b8c930144f20ed0a79a112b7d67c5ea
LOWRY-BTS-736	2ff256a931a892e01b4ebdf435ebd316
LOWRY-BTS-737	7d3a8effa8fb5b3374ccbf544d115c22
LOWRY-BTS-738	8a5274b8f3ad6a7d921fb2c83566c707
LOWRY-BTS-739	a1220a22184eea449b023331b514bf9f
LOWRY-BTS-740	fcb230b8be4ac67ee307e3d51e1754b8
LOWRY-BTS-741	e5541977e6dd909d5fe43aad7389c77c
LOWRY-BTS-742	604862f8f997638349ee330c3324e29d
LOWRY-BTS-743	5113d4db9b334ebb4bde304d9594e1ef
LOWRY-BTS-744	ea403646ed22d679fa4586263d8fc32f
LOWRY-BTS-745	8c71ca9494140f3ba807dc5c8ed4fbb5
LOWRY-BTS-746	bc4005bafecc391588c21eb744c8c4c7
LOWRY-BTS-747	56278dad0a3b5ea5037d999df0ae7589
LOWRY-BTS-748	93a73473ef2b8817236a35424d4bdc02
LOWRY-BTS-749	f069856cf83b8343d02a21f616277cee
LOWRY-BTS-750	cf415ecbd9c3d8480d7dbf1ae73b5483
LOWRY-BTS-751	2ad5eb42cbf5d3decc755ebf5d4dbd46
LOWRY-BTS-752	28ea53a4ad2dfffaa9bd4f9993d068f2
LOWRY-BTS-753	9ce9eb84667e107bfe1dba3a4e2f7287
LOWRY-BTS-754	af66949aee258ae97eff7a1b90f8f239
LOWRY-BTS-755	51c3b08843acc47f9bc234ac902ea229
LOWRY-BTS-756	db559c1913cec2fa43e295fddaa2d520
LOWRY-BTS-757	8ef63f406dd03fdfb83f83b29c0bb4f1
LOWRY-BTS-758	047ce35aacb3d761112dcf614a89fc36
LOWRY-BTS-759	9b290e4740c1c5d39b1027e59bbac4ff
LOWRY-BTS-760	80156de8371eaf76399e25814de32993
LOWRY-BTS-761	950f23ee834f290b86e53a8731580405
LOWRY-BTS-762	bfd357f356ee840f71cc8ad1b3a24077
LOWRY-BTS-763	91729e96cd0fdf14e2344139f2adc0ae
LOWRY-BTS-764	72f14e50591826349464941d57286bb2
LOWRY-BTS-765	033ace305fa15bc9ca7b55ddd14393a9
LOWRY-BTS-766	e03a084cb236bf05245bc73a5e0a6a96
LOWRY-BTS-767	72d22c15e5191d2a983158e482001416
LOWRY-BTS-768	4e809850e977384d0fc75b8cbc9bd939
LOWRY-BTS-769	98497b3396ed9caa5cb06bec86633293
LOWRY-BTS-770	450c4a28296d744053530bddfb60a863
LOWRY-BTS-771	8eb94fff95a1622a49833bcdcc457abe
LOWRY-BTS-772	3e51096079fef010c96d3d1c3d93a302
LOWRY-BTS-773	003de4c63ca4f76473e3a74b017a9e26
LOWRY-BTS-774	55610102a9cc354f313f80de8f46bb5e
LOWRY-BTS-775	9032167d1002e9e492090758c051aa1e
LOWRY-BTS-776	118a2a8f3b0048cdfae639450d0cd66b
LOWRY-BTS-777	4dec94ef30830f3aca5164b979cb770b
LOWRY-BTS-778	ceaea983a4fba075d42fb2eae1024274
LOWRY-BTS-779	eb7497c510e419bd13fa787f978866cd
LOWRY-BTS-780	e732b6503077877c0a1042b79ab2ba21
LOWRY-BTS-781	cb19a5dc737fdfa4a90d64f7ee9157d7
LOWRY-BTS-782	8c6a390fd1445c468f1ed1d037e1c0ed
LOWRY-BTS-783	e376c96d12f263112d45278866d477ac
LOWRY-BTS-784	2e6e9f3c401f8939dc7989362b72b774
LOWRY-BTS-785	ffdc8c8df10123759498b5387f9777f1
LOWRY-BTS-786	0b269937fcfd9ae9900dfd39b6ea6a09
LOWRY-BTS-787	cd248d462525d583526180c94aabc971
LOWRY-BTS-788	1d0a0e7c2afdf30cfd24d61ec4fc47d3
LOWRY-BTS-789	bba6ecd70ba8ddde580911db3daa93a3
LOWRY-BTS-790	ce45986204cb710d63c20cb1eea8bc41
LOWRY-BTS-791	9a274f98af1181cb51db1318eb27168f
LOWRY-BTS-792	c3834ffc0035fc6cab574732cebd09c4
LOWRY-BTS-793	e5e120d8982237df9654410079bfca73
LOWRY-BTS-794	fdba5195455cd2e757cee5eeb292af2c
LOWRY-BTS-795	8b2ff996111bbd31c8e4b58f0426d93c
LOWRY-BTS-796	42e55dfc2376e9cb55a6eca36ae341f9
LOWRY-BTS-797	e36c2c86488b954df78449e68b2bc48e
LOWRY-BTS-798	f5ca05ef19282d80c94a6a30e754c92b
LOWRY-BTS-799	3488922a0426c19ab00b6e2b5845bfa0
LOWRY-BTS-800	cb9c4821336fde273974ecd8070ff901
LOWRY-BTS-801	3a4919795f6bf1f32def432d2778fb24
LOWRY-BTS-802	a49a404f1d00005b0e31b934bf19e9de
LOWRY-BTS-803	d9c12dfba92934fdf45b13bb2afa7ffb
LOWRY-BTS-804	8d5d23e8fae9c08af4f17d08eb5ce1d4
LOWRY-BTS-805	94c1f7a9a5817fadbbf3f2b6ecf119c5
LOWRY-BTS-806	c25b688681fff3d96e3c7683ca9e5454
LOWRY-BTS-807	c2e7f09efa9b988b467f854ebb92b2b0
LOWRY-BTS-808	b4dd7c4d588c0a860f923bbcf591b4a5
LOWRY-BTS-809	36b5a704e3f7d184459be0816e74447a
LOWRY-BTS-810	60fb84db34908c3364a98a9c2c8b2b57
LOWRY-BTS-811	ea5647760b72a2c3c5e7fef5173f7fc3
LOWRY-BTS-812	e7f03783eb81a3924d6eb4f9dd3017b1
LOWRY-BTS-813	32292248cadfce6c299205b106a5cd84
LOWRY-BTS-814	ce13c9937bcc31fbb83e7c674ebbc49c
LOWRY-BTS-815	7638ab2c40d5c8f738eaf25aed2de2d8
LOWRY-BTS-816	bfb36498c7b5b9b0008e16ed31b7d196
LOWRY-BTS-817	9c002ac16e0d8660a7c9f836c1aa5e60
LOWRY-BTS-818	e81f4acab91b5786bf743a338d2db0da
LOWRY-BTS-819	be80ae2eb9bfbcc2550469f49830d357
LOWRY-BTS-820	e9fede58ccf59a4c7808eea6f2912085
LOWRY-BTS-821	7fa1fffdde8b35b1f169391e6904b6c5
LOWRY-BTS-822	1278e8d2cf55d321e9ce318ac0f877ae
LOWRY-BTS-823	ffa51e9c57ad14a35eacb5da3558c7e4
LOWRY-BTS-824	1e87b236db64d7be86889e95f04bfa27
LOWRY-BTS-825	3c4adc7ea9b4a31399ac286f0f3c5435
LOWRY-BTS-826	bca61c4e8541cd6d1f0d492a9ac49028
LOWRY-BTS-827	a82a4208b96160d8916133847d5ed5bc
LOWRY-BTS-828	c9f75e92e12c66f2877e801821848cc4
LOWRY-BTS-829	3871922c66337fbb3d743839c1b67c80
LOWRY-BTS-830	fc83b5d1aa848c65b39cbcfaaafc37d7
LOWRY-BTS-831	ff1135abd1b151144af6f217725dd22e
LOWRY-BTS-832	cdd821b494961f2e703093ab349c889f
LOWRY-BTS-833	0d50a0482665cdd0697aff612116c427
LOWRY-BTS-834	469067bf8ccd4cc4115bcf0b255b5b42
LOWRY-BTS-835	5055d52af1849e79221e6bcaddfbce3b
LOWRY-BTS-836	20cb4e6a1508a1d78019b3ad9fff9ffb
LOWRY-BTS-837	17fe4a34e1db9ad5e566871e611b5fa3
LOWRY-BTS-838	0c25175ec299f9907545ff55c0954e53
LOWRY-BTS-839	69ea7bf023c94c0e9e322cf8722862e4
LOWRY-BTS-840	320bf94e0bcfa275918fdae51deb3775
LOWRY-BTS-841	746050cbe7452e8df53c09e200754c6b
LOWRY-BTS-842	851fe40f2322e4f3e24436e5a1b1ffd2
LOWRY-BTS-843	129c4eff55474784a99b0c7309c15c50
LOWRY-BTS-844	7fa48d6d13da9d5e68bb4a51ab09d948
LOWRY-BTS-845	d3576c7d684307c1f989dd41490ece8d
LOWRY-BTS-846	497e1f1eb4c761b1a3b8327bff977211
LOWRY-BTS-847	05a523eea8f8af4b04e181ba3ae09efb
LOWRY-BTS-848	688709dd083b30b3e0361c0d77bdf773
LOWRY-BTS-849	3ebe761bfb1238c87195d431f41bf976
LOWRY-BTS-850	12aba8e6ff8eaa2bbdac5206be58965e
LOWRY-BTS-851	882a9a5c198e8c5311c85835346e71e0
LOWRY-BTS-852	f2d9e0b750686f36316237f45987ec66
LOWRY-BTS-853	7f35225ba26e2939ee8c396e9e744b08
LOWRY-BTS-854	085d2f26657ad89a53ee41155335bd97
LOWRY-BTS-855	63ea75cfa5a29cd483a4aeb87670e73f
LOWRY-BTS-856	4a8a8236986869cd9b4771315f0c818a
LOWRY-BTS-857	1bfedbcc19b90229642bce1559c16c1d
LOWRY-BTS-858	594d11e3c0c049c7ea3c14fbb4bfd399
LOWRY-BTS-859	55c4b3c18c00fbd7d1ef69bb67886019
LOWRY-BTS-860	701e6b6796f6ff53b81164bc61f99aed
LOWRY-BTS-861	f52e8ec8d237008bc031560ff6c3e3cf
LOWRY-BTS-862	3957e532be5867f6b09cba60691bdd48
LOWRY-BTS-863	e25738e7a3e982e626138c26d1dbce9d
LOWRY-BTS-864	ebfa2bf5f3b4bcbc56de0128026b4ace
LOWRY-BTS-865	c22278f1eeedfc779b42a666668f3d9d
LOWRY-BTS-866	74eab51eadb6da397a7cb58ea7edf58b
LOWRY-BTS-867	eb0e8eea3017544efab5c6f7e539993f
LOWRY-BTS-868	2ca12adecdd57cbb5f0ae747ec31eff3
LOWRY-BTS-869	2b7cadee323afdf0e5712f0297b920c3
LOWRY-BTS-870	2193212bdce5f71c5819306b93037899
LOWRY-BTS-871	7ddfb5937d1541a91d25798d2db917d2
LOWRY-BTS-872	eda485d9b4e9249cebec65b6e972d985
LOWRY-BTS-873	18fcc2cbe45a853450c36543ffd4e5fb
LOWRY-BTS-874	61dbb622efd7f6bb0057b428e6af2a65
LOWRY-BTS-875	8fbf6aef83e3908c6edc1e520fe13687
LOWRY-BTS-876	3b66df308ea8a1d90d7cfab0fcaebd8b
LOWRY-BTS-877	da723f5aac688175241c33aa414bc7c6
LOWRY-BTS-878	180425fd4c9f487079f36d9c86976a90
LOWRY-BTS-879	a837ae3941c98635181d714ea063926e
LOWRY-BTS-880	2ddda66535b83cf92774acd1febfe8be
LOWRY-BTS-881	49abe536b4e7eaca385b4f762fa0488b
LOWRY-BTS-882	e5c19d7800b18015f3a917fc015fc42f
LOWRY-BTS-883	2026dc6915f93f5a6ab14d69f421b70c
LOWRY-BTS-884	85f505e770e9bb6cf7100918e02f1587
