# Supplementary material for: Community and functional stability in a working bioreactor degrading 1,4-dioxane at the Lowry Landfill Superfund Site
Source: Appl Environ Microbiol. 2025 Sep 23;91(10):e00574-25. doi: 10.1128/aem.00574-25 (PMC12542641; doi:10.1128/aem.00574-25)
Supplement: Text S1 — Representative (ASV) sequences from 16S rRNA sequencing data. [file aem.00574-25-s0002.txt]

>LOWRY-BTS-1
TACCAGCACCCCGAGTGGTCGGGACGTTTATTGGGCCTAAAGCATCCGTAGCCGGTTCTACAAGTCTTCCGTTAAATCCACCTGCTTAACAGATGGGCTGCGGAAGATACTATAGAGCTAGGAGGCGGGAGAGGCAAGCGGTACTCGATGGGTAGGGGTAAAATCCGTTGATCCATTGAAGACCACCAGTGGCGAAGGCGGCTTGCCAGAACGCGCTCGACGGTGAGGGATGAAAGCTGGGGGAGCAAACCGG
>LOWRY-BTS-2
TACGAAGGTGGCAAGCGTTGTTCGGATTTACTGGGCGTACAGGGAGCGTAGGCGGTTAGGTAAGCCCTTCGTGAAATCTCCGGGCCTAACCCGGAAAGGGCGGAGGGGACTGCTTGGCTAGAGGATGGGAGAGGAGCGCGGAATTCCCGGTGTAGCGGTGAAATGCGTAGAGATCGGGAGGAAGGCCGGTGGCGAAGGCGGCGCTCTGGAACATTTCTGACGCTGAGGCTCGAAAGCGTGGGGAGCAAACAGG
>LOWRY-BTS-3
TACGTAGGGTGCGAGCGTTAATCGGAATTACTGGGCGTAAAGCGTGCGCAGGCGGTCTGCCAAGCTCGATGTGAAATCCCCGGGCTTAACCTGGGAATTGCATTGAGGACTGGTAGGCTCGAGTGCGGCAGAGGGAGGTGGAATTCCACGTGTAGCAGTGAAATGCGTAGATATGTGGAGGAACACCGATGGCGAAGGCAGCCTCCTGGGCCGACACTGACGCTCATGCACGAAAGCGTGGGGAGCAAACAGG
>LOWRY-BTS-4
TACAGAGGGTGCGAGCGTTAATCGGAATTACTGGGCGTAAAGCGCGCGTAGGCGGCTTTGCAAGTCGGGTGTGAAATCCCCAGGCTTAACCTGGGAACTGCATTCGAGACTGCATTGCTAGAGTATGGGAGAGGGAAGTGGAATTTCCGGTGTAGCGGTGAAATGCGTAGATATCGGAAGGAACATCAGTGGCGAAAGCGACTTCCTGGACCAATACTGACGCTCATGTGCGAAAGCGTGGGGAGCAAACAGG
>LOWRY-BTS-5
CACGTAGGGTGCGAGCGTTGTCCGGAATTATTGGGCGTAAAGAGCTCGTAGGCGGTCTGTCGCGTCGGTCGTGAAAACCTGCAGCTTAACTGTGGGCTTGCGGTCGATACGGGCATGACTGGAGTTCGGCAGGGGAGACTGGAATTCCTGGTGTAGCGGTGAAATGCGCAGATATCAGGAGGAACACCGGTGGCGAAGGCGGGTCTCTGGGCCGATACTGACGCTGAGGAGCGAAAGCGTGGGGAGCGAACAGG
>LOWRY-BTS-6
TACGAAGGTGGCAAGCGTTGTTCGGATTCACTGGGCGTACAGGGTGTGTAGGCGGTTTGGTAAGCCTTCTGTTAAAGCTTCGGGCCCAACCCGGAAAGCGCAGAGGGTACTGCCAGGCTAGAGGGTGGGAGAGGAGCGCGGAATTCCCGGTGTAGCGGTGAAATGCGTAGAGATCGGGAGGAAGGCCGGTGGCGAAGGCGGCGCTCTGGAACATACCTGACGCTGAGACACGAAAGCGTGGGGAGCAAACAGG
>LOWRY-BTS-7
TACGAAAGGGGCTAGCGTTGTTCGGAATTACTGGGCGTAAAGCGCACGTAGGCGGCCTTGTAAGATGGGGGTGAAATCCCTGGGCTCAACCCAGGAACTGCCTTCATGACTGCAAAGCTCGAGGATGTGAGAGGTTGGCGGAATTCCGAGTGTAGAGGTGAAATTCGTAGATATTCGGAAGAACACCAGTGGCGAAGGCGGCCAACTGGCACATTTCTGACGCTGAGGTGCGAAAGCGTGGGGAGCAAACAGG
>LOWRY-BTS-8
TACGAAGGGGGCTAGCGTTGTTCGGAATTACTGGGCGTAAAGCGCACGTAGGCGGATTTGTTAGTCAGGGGTGAAATCCCGGGGCTCAACCTCGGAACTGCCTTTGATACTGCAAGTCTCGAGTCCGGAAGAGGTGAGTGGAATTCCTAGTGTAGAGGTGAAATTCGTAGATATTAGGAAGAACACCAGTGGCGAAGGCGGCTCACTGGTCCGGTACTGACGCTGAGGTGCGAAAGCGTGGGGAGCAAACAGG
>LOWRY-BTS-9
TACGAAGGTGGCGAGCGTTGTTCGGATTTACTGGGCGTAAAGAGCACGTAGGCGGTTGGGTAAGCCTCTTGGGAAATCTCCCGGCTTAACCGGGAAAGGTCGAGGGGAACTACTCAGCTAGAGGACGGGAGAGGAGCGCGGAATTCCCGGTGTAGCGGTGAAATGCGTAGATATCGGGAAGAAGGCCGGTGGCGAAGGCGGCGCTCTGGAACGTACCTGACGCTGAGGTGCGAAAGCGTGGGGAGCAAACAGG
>LOWRY-BTS-10
TACGGAGGGTGCAAGCGTTATCCGGAATCACTGGGTTTAAAGGGTGCGTAGGCGGCGCAGTAAGTCAGGGGTGAAAGCCTACGGCTCAACCGTAGAATTGCCTTTGATACTGTTGCGCTTGAATCAGGTTGAGGTTGGCGGAATGTGGCATGTAGCGGTGAAATGCATAGATATGCCATAGAACACCAATTGCGAAGGCAGCTGACTGGACCTGTATTGACGCTGAGGCACGAAAGCGTGGGGAGCAAACAGG
>LOWRY-BTS-11
TACGGAGGGGGCTAGCGTTGTTCGGAATTACTGGGCGTAAAGGGCGTGTAGGCGGCCTGCCAAGTCAGATGTGAAAGCCCCGGGCTTAACCTGGGAACTGCATTTGAGACTGGCCGGCTAGAGGTTGGAAGAGGAGAGTGGAATTCCCAGTGTAGAGGTGAAATTCGTAGATATTGGGAAGAACACCAGTGGCGAAGGCGGCTCTCTGGTCCACACCTGACGCTGAGGCGCGAAAGCGTGGGGAGCAAACAGG
>LOWRY-BTS-12
TACGGAGGGGACTAGCGTTGTTCGGAATTACTGGGCGTAAAGCGCACGTAGGCGGATTTGTAAGTCAGGGGTGAAATCCCGGGGCTCAACCTCGGAACTGCCTTTGATACTGCAAATCTCGAGTCCGGAAGAGGTGAGTGGAATTCCTAGTGTAGAGGTGAAATTCGTAGATATTAGGAAGAACACCAGTGGCGAAGGCGGCTCACTGGTCCGGTACTGACGCTGAGGTGCGAAAGCGTGGGGAGCAAACAGG
>LOWRY-BTS-13
TACGAAAGGGGCTAGCGTTGTTCGGAATTACTGGGCGTAAAGCGCACGTAGGCGGCCTTGTAAGATGGGGGTGAAATCCCTGGGCTCAACCCAGGAACTGCCCTCATGACTGCAAAGCTCGAGGATGTGAGAGGTTGGCGGAATTCCGAGTGTAGAGGTGAAATTCGTAGATATTCGGAAGAACACCAGTGGCGAAGGCGGCCAACTGGCACATTTCTGACGCTGAGGTGCGAAAGCGTGGGGAGCAAACAGG
>LOWRY-BTS-14
TACGAAGGGGGCTAGCGTTGCTCGGAATCACTGGGCGTAAAGCGCACGTAGGTGGGTCGTTAAGTCGGGGGTGAAATCCTGGAGCTCAACTCCAGAACTGCCTTCGATACTGGCGATCTTCGAGTCCGGGAGAGGTGAGTGGAACTGCGAGTGTAGAGGTGAAATTCGTAGATATTCGCAAGAACACCAGTGGCGAAGGCGGCTCACTGGCCCGGTACTGACACTGAGGTGCGAAAGCGTGGGGAGCAAACAGG
>LOWRY-BTS-15
TACGTAGGGTGCGAGCGTTAATCGGAATTACTGGGCGTAAAGCGTGCGCAGGCGGCGACATAAGACAGATGTGAAATCCCCGGGCTCAACCTGGGAACTGCGTTTGTGACTGTGTTGCTAGAGTGTAGCAGAGGGGGGTGGAATTCCACGTGTAGCAGTGAAATGCGTAGAGATGTGGAGGAACACCGATGGCGAAGGCAGCCCCCTGGGTTAACACTGACGCTCATGCACGAAAGCGTGGGGAGCAAACAGG
>LOWRY-BTS-16
TACGAAGGGGGCTAGCGTTGTTCGGAATTACTGGGCGTAAAGGGCGCGTAGGCGGTCTTGTAAGTCAGGCGTGAAAGGCCCGGGCTCAACCTGGGGACTGCGCTTGATACTGCGAGGCTTGAATCCGGGAGAGGATGGCGGAATTCCCAGTGTAGAGGTGAAATTCGTAGATATTGGGAAGAACACCGGTGGCGAAGGCGGCCATCTGGACCGGTATTGACGCTGAGGCGCGAAAGCGTGGGGAGCAAACAGG
>LOWRY-BTS-17
TACGTAGGGAGCAAGCGTTGTCCGGAATCATTGGGCGTAAAGCGCGCGTAGGTGGCCACATAAGTCCGTTGTGAAAGTCAAAGGCTCAACCTTTGAAAGCCGATGGATACTGTGTGGCTAGAGTACGGAAGAGGCGAGTGGAATTCCTGGTGTAGCGGTGGAATGCGCAGATATCAGGAGGAACACCAATAGCGAAGGCAGCTCGCTGGGACGTTACTGACACTGAGGCGCGAAAGCGTGGGGAGCGAACAGG
>LOWRY-BTS-18
TACGGAGGGTGCAAACGTTGCTCGGAATCATTGGGCGTAAAGCGCTCGTAGGCGGCCTGACAAGTCAGGTGTGAAAGCCCTCGGCTTAACCGAGGAAGTGCACTTGAAACTATTGGGCTAGAGTACTGAAGAGGGTCTCGGAATTCCCGGTGTAGAGGTGAAATTCGTAGATATCGGGAGGAACACCAGTGGCGAAGGCGGAGACCTGGGCAGATACTGACGCTGAGGAGCGAAAGCGTGGGGAGCAAACAGG
>LOWRY-BTS-19
TACGTAGGGACCAAGCGTTGTTCGGATTTACTGGGCGTAAAGGGCGCGTAGGCGGCGTGTTAAGTCAGCTGTGAAATCTCCAAGCTTAACTTGGAACGGTCAGCTGATACTGATGTGCTAGAGTGCAGAAAGGGCAATCGGAATTCTTGGTGTAGCGGTGAAATGCGTAGATATCAAGAGGAACACCTGAGGCGAAGGCGGGTTGCTAGGCTGACACTGACGCTGAGGCGCGAAAGCTAGGGTAGCAAACGGG
>LOWRY-BTS-20
TACGTAGGGTGCGAGCGTTGTCCGGAATTATTGGGCGTAAAGGGCTCGTAGGCGGTTTGTCACGTCGGGAGTGAAAACTCGGGGCTTAACCCCGAGCCTGCTTCCGATACGGGCTGACTAGAGGTATGCAGGGGAGAACGGAATTCCTGGTGTAGCGGTGAAATGCGCAGATATCAGGAGGAACACCGGTGGCGAAGGCGGTTCTCTGGGCATTACCTGACGCTGAGGAGCGAAAGTGTGGGGAGCGAACAGG
>LOWRY-BTS-21
TACGAAGGTGGCAAGCGTTGTTCGGATTTACTGGGCGTAAAGAGCACGTAGGCGGTTGGGAAAGCCTTTTGGGAAATCTCCCGGCTTAACCGGGAAAGGTCGAGAGGAACTATTCAGCTAGAGGACGGGAGAGGAGCGCGGAATTCCCGGTGTAGCGGTGAAATGCGTAGATATCGGGAAGAAGGCCGGTGGCGAAGGCGGCGCTCTGGAACGTACCTGACGCTGAGGTGCGAAAGCGTGGGGAGCAAACAGG
>LOWRY-BTS-22
TACGTAGGGTGCAAGCGTTAATCGGAATTACTGGGCGTAAAGCGTGCGCAGGCGGCTTTGCAAGACAGATGTGAAATCCCCGGGCTCAACCTGGGAACTGCATTTGTGACTGCATGGCTGGAGTGCGGCAGAGGGGGATGGAATTCCGCGTGTAGCAGTGAAATGCGTAGATATGCGGAGGAACACCGATGGCGAAGGCAATCCCCTGGGCCTGCACTGACGCTCATGCACGAAAGCGTGGGGAGCAAACAGG
>LOWRY-BTS-23
TACGGAGGGGGCAAGCGTTATTCGGAATTATTGGGCGTAAAGGGCGCGTAGGCGGCTCGGCAAGTCAAAGGTGAAATCCCTCGGCTCAACTGAGGAACTGCCTTTGAAACTGCTGAGCTTGAGGCCGGAAGAGGGTGGCGGAATTCCCAGTGTAGCGGTGAAATGCGTAGATATTGGGAGGAACACCAGTGGCGAAGGCGGCCACCTGGGCCGGTTCTGACGCTGAGGCGCGAAAGCGTGGGTAGCAAACAGG
>LOWRY-BTS-24
TACGAAGGGGGCAAGCGTTGTTCGGAATTACTGGGCGTAAAGGGCGCGTAGGCGGCTTATCAAGTCAGGCGTGAAATTCCCGGGCTCAACCTGGGGGCTGCGCTTGATACTGATTGGCTTGAATGCGGGAGAGGATAGTGGAATTCCCAGTGTAGAGGTGAAATTCGTAGATATTGGGAAGAACACCGGTGGCGAAGGCGGCTATCTGGCCCGTAATTGACGCTGAGGCGCGAAAGCGTGGGGAGCAAACAGG
>LOWRY-BTS-25
TACGGGGGGGGCAAGCGTTGTTCGGAATTACTGGGCGTAAAGGGCTCGTAGGCGGCCAACTAAGTCAGACGTGAAATCCCTCGGCTTAACCGGGGAACTGCGTCTGATACTGGATGGCTTGAATCCGGGAGAGGGATGCGGAATTCCAGGTGTAGCGGTGAAATGCGTAGATATCTGGAGGAACACCGGTGGCGAAGGCGGCATCCTGGACCGGCATTGACGCTGAGGAGCGAAAGCCAGGGGAGCAAACGGG
>LOWRY-BTS-26
CACGTAGGGTGCGAGCGTTGTCCGGAATTATTGGGCGTAAAGAGCTCGTAGGCGGTGTGTCGCGTCGGCCGTGAAAACTTGGGGCTTAACTCTGAGCTTGCGGTCGATACGGGCATCACTGGAGTTCGGCAGGGGAGACTGGAATTCCTGGTGTAGCGGTGAAATGCGCAGATATCAGGAGGAACACCGGTGGCGAAGGCGGGTCTCTGGGCCGATACTGACGCTGAGGAGCGAAAGCGTGGGGAGCGAACAGG
>LOWRY-BTS-27
TACAGAGGGGGCGAGCGTTATTCGGAATTATTGGGCGTAAAGGGCGCGTAGGCGGCCGTGTAAGTCTCGGGTGAAATCCCTCGGCTCAACCGAGGAACTGCCTTGGATACTGCATGGCTTGAGGCCGGGAGAGGGTAGTGGAATTCCCAGTGTAGCGGTGAAATGCGTAGATATTGGGAGGAACACCGGTGGCGAAGGCGGCTACCTGGACCGGTTCTGACGCTGATGCGCGAAAGCGTGGGGAGCAAACAGG
>LOWRY-BTS-28
TACGGAGGGTGCAAGCGTTAATCGGAATTACTGGGCGTAAAGCGCGCGTAGGCGGTCTTGTAAGTCGGATGTGAAAGCCCCGGGCTTAACCTGGGAACTGCATTCGATACTGCTTGACTAGAGTATGGTAGAGGGTAGCGGAATTCCGGGTGTAGCGGTGAAATGCGTAGATATCCGGAGGAACACCAGTGGCGAAGGCGGCTACCTGGACCAATACTGACGCTGAGGTGCGAAAGCGTGGGGAGCAAACAGG
>LOWRY-BTS-29
TACGAAGGGTGCAAGCGTTACTCGGAATTACTGGGCGTAAAGCGTGCGTAGGCGGTTTGTTAAGTCTGCTGTGAAAGCCCTGGGCTCAACCTGGGAACTGCAGTGGATACTGGCAAGCTAGAGTGTGTCAGAGGATGGTGGAATTCCCGGTGTAGCGGTGAAATGCGTAGAGATCGGGAGGAACACCAGTGGCGAAGGCGGCCATCTGGGACAACACTGACGCTGAGGCACGAAAGCGTGGGGAGCAAACAGG
>LOWRY-BTS-30
TACGAAGGGGGCTAGCGTTGTTCGGAATCACTGGGCGTAAAGCGCACGTAGGCGGATCTTTAAGTCAGGGGTGAAATCCCGGGGCTCAACCTCGGAACTGCCCTTGATACTACTGGTCTCGAGTCCGGAAGAGGTGAGTGGAATTCCTAGTGTAGAGGTGAAATTCGTAGATATTAGGAAGAACACCAGTGGCGAAGGCGGCTCACTGGTCCGGTACTGACGCTGAGGTGCGAAAGCGTGGGGAGCAAACAGG
>LOWRY-BTS-31
TACGGAGGGTGCGAGCGTTGTTCGGAATCACTGGGCGTAAAGCGCGTGTAGGCGGTCTGCTAAGTCTGATGTGAAAGCCCGGGGCTCACCCCCGGAAGTGCATTGGAAACTGACAGACTGGAGTCCCGGAGAGGAGGGTGGAATTCCTGGTGTAGCGGTGAAATGCGTAGATATCAGGAGGAACACCGGTGGCGAAGGCGGCCCTCTGGACGGTGACTGACGCTGAGACGCGAAAGCGTGGGGAGCAAACAGG
>LOWRY-BTS-32
TACGAACTGTGCGAACGTTATTCGGAATCACTGGGCTTACAGGGTGCGTAGGCGGCTTGTTAAGTAGGGTGTGAAAGCCCCCGGCTCAACCGGGGAATGGCGCCCTAAACTGGCGAGCTGGAGTGAGATAGGGGTGTGTGGAACTTCCGGTGGAGCGGTGAAATGTGTTGATATCGGAAGGAACGCCGGTGGCGAAAGCGACACACTGGATCTTGTCTGACGCTGAGGCACGAAAGCCAGGGGAGCGAACGGG
>LOWRY-BTS-33
TACGTAGGGTGCGAGCGTTAATCGGAATTACTGGGCGTAAAGCGTGCGCAGGCGGTGACATAAGACAGATGTGAAATCCCCGGGCTCAACCTGGGAACTGCGTTTGTGACTGTGTCGCTCGAGTGTAGCAGAGGGGGGTGGAATTCCACGTGTAGCAGTGAAATGCGTAGAGATGTGGAGGAACACCGATGGCGAAGGCAGCCCCCTGGGTTAACACTGACGCTCATGCACGAAAGCGTGGGGAGCAAACAGG
>LOWRY-BTS-34
GACGTAGGGGGCGAGCGTTGTCCGGATTTATTGGGCGTAAAGAGCTCGTAGGCGGTTGCGTAAGTCGGATGTGAAAACTCAGGGCTCAACCCTGAGACGCCATCCGATACTGCGCTGACTTGAATCCAGTAGGGGAGTGTGGAATTCCTGGTGTAGCGGTGAAATGCGCAGATATCAGGAGGAACACCCATGGCGAAGGCAGCACTCTGGGCTGGTATTGACGCTGAGGAGCGAAAGCATGGGTAGCGAACAGG
>LOWRY-BTS-35
TACGAAGGGGGCTAGCGTTGCTCGGAATGACTGGGCGTAAAGGGCGCGTAGGCGGTTGGTACAGTCAGATGTGAAATTCCCGGGCTCAACCTGGGGGCTGCATTTGATACGTGCTGGCTTGAGTGAGGAAGAGGGTCGTGGAATTCCCAGTGTAGAGGTGAAATTCGTAGATATTGGGAAGAACACCGGTGGCGAAGGCGGCGACCTGGTCCTTGACTGACGCTGAGGCGCGAAAGCGTGGGGAGCAAACAGG
>LOWRY-BTS-36
TACGAAGGGGGCTAGCGTTGCTCGGAATGACTGGGCGTAAAGGGCGCGTAGGCGGATTGTACAGTCAGATGTGAAATTCCCGGGCTCAACCTGGGGGCTGCATTTGATACGTATGATCTTGAGTCCGGAAGAGGGTGGTGGAATTCCCAGTGTAGAGGTGAAATTCGTAGATATTGGGAAGAACACCGGTGGCGAAGGCGGCCACCTGGTCCGGTACTGACGCTGAGGCGCGAAAGCGTGGGGAGCAAACAGG
>LOWRY-BTS-37
GACGGAGGGTGCAAACGTTGTTCGGAATCACTGGGCATAAAGAGCACGTAGGCGGCTTGCTAAGTCACACGTGAAATCCCCCGGCTCAACCGGGGAACTGCGCGTGATACTGGCTGGCTCGAGGACGGTAGGGGTGAGTGGAACTCCAGGTGGAGCGGTGAAATGCGTAGATATCTGGAGGAACACCGGTGGCGAAAGCGGCTCACTGGACCGTCTCTGACGCTGAGGTGCGAAAGCTAGGGTAGCAAACGGG
>LOWRY-BTS-38
TACGGAGGGGGCAAGCGTTGCTCGGAATTACTGGGCGTAAAGGGTCCGCAGGTGGCCTCGTAAGTTGAATGTGAAATCTCAGGGCTTAACCCTGAAACTGCATCCAATACTGCGAGGCTTGAGTCCAAGAGAGGTTGGCGGAATTCCCGGTGTAGCGGTGAAATGCGTAGATATCGGGAGGAACACCAGTGGCGAAGGCGGCCAACTGGCTTGGAACTGACACTCAGGGACGAAAGCGTGGGTAGCGAACCGG
>LOWRY-BTS-39
TACGTAGGGTGCGAGCGTTGTCCGGAATTATTGGGCGTAAAGGGCTCGTAGGCGGTTTGTCGCGTCGGGAGTGAAAACCTCATGCTTAACATGGGGCTTGCTTTCGATACGGGCAGACTTGAGGGATGCAGGGGAGAACGGAATTCCTGGTGTAGCGGTGAAATGCGCAGATATCAGGAGGAACACCGGTGGCGAAGGCGGTTCTCTGGGCATTTCCTGACGCTGAGGAGCGAAAGTGTGGGGAGCGAACAGG
>LOWRY-BTS-40
TACGGAGGGGGCAAGCGTTGCTCGGAATTACTGGGCGTAAAGGGTCCGCAGGTGGCCTCGTAAGTTGAATGTGAAATCTCAGGGCTTAACCCTGAAACTGCATCCAATACTGCGGGGCTTGAGTCCAAGAGAGGTTGGCGGAATTCCCGGTGTAGCGGTGAAATGCGTAGATATCGGGAGGAACACCAGTGGCGAAGGCGGCCAACTGGCTTGGAACTGACACTCAGGGACGAAAGCGTGGGTAGCGAACCGG
>LOWRY-BTS-41
TACGAAGGGGACTAGCGTTGTTCGGAATCACTGGGCGTAAAGCGCACGTAGGCGGAATTGTAAGTCAGGGGTGAAATCCCGGGGCTCAACCTCGGAACTGCCTTTGATACTGCGATTCTCGAGTCCGATAGAGGTGGGTGGAATTCCTAGTGTAGAGGTGAAATTCGTAGATATTAGGAAGAACACCGGTGGCGAAGGCGGCCCACTGGATCGGTACTGACGCTGAGGTGCGAAAGCGTGGGGAGCAAACAGG
>LOWRY-BTS-42
TACGGAGGGTGCAAGCGTTAATCGGAATTACTGGGCGTAAAGCGCGCGTAGGTGGCTGCGTAAGTCGGATGTGAAAGCCCCGGGCTTAACCTGGGAACTGCATTCGATACTGCGCGACTAGAGTATGGTAGAGGAAAGCGGAATTCCCGGTGTAGCGGTGAAATGCGTAGATATCGGGAGGAACACCAGTGGCGAAGGCGGCTTTCTGGACCAATACTGACGCTGAGGCGCGAAAGCGTGGGTAGCAAACAGG
>LOWRY-BTS-43
TACGGAGGGTGCAAGCATTAATCGGATTTATTGGGCGTAAAGGGCGCGTAGGCGGATTTGTAAGTCAGATGTGAAATTCCGAAGCTCAACTTCGGAGCTGCATTTGAAACTACAAGACTAGAGGAGTGGCGGAGAAAATGGAATTCCACGTGTAGCGGTGAAATGCGTAGATATGTGGAAGAACACCAGTGGCGAAAGCGGTTTTCTAGCTTATTCCTGACGCTGAGGCGCGAGAGCAAGGGGAGCAAACAGG
>LOWRY-BTS-44
GACGAAGGGGGCTAGCGTTGTTCGGAATTACTGGGCGTAAAGGGCGCGCAGGCGGCTCTACAAGTCAGGCGTTAAAGACCCAGGCTCAACCTGGGGAATGCGCTTGATACTGTAGGGCTTGAGATCGGAAGAGGAGAGTGGAATTCCCAGTGTAGAGGTGAAATTCGTAGATATTGGGAAGAACACCAGTGGCGAAGGCGGCTCTCTGGTCCGATTCTGACGCTGAGGCGCGAAAGCGTGGGGAGCAAACAGG
>LOWRY-BTS-45
TACGTAGGGGGCGAGCGTTGTCCGGAATCATTGGGCGTAAAGCGCGTGTAGGCGGCTTGATAAGTCCGGTGTGAAATCTTGGGGCTCAACCCCAAGCCTGCATCGGATACTGTCTCGCTCGAGTTCGGGAGGGGAGAGCGGAATTCCTAGTGTAGCGGTGAAATGCGCAGATATTAGGAAGAACACCGGTGGCGAAGGCGGCTCTCTGGAACGATACTGACGCTGAGACGCGAAAGCGTGGGGAGCGAACAGG
>LOWRY-BTS-46
TACGGAGGGTGCAAGCGTTATCCGGAATCACTGGGTTTAAAGGGTGCGTAGGCGGCGCGATAAGTCAGTTGTGAAATTCCCCGGCTCAACCGGTGGGACTGCGATTGATACTGTTGTGCTTGAATCAGGTTGAGGTAGGCGGAATGTGGCATGTAGCGGTGAAATGCTTAGATATGCCATAGAACACCAATTGCGAAGGCAGCTTGCTGGACCTGTATTGACGCTGAGGCACGAAAGCGTGGGGAGCAAACAGG
>LOWRY-BTS-47
TACAGAGGGTGCGAGCGTTGTCCGGAATCACTGGGCGTAAAGGGCGCGTAGGCGGCCTGGTAAGTCGGGGGTGAAACGCTGCGGCTCAACCGCAGCACGGCCTTCGAGACTGTCGGGCTGGAGCACGGTAGAGGCTGGTGGAATTCCCGGTGTAGCGGTGGAATGCGTAGAGATCGGGAAGAACATCGGTGGCGAAGGCGGCCAGCTGGGCCGTTGCTGACGCTGAGGCGCGACAGCGTGGGGAGCAAACAGG
>LOWRY-BTS-48
GACGTAGGGGGCAAGCGTTGTCCGGATTTATTGGGCGTAAAGAGCTCGTAGGCGGTTGCGTAAGTCGGATGTGAAAACTCAGGGCTCAACCCTGAGACGCCATCCGATACTGCGCTGACTTGAATCCAGTAGGGGAGTGTGGAATTCCTGGTGTAGCGGTGAAATGCGCAGATATCAGGAGGAACACCCATGGCGAAGGCAGCACTCTGGGCTGGTATTGACGCTGAGGAGCGAAAGCATGGGTAGCGAACAGG
>LOWRY-BTS-49
TACGTAGGGTGCGAGCGTTGTCCGGAATTACTGGGCGTAAAGAGCTCGTAGGTGGTTTGTCGCGTTGTTCGTGAAAACCTGAGGCTTAACCTCGGGCGTGCGGGCGATACGGGCAGACTTGAGTACTGCAGGGGAGACTGGAATTCCTGGTGTAGCGGTGGAATGCGCAGATATCAGGAGGAACACCGGTGGCGAAGGCGGGTCTCTGGGCAGTAACTGACGCTGAGGAGCGAAAGCGTGGGGAGCGAACAGG
>LOWRY-BTS-50
TACGGAGGGGGCAAGCGTTACTCGGAATTATTGGGCGTAAAGCGCGCGTAGGCGGCCTGGCAAGTCAAAGGTGAAATCCCTCGGCTCAACCGAGGAACTGCCTTTGAAACTGCCTGGCTTGAGGCCGGGAGGGGGTAGCGGAATTCCCAGTGTAGCGGTGAAATGCGTAGATATTGGGAGGAACACCGGTGGCGAAGGCGGCTACCTGGACCGGTTCTGACGCTGAGGCGCGAAAGCGTGGGGAGCAAACAGG
>LOWRY-BTS-51
TACGTAGGGGGCGAGCGTTGTCCGGAATCATTGGGCGTAAAGCGCGTGTAGGCGGCTTGATAAGTCTGGTGTGAAATCTTGGGGCTTAACCCCAAGCCTGCACTGGATACTGTCAAGCTTGAGTCCGGGAGGGGAGAGCGGAATTCCTAGTGTAGCGGTGAAATGCGCAGATATTAGGAAGAACACCGGTGGCGAAGGCGGCTCTCTGGAACGGTACTGACGCTGAGACGCGAAAGCGTGGGGAGCGAACAGG
>LOWRY-BTS-52
TACGGAGGGGGCTAGCGTTGTTCGGAATTACTGGGCGTAAAGCGCACGTAGGCGGATCAGAAAGTCAGAGGTGAAATCCCAGGGCTCAACCCTGGAACTGCCTTTGAAACTCCTGGTCTTGAGTTCGAGAGAGGTGAGTGGAATTCCGAGTGTAGAGGTGAAATTCGTAGATATTCGGAGGAACACCAGTGGCGAAGGCGGCTCACTGGCTCGATACTGACGCTGAGGTGCGAAAGCGTGGGGAGCAAACAGG
>LOWRY-BTS-53
TACGGAGGGTGCAAGCATTAATCGGATTTATTGGGCGTAAAGGGCGCGTAGGCGGGATGGAAAGTCAGATGTGAAATCCCGGGGCTCAACCCCGGAACAGCATTTGAAACTCCCATTCTAGAGGGTAGGCGGAGAAAATGGAATTCCACATGTAGCGGTGAAATGCGTAGATATGTGGAAGAACACCAGTGGCGAAAGCGGTTTTCTAGCTTACTCCTGACGCTGAGGCGCGAAAGCAAGGGGATCAAACAGG
>LOWRY-BTS-54
TACGTAGGGTCCGAGCGTTGTCCGGAATTATTGGGCGTAAAGGGCTCGTAGGCGGTTTGTCGCGTCGGGAGTGAAAACACCGGGCTTAACTCGGTGCTTGCTTTCGATACGGGCAGACTTGAGGTATGCAGGGGAGAACGGAATTCCTGGTGTAGCGGTGAAATGCGCAGATATCAGGAGGAACACCGGTGGCGAAGGCGGTTCTCTGGGCATTACCTGACGCTGAGGAGCGAAAGTGTGGGGAGCGAACAGG
>LOWRY-BTS-55
TACGAAGGGGGCTAGCGTTGTTCGGATTTACTGGGCGTAAAGCGCGTGTAGGCGGGCTGGAAAGTTGGGGGTGAAATCCCGAGGCTCAACCTCGGAACTGCCTCCAAAACTTCCAGCCTGGACTCAAGCAGAGGCAAGTGGAATTGCGAGTGTAGAGGTGAAATTCGTAGATATTCGCAGGAACACCAGTGGCGAAGGCGACTTGCTGGGCTTGTAGTGACGCTGAGACGCGAAAGCGTGGGGAGCAAACAGG
>LOWRY-BTS-56
TACGGAGGGGGCTAGCGTTGTTCGGAATTACTGGGCGTAAAGCGCGCGTAGGCGGACTGGAAAGTTGGGGGTGAAATCCCGGGGCTCAACCTCGGAACTGCCTTCAAAACTATCAGTCTGGAGTTCGAGAGAGGTGAGTGGAATTCCGAGTGTAGAGGTGAAATTCGTAGATATTCGGAGGAACACCAGTGGCGAAGGCGGCTCACTGGCTCGATACTGACGCTGAGGTGCGAAAGCGTGGGGAGCAAACAGG
>LOWRY-BTS-57
TACGTAGGGTGCAAGCGTTAATCGGAATTACTGGGCGTAAAGCGTGCGCAGGCGGCTTTGCAAGACAGATGTGAAATCCCCGGGCTTAACCTGGGAACTGCATTTGTGACTGCATCGCTAGAGTGCGGCAGAGGGGGATGGAATTCCGCGTGTAGCAGTGAAATGCGTAGATATGCGGAGGAACACCGATGGCGAAGGCAATCCCCTGGGCCTGCACTGACGCTCATGCACGAAAGCGTGGGGAGCAAACAGG
>LOWRY-BTS-58
TACAGAGGTGGCAAGCGTTGTTCGGAATTACTGGGCGTAAAGGGCGCGTAGGCGGCCTTCTAAGTCGGACGTGAAAGCCCCAGGCTTAACCTGGGAACTGCGTCCGATACTGGGAGGCTTGGATTCGGGAGAGGGATGTGGAATTCCAGGTGTAGCGGTGAAATGCGTAGATATCTGGAGGAACACCGGTGGCGAAGGCGGCATCCTGGACCGAGATCGACGCTGAGGCGCGAAAGCTAGGGGAGCAAACGGG
>LOWRY-BTS-59
TACGTAGGGTGCGAGCGTTGTCCGGAATTATTGGGCGTAAAGGGCTCGTAGGCGGTTTGTCGCGTCGGGAGTGAAAACACACAGCTTAACTGTGTGCTTGCTTTCGATACGGGCAGACTTGAGGCATGCAGGGGAGAACGGAATTTCTGGTGTAGCGGTGAAATGCGCAGATATCAGAAGGAACACCGGTGGCGAAGGCGGTTCTCTGGGCATGTTCTGACGCTGAGGAGCGAAAGTGTGGGGAGCGAACAGG
>LOWRY-BTS-60
TACGTAGGGTGCGAGCGTTGTCCGGAATTATTGGGCGTAAAGAGCTCGTAGGCGGTGTGTCGCGTCGGTCGTGAAAACTTTCAGCTTAACTGGGAGCTTGCGGTCGATACGGGCATCACTTGAGTTCGGCAGGGGAGACTGGAATTCCTGGTGTAGCGGTGAAATGCGCAGATATCAGGAGGAACACCGGTGGCGAAGGCGGGTCTCTGGGCCGATACTGACGCTGAGGAGCGAAAGCGTGGGGAGCGAACAGG
>LOWRY-BTS-61
TACGAAGGGGGCTAGCGTTGTTCGGAATTACTGGGCGTAAAGCGCACGTAGGCGGATTTGTTAGTCAGGGGTGAAATCCCGGGGCTCAACCTCGGAACTGCCTTTGATACTGCAAGTCTTGAGTCCGGAAGAGGTGAGTGGAATTCCTAGTGTAGAGGTGAAATTCGTAGATATTAGGAAGAACACCAGTGGCGAAGGCGGCTCACTGGTCCGGTACTGACGCTGAGGTGCGAAAGCGTGGGGAGCAAACAGG
>LOWRY-BTS-62
TACGAAGGGGGCTAGCGTTGTTCGGAATTACTGGGCGTAAAGCGCACGTAGGCGGATTGACAAGTCAGGGGTGAAATCCCGGGGCTCAACCTCGGAACTGCCTTTGATACTGTCAATCTAGAGTCCGGAAGAGGTGGGTGGAATTCCTAGTGTAGAGGTGAAATTCGCAGATATTAGGAAGAACACCGGTGGCGAAGGCGGCCCACTGGTCCGGAACTGACGCTGAGGTGCGAAAGCGTGGGGAGCAAACAGG
>LOWRY-BTS-63
GACGAAGGGGGCTAGCGTTGTTCGGAATTACTGGGCGTAAAGGGCGCGTAGGCGGTTTGTTAAGTCAGGCGTGAAAGCCCTGGGCTCAACCTGGGAGGTGCGCTTGATACTGGCAAGCTTGAGTGCAGGAGAGGATGGTGGAATTCCCAGTGTAGAGGTGAAATTCGTAGATATTGGGAAGAACACCGGTGGCGAAGGCGGCCATCTGGACTGCAACTGACGCTGAGGCGCGAAAGCGTGGGGAGCAAACAGG
>LOWRY-BTS-64
TACGAAGGGAGCTAGCGTTGTTCGGAATCACTGGGCGTAAAGCGCACGTAGGCGGATTTGTTAGTGAGGGGTGAAATCCCGGGGCTCAACCTCGGAACTGCCTTTCATACTGCAGATCTCGAGTCCGATAGAGGTGGGTGGAATTCCTAGTGTAGAGGTGAAATTCGTAGATATTAGGAAGAACACCGGTGGCGAAGGCGGCCCACTGGATCGGTACTGACGCTGAGGTGCGAAAGCGTGGGGAGCAAACAGG
>LOWRY-BTS-65
TACGTAGGGGGCAAGCGTTGTCCGGAATCATTGGGCGTAAAGCGCGTGTAGGCGGCTTGATAAGTCCGGTGTGAAACCTTGGGGCTCAACCCCAAGCCTGCATCGGATACTGTCTCGCTCGAGTTCGGGAGGGGAGAGCGGAATTCCTAGTGTAGCGGTGAAATGCGCAGATATTAGGAAGAACACCAATGGCGAAGGCAGCTCTCTGGAACGATACTGACGCTGAGACGCGAAAGCGTGGGGAGCGAACAGG
>LOWRY-BTS-66
CACGTAGGGTGCGAGCGTTGTCCGGAATTATTGGGCGTAAAGAGCTCGTAGGCGGTGTGTCGCGTCGGCCGTGAAAACCTGCAGCTTAACTGTGGGCGTGCGGTCGATACGGGCATCACTGGAGTTCGGCAGGGGAGACTGGAATTCCTGGTGTAGCGGTGAAATGCGCAGATATCAGGAGGAACACCGGTGGCGAAGGCGGGTCTCTGGGCCGATACTGACGCTGAGGAGCGAAAGCGTGGGGAGCGAACAGG
>LOWRY-BTS-67
TACGAAGGGGGCTAGCGTTGTTCGGAATCACTGGGCGTAAAGCGCACGTAGGCGGACTTTCAAGTCAGGGGTGAAATCCCGGGGCTCAACCTCGGAACTGCCTTTGATACTGTTGGTCTCGAGTCCGATAGAGGTGGGTGGAATTCCTAGTGTAGAGGTGAAATTCGTAGATATTAGGAAGAACACCGGTGGCGAAGGCGGCCCACTGGATCGGTACTGACGCTGAGGTGCGAAAGCGTGGGGAGCAAACAGG
>LOWRY-BTS-68
TACGGAGGGTGCAAGCGTTAATCGGAATTACTGGGCGTAAAGCGCGCGTAGGCGGCTTGCTAAGTCGGATGTGAAATCCCCGAGCTCAACTTGGGAACTGCATTCGATACTGGCTCGCTAGAGTGTGGTAGAGGGAAGTGGAATTCCAGGTGTAGCGGTGAAATGCGTAGATATCTGGGGGAACATCAGTGGCGAAGGCGGCTTCCTGGACCAACACTGACGCTGAGGCGCGAAAGCGTGGGGAGCAAACAGG
>LOWRY-BTS-69
TACGGAGGGTGCAAGCGTTATCCGGAATTACTGGGTTTAAAGGGTGCGTAGGCGGCGCTGTAAGTCAGTGGTGAAAGGTTCCGGCTTAACCGGAGAATGGCCTTTGATACTGCAGTGCTAGGATTGGGTTGAGGTTGGCGGAATGTGACATGTAGCGGTGAAATGCATAGATATGTCATAGAACACCGATTGCGAAGGCAGCTGACTGGACCTTGATTGACGCTGAGGCACGAAAGCGTGGGGAGCGAACAGG
>LOWRY-BTS-70
TACGTAGGTGGCGAGCGTTGTCCGGATTTACTGGGCGTAAAGAGCCCGCAGGCGGCTTGGTAAGTTCAAGGTGAAATCTCCCGGCTTAACTGGGAGGGTGCCTCGAAAACTACCAGGCTTGAGGCGAGGAGAGGGATGCGGAATTCCCGGTGTAGCGGTGAAATGCGTAGATATCGGGAGGAACACCAGTGGCGAAGGCGGCATCCTGGCCTTGTCCTGACGCTCAGGGGCGAAAGCGTGGGGAGCAAACCGG
>LOWRY-BTS-71
TACGTAGGGGGCAAGCGTTGTCCGGATTTATTGGGCGTAAAGCGCTCGCAGGTGGTTCGTTGCGTCGTGTGTGAAAGACCCTGGCTCAACTGGGGGGTGTCATGCGAAACGGGCGAACTGGAGGCCAGTAGGGGGATGTGGAATTCCGGGTGTAGTGGTGGAATGCGTAGATATCCGGAGGAACACCAGCGGCGAAGGCGGCATCCTGGACTGGTCCTGACACTCAGGAGCGAAAGCGTGGGGAGCGATCCGG
>LOWRY-BTS-72
TACGTAGGGTGCGAGCGTTGTCCGGAATTACTGGGCGTAAAGAGCTCGTAGGTGGTTTGTCGCGTTGTTCGTGAAAACCGGAGGCTCAACCTCTGGCGTGCGGGCGATACGGGCAGACTTGAGTACTGCAGGGGAGACTGGAATTCCTGGTGTAGCGGTGGAATGCGCAGATATCAGGAGGAACACCGGTGGCGAAGGCGGGTCTCTGGGCAGTAACTGACGCTGAGGAGCGAAAGCGTGGGGAGCGAACAGG
>LOWRY-BTS-73
TACGGAGGGTGCGAGCGTTGTTCGGAATTACTGGGCGTAAAGCGCGTGTAGGCGGCCTTTTAAGTCTGGTGTGAAAGCCCGGGGCTCACCCCCGGAAGTGCATTGGATACTGGGAGGCTAGAGTACCGGAGAGGAAGGTGGAATTCCTGGTGTAGCGGTGAAATGCGTAGATATCAGGAGGAACACCGGTGGCGAAGGCGACCTTCTGGACGGATACTGACGCTGAGACGCGAAAGCGTGGGGAGCAAACAGG
>LOWRY-BTS-74
TACGTATGTCCCAAGCGTTATCCGGAATTACTGGGTGTAAAGGGTTTGTAGGCTGTTTATTAAGTCGGGTATGAAAGACCGGAGCTCAACTCCGAGTTTGTGCTGGAAACTGATAGACTAGAATTAGGGAGAGGTAAGCGGAATTCTAAGTGTAGGGGTGCAATCCGTAGATACTTAGAAGAACACCAAAAGCGAAGGCAGCTTACTGGAACTAAATTGACGCTGAAAAACGAAAGCGTGGGGAGCAAAAAGG
>LOWRY-BTS-75
TACGAAGGGGGCTAGCGTTGTTCGGATTTACTGGGCGTAAAGCGCGTGTAGGCGGGCTGGAAAGTTGGGGGTGAAATCCCGAGGCTCAACCTCGGAACTGCCTCCAAAACTTCCAGCCTGGACTCAAGTAGAGGCAAGTGGAATTGCGAGTGTAGAGGTGAAATTCGTAGATATTCGCAGGAACACCAGTGGCGAAGGCGACTTGCTGGACTTGTAGTGACGCTGAGACGCGAAAGCGTGGGGAGCAAACAGG
>LOWRY-BTS-76
TACGGAGAGTGCAAGCATTAATCGGAATTATTGGGCGTAAAGGGCGCGTAGGCGGAACGATAAGTCAGATGTGAAATTCCGAAGCTCAACTTCGGAGCTGCATTTGAAACTATCGATCTAGAGGATTGACGGAGAAAACGGAATTCCACGTGTAGCGGTGAAATGCGTAGATATGTGGAAGAACACCTGTGGCGAAAGCGGTTTTCTAGTTTATACCTGACGCTGAGGCGCGAGAGCAAGGGGAGCAAACAGG
>LOWRY-BTS-77
TACGTAGGTGGCAAGCGTTGTCCGGATTTACTGGGCGTAAAGGGCGTGCAGGCGGTTTGTTAAGTTCAGGGTGAAAGCTCCCGGCTCAACTGGGAGAGGTCCTTGGATACTGGCAAACTAGAGGGATGCAGAGGAAAGTGGAATTCCCGGTGTAGTGGTGATATGCGTAGATATCGGGAGGAACACCAGTGGCGAAGGCGGCTTTCTGGGCATTTCCTGACGCTGAGACGCGAAAGCGTGGGGAGCGAACCGG
>LOWRY-BTS-78
TACGTAGGGGGCAAGCGTTGTCCGGAATCATTGGGCGTAAAGCGCGTGTAGGCGGCTTGGTAAGTCTGGTGTGAAAACTTGGGGCTCAACCCCAAGCCTGCACTGGATACTGCCTGGCTAGAGTCCGGGAGGGGAGAGCGGAATTCCCAGTGTAGCGGTGAAATGCGCAGATATTGGGAAGAACACCGGTGGCGAAGGCGGCTCTCTGGAACGGTACTGACGCTGAGACGCGAAAGCGTGGGGAGCGAACAGG
>LOWRY-BTS-79
TACGGAGGGTGCAAGCGTTATCCGGAATCACTGGGTTTAAAGGGTGCGTAGGCGGGATTTTAAGTCTAAGGTGAAAGTCTGTCGCTTAACGATAGAATTGCCTTGGATACTGAAGTTCTTGAATTAGGTTGAGGATAGCGGAATGTGGCATGTAGCGGTGAAATGCATAGATATGCCATAGAACACCGATTGCGAAGGCAGCTATCTGGGCTTATATTGACGCTGAGGCACGAAAGCGTGGGGATCGAACAGG
>LOWRY-BTS-80
TACGAAGGGAGCTAGCGTTGTTCGGAATCACTGGGCGTAAAGCGCACGTAGGCGGACTTTCAAGTCAGGGGTGAAATCCCGGGGCTCAACCTCGGAACTGCCTTTGATACTGTTGGTCTCGAGTCCGGAAGAGGTGAGTGGAATTCCTAGTGTAGAGGTGAAATTCGTAGATATTAGGAAGAACACCGGTGGCGAAGGCGGCTCACTGGTCCGGTACTGACGCTGAGGTGCGAAAGCGTGGGGAGCAAACAGG
>LOWRY-BTS-81
TACGGAGGGTGCAAACGTTGCTCGGAATCATTGGGCGTAAAGCGCACGTAGGCGGCCTATCAAGTCGGATGTGAAAGCCCTGGGCTCAACCCCGGAAGTGCATCCGAAACTGATAGGCTTGAATGCCGGAGGGGCCCAGAGAATTCCCGGTGTAGAGGTGAAATTCGTAGATATCGGGAGGAATACCAGTGGCGAAGGCGCTGGGCTGGACGGTCATTGACGCTGAGGTGCGAAAGCGTGGGGAGCAAACAGG
>LOWRY-BTS-82
TACGGAGGGTGCAAGCGTTAATCGGAATTACTGGGCGTAAAGCGCGCGTAGGTGGTTTGGCAAGTCGGGTGTGAAAGCCCTGAGCTTAACTTGGGAATTGCATTCGATACTGCCTGGCTAGAGTATGGTAGAGGGAAGCGGAATTCCGCATGTAGCGGTGAAATGCGTAGATATGCGGAGGAACACCGGTGGCGAAGGCGGCTTCCTGGACCAATACTGACACTGAGGCGCGAAAGCGTGGGGAGCAAACAGG
>LOWRY-BTS-83
TACGGAGGGTGCAAGCGTTAATCGGAATTACTGGGCGTAAAGCGCGCGTAGGTGGTTTGGCAAGTCGGGTGTGAAAGCCCTGAGCTTAACTTGGGAATTGCATTCGATACTGCCTGGCTAGAGTATGGTAGAGGGAAGCGGAATTCCGCATGTAGCGGTGAAATGCGTAGATATGCGGAGGAACACCAGTGGCGAAGGCGGCTTCCTGGACCAATACTGACACTGAGGCGCGAAAGCGTGGGGAGCAAACAGG
>LOWRY-BTS-84
TACGTAGGGACCAAGCGTTGTTCGGATTTACTGGGCGTAAAGGGCGCGTAGGCGGCCTGACAGGTCACTTGTGAAATCTCCGAGCTTAACTCGGAACGGTCAAGTGAAACCAACAGGCTAGAGTGCAGAAGGGGCAATCGGAATTCTTGGTGTAGCGGTGAAATGCGTAGATATCAAGAGGAACACCTGAGGTGAAGACGGGTTGCTGGGCTGACACTGACGCTGAGGCGCGAAAGCCAGGGGAGCAAACGGG
>LOWRY-BTS-85
GACAGAGGCCACAAACGTTGTTCGGAATCACTGGGCATAAAGCGCACGTAGGCGGCTAGGTCCGTCCAATGTGAAAGCCCCCGGCTCAACCGGGGAATTGCATCGGATACAGCCTGGCTTGAGGACGGTTGGGGTGAGTGGAACTCCTGGTGGAGCGGTGAAATGCGTAGATATCAGGAGGAACACCGGTGGCGAAAGCGGCTCACTGGACCGTAACTGACGCTGAGGTGCGAAAGCTAGGGGAGCAAACGGG
>LOWRY-BTS-86
GACGGAGGGTGCTAGCGTTGTTCGGAATTACTGGGCGTAAAGGGCGCGTAGGCGGCCTGGTCAGTCGGGTGTGAAAGCCCGGGGCTCAACCCCGGAACGGCACCCGAGACGGTCAGGCTGGAGACCGGGAGAGGAGGGTGGAATAGCCAGTGTAGAGGTGAAATTCGTAGATATTGGCTGGAACACCGGTGGCGAAAGCGGCTCTCTGGCCCGGTTCTGACGCTGAGGCGCGAAAGCGTGGGGAGCAAACAGG
>LOWRY-BTS-87
TACAGAGGGCGCAAACGTTGCTCGGAATTACTGGGCGTAAAGCGTGCGTAGGCGGACGAATAAGTCGGGTGTGAAATCCCTGGGCTCAACCCAGGAACTGCATTCGAAACTGCTCGTCTAGAGTACTGGAGAGGAAAGCGGAATTCTTGGTGTAGAGGTGAAATTCGTAGATATCAGGAGGAACACCAGTGGCGAAGGCGGCTTTCTGGACAGTTACTGACGCTCAGACACGAAAGCGTGGGGAGCAAACAGG
>LOWRY-BTS-88
TACGGAGGGTGCAAGCATTGATCGGAATTACTGGGCGTAAAGGGCGCGTAGGCGGCAAGAAAAGTCAGATGTGAAATTCCGGGGCTCAACCCCGGAGCTGCATTTGAAACTTTCTTACTAGAGTGTAGTTAGGGTAAACGGAATTCCACGTGTAGCGGTGAAATGCGTAGATATGTGGAAGAACACCGGTGGTGAAGACGGTTTACTGGGCTATAACTGACGCTGAGGCGCGAAAGCATGGGGATCAAACAGG
>LOWRY-BTS-89
TACGAAGGGGGCTAGCGTTGTTCGGAATTACTGGGCGTAAAGCGCACGTAGGCGGATACTTAAGTCAGGGGTGAAATCCCGAGGCTCAACCTCGGAACTGCCTTTGATACTGGGTATCTCGAGTCCGGAAGAGGTGAGTGGAATTCCGAGTGTAGAGGTGAAATTCGTAGATATTCGGAGGAACACCAGTGGCGAAGGCGGCTCACTGGTCCGGTACTGACGCTGAGGTGCGAAAGCGTGGGGAGCAAACAGG
>LOWRY-BTS-90
TACGAAGGGGGCTAGCGTTGTTCGGATTTACTGGGCGTAAAGCGCACGTAGGCGGGTCGTTAAGTCAGGGGTGAAATCCCGGAGCTCAACTCCGGAACTGCCTTTGATACTGGCGACCTTGAGGCTGGAAGAGGTTAGTGGAATTCCCAGTGTAGAGGTGAAATTCGTAGATATTGGGAAGAACACCAGTGGCGAAGGCGGCTAACTGGTCCAGATCTGACGCTGAGGTGCGAAAGCGTGGGGAGCAAACAGG
>LOWRY-BTS-91
TACGGAGGGGGCAAGCGTTGTTCGGAATTACTGGGCGTAAAGCGCGCGTAGGCGGTTTTCCAAGTTAGGCGTGAAAGCCCTGGGCTCAACCCGGGAATTGCGCTTAATACTGGATGACTTGAGGCCGGGAGAGGGTAGTGGAATTCCCAGTGTAGAGGTGAAATTCGTAGATATTGGGAAGAACACCAGTGGCGAAGGCGGCTACCTGGACCGGTACTGACGCTGATGCGCGAAAGCGTGGGGAGCAAACAGG
>LOWRY-BTS-92
GACGAACCGTGCGAACGTTATTCGGAATCACTGGGCTTAAAGCGCGTGTAGGCGGATTGGCGCGTCGTTCGTTGAAAGCCTCCGGCTCAACCGGAGAATTGGCGGCGATACGGCCAGTCTTGAGGAACGCAGGGGAATCTGGAACTTCCGGTGGAGCGGTGATATGCGTTGAGATCGGAAGGAACGCCCGTGGCGAAAGCGAGATTCTGGACGTTTTCTGACGCTGAGACGCGAAAGCCAGGGGAGCAAACGGG
>LOWRY-BTS-93
TACGAAGGGGGCTAGCGTTGCTCGGAATCACTGGGCGTAAAGGGTGCGTAGGCGGGTCTTTAAGTCAGAGGTGAAATCCTGGAGCTCAACTCCAGAACTGCCTTTGATACTGAAGGTCTTGAGTTCGGGAGAGGTGAGTGGAACTGCGAGTGTAGAGGTGAAATTCGTAGATATTCGCAAGAACACCAGTGGCGAAGGCGGCTCACTGGCCCGATACTGACGCTGAGGCACGAAAGCGTGGGGAGCAAACAGG
>LOWRY-BTS-94
GACGGAGGGTGCTAGCGTTGTTCGGAATTACTGGGCGTAAAGGGCGCGTAGGCGGCCTGATCAGTCGGGTGTGAAAGCCCGGGGCTCAACCCCGGAACGGCACCCGAGACGGTCAGGCTGGAGACCGGGAGAGGAGGGTGGAATAGCCAGTGTAGAGGTGAAATTCGTAGATATTGGCTGGAACACCGGTGGCGAAAGCGGCTCTCTGGCCCGGTTCTGACGCTGAGGCGCGAAAGCGTGGGGAGCAAACAGG
>LOWRY-BTS-95
TACGAAGGGGGCTAGCGTTGTTCGGAATCACTGGGCGTAAAGCGCACGTAGGCGGACTTTCAAGTCAGGGGTGAAATCCCGGGGCTCAACCTCGGAACTGCCTTTGATACTGTTGGTCTCGAGTCCGGAAGAGGTGGGTGGAATTCCTAGTGTAGAGGTGAAATTCGTAGATATTAGGAAGAACACCGGTGGCGAAGGCGGCCCACTGGTCCGGTACTGACGCTGAGGTGCGAAAGCGTGGGGAGCAAACAGG
>LOWRY-BTS-96
CACGTAGGGACCAAGCGTTGTCCGGATTTATTGGGCGTAAAGAGCTCGTAGGCGGTTTGGTAAGTCGGGTGTGAAAACTCAGGGCTTAACCCTGAGACGCCACCCGATACTGCCATGACTTGAGTCCGGTAGGGGAGTGGGGAATTCCTGGTGTAGCGGTGAAATGCGCAGATATCAGGAGGAACACCGGTGGCGAAGGCGCCACTCTGGGCCGGTACTGACGCTGAGGAGCGAAAGCGTGGGTAGCAAACAGG
>LOWRY-BTS-97
TACGTAGGGTGCGAGCGTTAATCGGAATTACTGGGCGTAAAGCGTGCGCAGGCGGTTCGTTAAGTTCGATGTGAAAGCCCCGGGCTCAACCTGGGAATGGCATTGGAAACTGGCGAGCTTGAGTGTGGCAGAGGGGGGTGGAATTCCGCGTGTAGCAGTGAAATGCGTAGAGATGCGGAGGAACACCGATGGCGAAGGCAGCCCCCTGGGCCAACACTGACGCTCAGGCACGAAAGCGTGGGGAGCAAACAGG
>LOWRY-BTS-98
TACGGAGGGGGCTAGCGTTGTTCGGAATTACTGGGCGTAAAGCGCACGTAGGCGGAACAGAAAGTCAGAGGTGAAATCCCAGGGCTCAACCTTGGAACTGCCTTTGAAACTCCTGTTCTTGAGGTCGAGAGAGGTGAGTGGAATTCCGAGTGTAGAGGTGAAATTCGTAGATATTCGGAGGAACACCAGTGGCGAAGGCGGCTCACTGGCTCGATACTGACGCTGAGGTGCGAAAGCGTGGGGAGCAAACAGG
>LOWRY-BTS-99
TACGAAGGTCCCAAGCGTTGTTCGGAATTACTGGGCGTAAAGCGTGTGTAGGCGGCAGGGCAAGTCAGATGTGAAATCCCGGGGCTCAACCCCGGAACGGCATCCGATACTGCCTTGCTCGAGTAGTGGAGGGGAGCCTGGAATTCACGGTGTAGCAGTGAAATGCGTAGATATCGTGAGGAACACTCGTGGCGAAGGCGAGGCTCTGGACACTTACTGACGCTGAGACACGAAGGCCAGGGGAGCAAAAAGG
>LOWRY-BTS-100
TACGAAGGGGGCTAGCGTTGCTCGGAATTACTGGGCGTAAAGCGCACGTAGGCGGACTTTTAAGTCGAGGGTGAAATCCTGGAGCTCAACTCCAGAACTGCCTTCGAAACTGAAAGCCTTGAGTTCGGGAGAGGTGAGTGGAACTGCGAGTGTAGAGGTGAAATTCGTAGATATTCGCAAGAACACCAGTGGCGAAGGCGGCTCACTGGCCCGATACTGACGCTGAGGTGCGAAAGCGTGGGGAGCAAACAGG
>LOWRY-BTS-101
TACGAAAGGGGCTAGCGTTGTTCGGAATTACTGGGCGTAAAGCGCACGTAGGCGGCCTTGTAAGATGGGGGTGAAATCCCTGGGCTCAACCCAGGAATTGCCTTCATGACTGCAAAGCTCGAGGACGCGAGAGGTGAATGGAATTCCGAGTGTAGAGGTGAAATTCGTAGATATTCGGAAGAACACCAGTGGCGAAGGCGATTCACTGGCGCGTTTCTGACGCTGAGGTGCGAAAGCGTGGGGAGCAAACAGG
>LOWRY-BTS-102
GACGAAGGGGGCTAGCGTTGTTCGGAATTACTGGGCGTAAAGGGCGCGTAGGCGGTCTTGTTAGTCAGGCGTGAAAGCCCTGGGCTCAACCTGGGAGGTGCGCTTGATACTGCGAGGCTTGAGTGCAGGAGAGGATGGTGGAATTCCCAGTGTAGAGGTGAAATTCGTAGATATTGGGAAGAACACCGGTGGCGAAGGCGGCCATCTGGACTGCAACTGACGCTGAGGCGCGAAAGCGTGGGGAGCAAACAGG
>LOWRY-BTS-103
TACGTAGGGAGCAAGCGTTGTCCGGAATCATTGGGCGTAAAGAGCGCGTAGGTGGCTGCATAAGTCCGTTGTGAAAGTCAAAGGCTCAACCTTTGAAAGCCGATGGATACTGTGGAGCTAGAGTACGGAAGAGGCGAGTGGAATTCCTGGTGTAGCGGTGGAATGCGCAGATATCAGGAGGAACACCAATAGCGAAGGCAGCTCGCTGGGACGTTACTGACACTGAGGCGCGAAAGCGTGGGGAGCGAACAGG
>LOWRY-BTS-104
TACGGAGGGTGCGAGCGTTAATCGGAATTACTGGGCGTAAAGCGCACGTAGGCGGTCAAGTAAGTCAGTTGTGAAAGCCCCGGGCTTAACCTGGGAATTGCAGCTGATACTGCTCGACTAGAGTGTGGTAGAGGAAAGCGGAATTCCCGGTGTAGCGGTGAAATGCGTAGATATCGGGAGGAACACCAGTGGCGAAGGCGGCTTTCTGGACCAACACTGACGCTCAGGTGCGAAAGCGTGGGGAGCAAACAGG
>LOWRY-BTS-105
GACGAACCGTGCGAACGTTGTTCGGAATCACTGGGCTTAAAGGGCGCGTAGGCGGGTGGCCAAGTCGGGGGTGAAATCCTCTCGCTTAACGAGAGAACTGCCTTCGATACTGGTCGTCTCGAGGGAGGTAGGGGCACGTGGAACTTCCGGTGGAGCGGTGAAATGCGTAGAGATCGGAAGGAACGCCGGTGGCGAAAGCGACGTGCTGGACCTTTACTGACGCTGAGGCGCGAAAGCCAGGGGAGCAAACGGG
>LOWRY-BTS-106
TACGGAGGGTGCAAGCGTTAATCGGAATTACTGGGCGTAAAGCGCGCGTAGGCGGCTTATTAAGTCGGATGTGAAATCCCCGAGCTCAACTTGGGAACTGCATTCGATACTGGTTCGCTAGAGTGTGGTAGAGGGAAGTGGAATTCCAGGTGTAGCGGTGAAATGCGTAGATATCTGGGGGAACATCAGTGGCGAAGGCGGCTTCCTGGACCAACACTGACGCTGAGGCGCGAAAGCGTGGGGAGCAAACAGG
>LOWRY-BTS-107
TACGGGGGGTGCGAGCGTTAATCGGAATTACTGGGCGTAAAGGGTGCGTAGGTGGTTTTATAAGTTATCTGTGAAAGCCCTGGGCTCAACCTGGGAAGGTCAGATAAGACTGTAGGACTAGAGTATAGGAGAGGGTAGTGGAATTTCCGGTGTAGCGGTGAAATGCGTAGAGATCGGAAGGAACACCGGTGGCGAAGGCGGCTACCTGGCCGGATACTGACACTGAGGCACGAAAGCGTGGGGAGCAAACAGG
>LOWRY-BTS-108
TACGTAGGGTGCAAGCGTTAATCGGAATTACTGGGCGTAAAGCGTGCGCAGGCGGTTTTGTAAGACCGATGTGAAATCCCCGGGCTTAACCTGGGAACTGCATTGGTGACTGCAAGGCTTGAGTGTGTCAGAGGGAGGTGGAATTCCGCGTGTAGCAGTGAAATGCGTAGATATGCGGAGGAACACCGATGGCGAAGGCAGCCTCCTGGGATAACACTGACGCTCATGCACGAAAGCGTGGGGAGCAAACAGG
>LOWRY-BTS-109
TACGTAGGGAGCAAGCGTTGTTCGGATTTACTGGGCGTAAAGGGTGCGTAGGCGGCGTGTCAAGTCACTTGTGAAATCTCCGAGCTTAACTCGGAACTGCCAAGTGATACTGATGTGCTAGAGTGCAGAAAGGGCAACTGGAATTCTTGGTGTAGCGGTGAAATGCGTAGATATCAAGAGGAACACCTGAGGCGAAGGCGAGTTGCTAGGCTGACACTGACGCTGATGTACGAAAGCTAGGGGAGCGAACGGG
>LOWRY-BTS-110
TACGTAGGGTGCGAGCGTTAATCGGAATTACTGGGCGTAAAGCGTGCGCAGGCGGTTGTGTAAGACAGATGTGAAATCCCCGGGCTCAACCTGGGAATGGCATTTGTGACTGCACAGCTAGAGTACGGTAGAGGGGGATGGAATTCCGCGTGTAGCAGTGAAATGCGTAGATATGCGGAGGAACACCGATGGCGAAGGCAGTCCCCTGGACCTGTACTGACGCTCATGCACGAAAGCGTGGGGAGCAAACAGG
>LOWRY-BTS-111
TACAGAGAGTGCGAGCGTTAATCGGAATTACTGGGCGTAAAGCGCATGTAGGTGGATATTTAAGTCGGATGTGAAAGCCCTGGGCTTAACCTGGGAATTGCTTCCGATACTGGGTATCTAGAGTATGGTAGAGGGAAGTGGAATTTCCGGTGTAGCGGTGAAATGCGTAGATATCGGAAAGAACACCAGTGGCGAAGGCGTCTTCCTGGACCAATACTGACACTGAGGTGCGAAAGCGTGGGGAGCAAACAGG
>LOWRY-BTS-112
TACGGAGGGTGCAAGCGTTATCCGGAATCACTGGGTTTAAAGGGTGCGTAGGCGGCTTGATAAGTCAGAGGTGAAAGCCCGCAGCTTAACTGCGGAACTGCCTTTGATACTGTTGAGCTTGAAACAGGACGAGGTTGGCGGAATGTGGCATGTAGCGGTGAAATGCATAGATATGCCATAGAACACCGATTGCGAAGGCAGCTGGCTAGACCTGATTTGACGCTGAGGCACGAAAGCGTGGGGAGCGAACAGG
>LOWRY-BTS-113
TACGAAGGGGGCTAGCGTTGCTCGGAATCACTGGGCGTAAAGCGCACGTAGGTGGGTCGTTAAGTCAGGGGTGAAATCCCGGAGCTCAACTCCGGAACTGCCTTTGATACTGGCGATCTTGGAGTCCGGGAGAGGTGAGTGGAACTGCGAGTGTAGAGGTGAAATTCGTAGATATTCGCAAGAACACCAGTGGCGAAGGCGGCTCACTGGCCCGGTACTGACACTGAGGTGCGAAAGCGTGGGGAGCAAACAGG
>LOWRY-BTS-114
TACGTAGGATGCGAGCGTTGTCCGGAATTATTGGGCGTAAAGCGTACGTAGGCGGTTTGTTAAGTTCGATCTTAAAGACTGGGGCTCAACCTCAGGAGTGGATTGAAGACTGGCAGGCTAGAGGACATCAGAGGGAAGTGGAATTCCGAGTGTAGCGGTGAAATGCGTAGATATTCGGAGGAACACCAGAGGCGAAAGCGGCTTCCTGGGATGGTCCTGACGCTGAGGTACGAAAGCTTGGGGAGCAAACAGG
>LOWRY-BTS-115
TACGTAGGGTGCAAGCGTTATCCGGAATTATTGGGCGTAAAGAGCTCGTAGGCGGTTTGTCGCGTCTGCTGTGAAAACTGGAGGCTCAACCTCCAGCCTGCAGTGGGTACGGGCAAACTAGAGTGCGGTAGGGGAGATTGGAATTCCTGGTGTAGCGGTGGAATGCGCAGATATCAGGAGGAACACCGATGGCGAAGGCAGATCTCTGGGCCGTAACTGACGCTGAGGAGCGAAAGCATGGGGAGCGAACAGG
>LOWRY-BTS-116
TACAGAGGGTGCGAGTGTTGTTCGGAATCATTGGGCGTAAAGGGCGCGTAGGCGGTTAGGTAAGTTAGATGTGAAAGCCCTGGGCTTAACTCAGGAACTGCGTTTGAAACTGCCTAGCTAGAGTTCGGTAGAGGATAGTGGAATTCCCGGTGTAGAGGTGAAATTCGTAGATATCGGGAGGAACACCAGTGGCGAGAGCGGCTATCTGGGCCGACACTGACGCTGAGGCGCGAAAGCGTGGGGAGCAAACAGG
>LOWRY-BTS-117
TACGAAGGGGGCTAGCGTTGTTCGGAATTACTGGGCGTAAAGGGCGCGTAGGCGGCGCATTAAGTCAGGTGTGAAAGCCCTGGGCTCAACCCAGGAATTGCACTTGATACTGATGCGCTTGAATCCGGAAGAGGATGACGGAATTCCCAGTGTAGAGGTGAAATTCATTGATATTGGGAAGAACACCAGTGGCGAAGGCGGTCATCTGGTCCGGTATTGACGCTGAGGCGCGAAAGCGTGGGGAGCAAACAGG
>LOWRY-BTS-118
TACGGAGGGTGCAAGCATTAATCGGATTTATTGGGTGTAAAGAGCGCGTAGGCGGGTCAGCAAGTCAGATGTGAAATTCCGGAACTCAATTCCGGAGCTGCATTTGAAACTACTGATCTTGAGGATAGACGGAGAAAACGGAATTCCACATGTAGCGGTGAAATGCGTAGATATGTGGAAGAACACCGGTGGCGAAGGCGGTTTTCTAGTTTATTCCTGACGCTGAGGCGCGAGAGCAAGGGTAGCAAACAGG
>LOWRY-BTS-119
TACGTAGGGTGCGAGCGTTGTCCGGAATTATTGGGCGTAAAGGGCTCGTAGGCGGTCTGTTGCGTCGGGAGTGAAAACACCGGGCTTAACTCGGTGCTTGCTTTCGATACGGGCAGACTGGAGGCATGCAGGGGAGAATGGAATTCCTGGTGTAGCGGTGAAATGCGCAGATATCAGGAGGAACACCGGTGGCGAAGGCGGTTCTCTGGGCATGTTCTGACGCTGAGGAGCGAAAGTGTGGGGAGCGAACAGG
>LOWRY-BTS-120
TACGTAGGTGGCAAGCGTTGTCCGGATTTACTGGGCGTAAAGCGCGCGCAGGCGGGCTGATTAGTCCGGGGTGAAATCTCACGGCTCAACCGTGAGCGGTCCCCGGATACTGTCAGTCTTGAGGTGTCTAGAGGAGAGCGGAATTCCCGGTGTAGTGGTGGAATGCGTAGATATCGGGAAGAACACCAGTGGCGAAAGCGGCTCTCTGGGGACCACCTGACGCTGAGGCGCGAAAGCGTGGGGAGCGAACCGG
>LOWRY-BTS-121
TACGAAGGGGGCTAGCGTTGCTCGGAATGACTGGGCGTAAAGGGCGCGTAGGCGGAACATACAGTCAGATGTGAAATTCCCGGGCTCAACCTGGGGGCTGCATTTGATACGTGTGATCTTGAGTGAGGAAGAGGGTCGTGGAATTCCCAGTGTAGAGGTGAAATTCGTAGATATTGGGAAGAACACCGGTGGCGAAGGCGGCGACCTGGTCCTTTACTGACGCTGAGGCGCGAAAGCGTGGGGAGCAAACAGG
>LOWRY-BTS-122
TACGAAGGGTGCTAGCGTTGTTCGGAATTACTGGGCGTAAAGCGCACGCAGGCGGCTTGTCAAGTCAGATGTGAAAGCCCGGGGCTTAACCCCGGAATTGCATTTGAAACTGGCTCGCTAGAGATAGGTAGAGGAGAGTGGAATTCCCAGTGTAGAGGTGAAATTCGTAGATATTGGGAGGAACACCGGAGGCGAAGGCGGCTCTCTGGACCTATTCTGACGCTCATGTGCGAAAGCGTGGGGAGCAAACAGG
>LOWRY-BTS-123
TACGAAGGGGGCTAGCGTTGTTCGGAATTACTGGGCGTAAAGCGCACGTAGGCGGATATTTAAGTCAGGGGTGAAATCCCGGGGCTCAACCCCGGAACTGCCTTTGATACTGGGTATCTCGAGTCCGAGAGAGGTGAGTGGAATTCCGAGTGTAGAGGTGAAATTCGTAGATATTCGGAGGAACACCAGTGGCGAAGGCGGCTCACTGGCTCGGTACTGACGCTGAGGTGCGAAAGCGTGGGGAGCAAACAGG
>LOWRY-BTS-124
TACGAAGGGTGCAAGCGTTATCCGGATTCATTGGGTTTAAAGGGTGCGTAGGCGGAGCGTTAAGTCAGTGGTGAAATCCTGCAGCTCAACTGTAGAATTGCCATTGATACTGGCGCTCTTGAGTGCGCTTGAAGTAGGCGGAATGTGCCGTGTAGCGGTGAAATGCTTAGATATGGCACAGAACACCAATTGCGAAGGCAGCTTACTAAGGCGATACTGACGCTGAGGCACGAAAGCGTGGGGATCGAACAGG
>LOWRY-BTS-125
TACGGAGGGAGCTAGCGTTGTTCGGAATTACTGGGCGTAAAGCGCGCGTAGGCGGTCCATTAAGTCAGAGGTGAAAGCCCGGGGCTCAACCCCGGAACTGCCTTTGAAACTGGCGGACTAGAATCTTGGAGAGGCGAGTGGAATTCCGAGTGTAGAGGTGAAATTCGTAGATATTCGGAAGAACACCAGTGGCGAAGGCGACTCGCTGGACAAGTATTGACGCTGAGGTGCGAAAGCGTGGGGAGCAAACAGG
>LOWRY-BTS-126
CACGTAGGGACCAAGCGTTGTCCGGATTTATTGGGCGTAAAGAGCTCGTAGGCGGTTCAGCAAGTCGGGTGTGAAAACTCTGGGCTCAACCCAGAGACGCCACCCGATACTGTTGTGACTAGAGTCCGGTAGGGGAGTGGGGAATTCCTGGTGTAGCGGTGAAATGCGCAGATATCAGGAGGAACACCGGTGGCGAAGGCGCCACTCTGGGCCGGCACTGACGCTGAGGAGCGAAAGCGTGGGTAGCAAACAGG
>LOWRY-BTS-127
GACAGAGGGTGCAAACGTTGTTCGGAATTACTGGGCGTAAAGCGCGTGTAGGCGGCGTAGCAAGTCGGGCGTGAAAGCCCACGGCTCAACCGTGGAAGAGCACTCGAAACTGCTGCGCTAGAGTTCTGGAGAGGAAGGCGGAATGCTTGGTGTAGAGGTGAAATTCGTAGATATCAAGCGGAACACCGGTGGCGAAGGCGGCCTTCTGGACAGTGACTGACGCTGAAACGCGAAAGCGTGGGGAGCAAACAGG
>LOWRY-BTS-128
TACGAAGGGGGCTAGCGTTGCTCGGAATCACTGGGCGTAAAGCGCACGTAGGCGGACTCTTAAGTCGGGGGTGAAATCCTGGAGCTCAACTCCAGAACTGCCTTCGATACTGAGAGTCTTCGAGTTCGGGAGAGGTGAGTGGAACTGCGAGTGTAGAGGTGAAATTCGTAGATATTCGCAAGAACACCAGTGGCGAAGGCGGCTCACTGGCCCGATACTGACGCTGAGGTGCGAAAGCGTGGGGAGCAAACAGG
>LOWRY-BTS-129
TACGAACTGTGCGAACGTTATTCGGAATCACTGGGCTTACAGGGTGCGTAGGCTGCGATGCAAGTCAGGTGTGAAAGCCCACAGCTCAACTGTGGAACTGCGCTTGAAACTGCATTGCTTGAGTGAGCTAGAGGTACACGGAACTTCCGGTGGAGCGGTGAAATGTGTTGATATCGGAAGGAACACCAGAGGCGAAAGCGGTGTACTGGAGCTTGTCTGACGCTGAGGCACGAAAGCCAGGGGAGCAAACGGG
>LOWRY-BTS-130
TACAGAGGGTGCAAGCGTTAATCGGAATTACTGGGCGTAAAGCGCACGTAGGCGGATATTTAAGTCGGGTGTGAAATCCCCGGGCTCAACCTGGGAACTGCATTCGATACTGAATGTCTAGAGTATGATAGAGGAAAGTGGAATTCCCGGTGTAGCGGTGAAATGCGTAGATATCGGGAGGAACACCAGTGGCGAAGGCGGCTTTCTGGATCAATACTGACGCTGAGGAGCGAAAGCGTGGGGAGCAAACAGG
>LOWRY-BTS-131
TACGGAGGGAGCTAGCGTTGTTCGGAATTACTGGGCGTAAAGCGCACGTAGGCGGCCATTCAAGTCGGGGGTGAAAGCCCGGGGCTCAACCCCGGAACTGCCCTCGAAACTAGATGGCTAGAATCTTGGAGAGGCGAGTGGAATTCCGAGTGTAGAGGTGAAATTCGTAGATATTCGGAAGAACACCAGTGGCGAAGGCGACTCGCTGGACAAGTATTGACGCTGAGGTGCGAAAGCGTGGGGAGCAAACAGG
>LOWRY-BTS-132
TACGGAGGGTGCAAGCGTTAATCGGAATTACTGGGCGTAAAGCGCACGCAGGCGGTCTGTTAAGTCAGATGTGAAATCCCCGGGCTTAACCTGGGAACTGCATTTGAAACTGGCAGGCTTGAGTCTTGTAGAGGGGGGTAGAATTCCAGGTGTAGCGGTGAAATGCGTAGAGATCTGGAGGAATACCGGTGGCGAAGGCGGCCCCCTGGACAAAGACTGACGCTCAGGTGCGAAAGCGTGGGGAGCAAACAGG
>LOWRY-BTS-133
TACGGAGGGTGCAAGCGTTGTTCGGAATCACTGGGCGTAAAGCGCGTGTAGGCGGCTTCCTAAGTCTGGTGTGAAAGCCCGGGGCTCACCCCCGGAAGTGCATTGGATACTGGGAGGCTGGAGTACCGGAGAGGAGGGCGGAATTCCTGGTGTAGCGGTGAAATGCGTAGATATCAGGAGGAACACCGGTGGCGAAGGCGGCCCTCTGGACGGATACTGACGCTGAGACGCGAAAGCGTGGGGAGCAAACAGG
>LOWRY-BTS-134
TACGTAGGGTGCAAGCGTTAATCGGAATTACTGGGCGTAAAGCGTGCGCAGGCGGTTTTGTAAGACAGTCGTGAAATCCCCGGGCTCAACCTGGGAATTGCGATTGTGACTGCAAAGCTGGAGTGCGGCAGAGGGGGATGGAATTCCGCGTGTAGCAGTGAAATGCGTAGATATGCGGAGGAACACCGATGGCGAAGGCAATCCCCTGGGCCTGCACTGACGCTCATGCACGAAAGCGTGGGGAGCAAACAGG
>LOWRY-BTS-135
TACGTAGGTGGCAAGCGTTGTCCGGATTTACTGGGCGTAAAGCGCCCGCAGGCGGCCCGATAAGTTTCAGGTGAAATCTCCCGGCTCAACTGGGAGGGGTCCTGGAAAACTGTCGGGCTCGAGGCAGGGAGAGGGATGCGGAATTCCCGGTGTAGCGGTGAAATGCGTAGATATCGGGAGGAACACCAGTGGCGAAGGCGGCATCCTGGCCCTGTCCTGACGCTCAGGGGCGAAAGCGTGGGGAGCAAACCGG
>LOWRY-BTS-136
TACGGAGGGAGCTAGCGTTGTTCGGAATTACTGGGCGTAAAGCGCGCGTAGGCGGCCTATCAAGTCAGGGGTGAAAGCCCGGGGCTCAACCCCGGAACTGCCTTTGAAACTAGTAGGCTAGAATCTTGGAGAGGCGAGTGGAATTCCGAGTGTAGAGGTGAAATTCGTAGATATTCGGAAGAACACCAGTGGCGAAGGCGACTCGCTGGACAAGTATTGACGCTGAGGTGCGAAAGCGTGGGGAGCAAACAGG
>LOWRY-BTS-137
TACAGAGGGTGCGAGCGTTAATCGGAATTACTGGGCGTAAAGCGCACGTAGGCGGCTTCGTAAGTCGGATGTGAAATCCCCGGGCTCAACCTGGGAACTGCATTCGAGACTGCGATGCTTGAGTATGGGAGAGGACAGCGGAATTCCGGGTGTAGCGGTGAAATGCGTAGATATCCGGAGGAACATCAGTGGCGAAGGCGGCTGTCTGGCCCAATACTGACGCTCAGGTGCGAAAGCGTGGGGAGCAAACAGG
>LOWRY-BTS-138
TACAGAGGGTGCAAACGTTGTTCGGAATTACTGGGCATAAAGCGCACGTAGGCGGCTCGTTAAGTGTGGAGTGAAATCCCACGGCTTACCCGTGGAACTGCTTCGCATACTGGCGAGCTCGAGGACGGTAGAGGAGAGCGGAACTCTTGGTGGAGCGGTGAAATGCGTAGATATCAAGAGGAACACCGAAGGCGAAGGCAGCTCTCTGGTCCGTTTCTGACGCTGAGGTGCGAAAGCCAGGGGAGCAAACGGG
>LOWRY-BTS-139
GACAGAGGGTGCAAACGTTGTTCGGAATTACTGGGCGTAAAGCGTGTGTAGGCGGCTAAGCAAGTCGGATGTGAAAGCCCCGGGCTCAACCCGGGAAGTGCACTCGATACTGCATAGCTAGAGTCTCGGAGAGGTTGGTGGAATTCTCGGTGTAGAGGTGAAATTCGTAGATATCGAGAGGAACACCGGTGGCGAAGGCGGCCAACTGGACGAAGACTGACGCTGAGACACGAAAGCGTGGGGAGCAAACAGG
>LOWRY-BTS-140
TACGTAGGGAGCAAGCGTTGTTCGGATTTACTGGGCGTAAAGGGCGCGTAGGCGGCGCGGTAAGTCACTTGTGAAATCTCTGAGCTTAACTCAGAACGGCCAAGTGATACTGCAGTGCTAGAGTGCAGAAAGGGCAATCGGAATTCTTGGTGTAGCGGTGAAATGCGTAGATATCAAGAGGAACACCTGAGGCGAAGGCGGGTTGCTAGGCTGACACTGACGCTGAGGCGCGAAAGCCAGGGGAGCAAACGGG
>LOWRY-BTS-141
TACGTAGGGGGCGAGCGTTGTCCGGATTCATTGGGCGTAAAGAGCTCGTAGGCGGTTCGGTAAGTCAGATGTGAAAACTCCAGGCTCAACTTGGAGACGCCATCTGATACTGTCGTGACTAGAGTCCGGTAGGGGAGCACGGAATTCCTGGTGTAGCGGTGAAATGCGCAGATATCAGGAGGAACACCAGCGGCGAAGGCGGTGCTCTGGGCCGGAACTGACGCTGAGGAGCGAAAGCGTGGGTAGCGAACAGG
>LOWRY-BTS-142
GACGAGGGATCCTAGCGTTGTTCGGAATCATTGGGCGTAAAGCGGGTGTAGGCGGGCTTCTAAGTCAGATGTGAAATCCCAGGGCTCAACCCTGGAAGTGCATTTGATACTGGAAGTCTTGAGTGTGGTAGAGGTTACTGGAATTGTTGGTGTAGTGGTGAAATACGTAGATATCAACAGGAATACCGGAGGCGAAGGCGAGTAACTGGGCCAACACTGACGCTGAGACCCGAAAGCGTGGGGATCAAACAGG
>LOWRY-BTS-143
TACGTAGGGTGCAAGCGTTGTCCGGAATCATTGGGCGTAAAGCGCGTGTAGGCGGCTTGCTAAGTCCGCTCTGAAAGCCCGGGGCTCAACCCCGGGAGGCGGGTGGATACTGGCAAGCTTGAGTCCGGAAGAGGCGAGTGGAATTCCTGGTGTAGCGGTGAAATGCGCAGATATCAGGAGGAACACCAATGGCGAAGGCAGCTCGCTGGGACGTGACTGACGCTGAGACGCGAAAGCGTGGGGAGCAAACAGG
>LOWRY-BTS-144
TACGTAGGGTGCGAGCGTTAATCGGAATTACTGGGCGTAAAGCGTGCGCAGGCGGTGATGTAAGACAGTTGTGAAATCCCCGGGCTCAACCTGGGAACTGCATCTGTGACTGCATCGCTGGAGTGCGGCAGAGGGGGATGGAATTCCGCGTGTAGCAGTGAAATGCGTAGATATGCGGAGGAACACCGATGGCGAAGGCAATCCCCTGGGCCTGCACTGACGCTCATGCACGAAAGCGTGGGGAGCAAACAGG
>LOWRY-BTS-145
TACAGAGGGTGCAAGCGTTAATCGGAATTACTGGGCGTAAAGCGCGCGTAGGTGGTTTGTTAAGTTGGATGTGAAAGCCCCGGGCTCAACCTGGGAACTGCATCCAAAACTGGCAAGCTAGAGTACGGTAGAGGGTGGTGGAATTTCCTGTGTAGCGGTGAAATGCGTAGATATAGGAAGGAACACCAGTGGCGAAGGCGACCACCTGGACTGATACTGACACTGAGGTGCGAAAGCGTGGGGAGCAAACAGG
>LOWRY-BTS-146
CACGAACCGGACGAACGTTATTCGGAATTATTGGGCTTAAAGGGTGCGTAGGCGGTGCGGTAAGTGCGGTGTGAAAGCCCTCGGCTCAACCGAGGAATTGCGCTGCATACTGCCGTGCTGGAGGGAGACAGAGGTAAGCGGAACTGATGGTGGAGCGGTGAAATGCGTTGATATCATCAGGAACACCGGTGGCGAAAGCGGCTTACTGGGTCTCTTCTGACGCTGAGGCACGAAAGCTAGGGTAGCGAACGGG
>LOWRY-BTS-147
TACGTAGGTGGCAAGCGTTGTCCGGATTTACTGGGCGTAAAGCGCGCGCAGGCGGACTGATTAGTCTGGGGTGAAATCTCACGGCTCAACTGTGAGAGGTCCCTGGATACTGCCAGTCTTGAGGGGCCCAGAGGAGAGTGGAATTCCGGGTGTAGTGGTGGAATGCGTAGATATCCGGAGGAACACCAGTGGCGAAAGCGGCTCTCTGGGGGCAACCTGACGCTGAGGCGCGAAAGCGTGGGGAGCGAACCGG
>LOWRY-BTS-148
TACGTAGGGTGCAGGCGTTAATCGGAATTACTGGGCGTAAAGCGTGCGCAGGCGGTTTGTTAAGACAGGTGTGAAATCCCCGGGCTTAACCTGGGAATTGCGCTTGTAACTGGCAGGCTAGAGTGTGGCAGAGGGGGGTGGAATTCCACGTGTAGCAGTGAAATGCGTAGATATGTGGAGGAACACCGATGGCGAAGGCAGCCCCCTGGGTTAACACTGACGCTCATGCACGAAAGCGTGGGGAGCAAACAGG
>LOWRY-BTS-149
TACGGAGGGGGCAAGCGTTATTCGGAATTATTGGGCGTAAAGGGCGCGTAGGTGGCCCGGTAAGTCAAAGGTGAAATCCCTCGGCTCAACCGAGGAATTGCCCTTGAAACTGCTGGGCTTGAGGCCGGGAGGGGGTAGCGGAATTCCCAGTGTAGCGGTGAAATGCGTAGATACTGGGAGGAACACCGGTGGCGAAGGCGGCTACCTGGACCGGTTCTGACACTGATGCGCGAAAGCGTGGGTAGCAAACAGG
>LOWRY-BTS-150
GACGAAGGGGGCTAGCGTTGTTCGGAATTACTGGGCGTAAAGGGCGCGTAGGCGGTTTGTTAAGTCAGGCGTGAAAGCCCTGGGCTCAACCTGGGAGGTGCGCTTGATACTGGCAGGCTTGAGTGCAGGAGAGGATGGTGGAATTCCCAGTGTAGAGGTGAAATTCGTAGATATTGGGAAGAACACCGGTGGCGAAGGCGGCCATCTGGACTGCAACTGACGCTGAGGCGCGAAAGCGTGGGGAGCAAACAGG
>LOWRY-BTS-151
TACGTAGGGTGCAAGCATTGTCCGGATTTATTGGGCGTAAAGAGCTCGTAGGCGGCTTGTCACGTCGGATGTGAAAACTCGGGGCTCAACCCCGAGCCTGCATTCGATACGGGCTAGCTAGAGTGTTGCAGGGGAGACTGGAATTCCTGGTGTAGCGGTGAAATGCGCAGATATCAGGAGGAACACCGGTGGCGAAGGCGGGTCTCTGGGCAACTACTGACGCTGAGGAGCGAAAGCGTGGGGAGCGAACAGG
>LOWRY-BTS-152
TACGGAGGGAGCTAGCGTTGTTCGGAATTACTGGGCGTAAAGCGCACGTAGGCGGCTACTCAAGTCGGGGGTGAAAGCCCGGGGCTCAACCCCGGAACTGCCTTCGAAACTAGGTAGCTAGAATCTTGGAGAGGTCAGTGGAATTCCGAGTGTAGAGGTGAAATTCGTAGATATTCGGAAGAACACCAGTGGCGAAGGCGACTGACTGGACAAGTATTGACGCTGAGGTGCGAAAGCGTGGGGAGCAAACAGG
>LOWRY-BTS-153
TACGGAGGGAGCTAGCGTTGTTCGGAATTACTGGGCGTAAAGCGCGCGTAGGCGGCTACTCAAGTCAGAGGTGAAAGCCCGGGGCTCAACCCCGGAACTGCCTTTGAAACTAGGTAGCTAGAATCTTGGAGAGGTCAGTGGAATTCCGAGTGTAGAGGTGAAATTCGTAGATATTCGGAAGAACACCAGTGGCGAAGGCGACTGACTGGACAAGTATTGACGCTGAGGTGCGAAAGCGTGGGGAGCAAACAGG
>LOWRY-BTS-154
TACAGAGGGTGCAAGCGTTAATCGGAATTACTGGGCGTAAAGCGTGCGTAGGCGGTTTCGTAAGTCGGATGTGAAAGCCCCGGGCTCAACCTGGGAATTGCATTCGAGACTGCGAAGCTGGAGTGCGGAAGAGGGAAGTGGAATTTCCGGTGTAGCGGTGAAATGCGTAGATATCGGAAGGAACATCAGTGGCGAAAGCGACTTCCTGGTCCAGCACTGACGCTCAGGCACGAAAGCGTGGGGAGCAAACAGG
>LOWRY-BTS-155
TACGTAGGGGGCGAGCGTTGTCCGGATTTATTGGGCGTAAAGAGCTCGTAGGCCGTTCGGTAAGTCAGATGTGAAAACTCCAGGCTCAACTTGGAGACGCCATCTGATACTGCCGTGACTTGAGTCCGGTAGGGGAGCACGGAATTCCTGGTGTAGCGGTGAAATGCGCAGATATCAGGAGGAACACCAGCGGCGAAGGCGGTGCTCTGGGCCGGTACTGACGCTGAGGAGCGAAAGCGTGGGGAGCGAACAGG
>LOWRY-BTS-156
CACGTAGGGTGCGAGCGTTGTCCGGAATTATTGGGCGTAAAGAGCTCGTAGGCGGTCTGTCGCGTCGGTCGTGAAAACCTGCAGCTTAACTGTGGGCTTGCGGTCGATACGGGTATGACTGGAGTTCGGCAGGGGAGACTGGAATTCCTGGTGTAGCGGTGAAATGCGCAGATATCAGGAGGAACACCGGTGGCGAAGGCGGGTCTCTGGGCCGATACTGACGCTGAGGAGCGAAAGCGTGGGGAGCGAACAGG
>LOWRY-BTS-157
GACAGAGGGTGCAAACGTTGTTCGGAATTACTGGGCGTAAAGCGCGTGTAGGCGGCTTGGCAAGTCGGATGTGAAAGCCCCGGGCTCAACCTGGGAAGTGCACTCGAAACTGCTAAGCTTGAGTACCGGAGAGGGAAGCGGAATTCTCGGTGTAGAGGTGAAATTCGTAGATATCGAGAGGAACATCGGTGGCGAAGGCGGCTTCCTGGACGGTTACTGACGCTGAGACGCGAAAGCGTGGGGAGCAAACAGG
>LOWRY-BTS-158
GACGAAGGGGGCAAGCGTTGTTCGGAATTACTGGGCGTAAAGGGCGCGTAGGCGGCCGCTTTAGTCAGGTGTGAAAGCCCTGGGCTCAACCTGGGAATTGCACTTGATACTGGGTGGCTGGAGAGCGGGAGAGGATGGTGGAATTCCCAGTGTAGAGGTGAAATTCGTAGATATTGGGAAGAACACCGGTGGCGAAGGCGGCCATCTGGACCGTATCTGACGCTGAGGCGCGAAAGCGTGGGGAGCAAACAGG
>LOWRY-BTS-159
TACGTAGGGTGCGAGCGTTGTCCGGAATTACTGGGCGTAAAGAGCTCGTAGGTGGTTTGTCGCGTTGTTCGTGAAAACTCACAGCTTAACTGTGGGCGTGCGGGCGATACGGGCAGACTGGAGTACTGCAGGGGAGACTGGAATTCCTGGTGTAGCGGTGGAATGCGCAGATATCAGGAGGAACACCGGTGGCGAAGGCGGGTCTCTGGGCAGTAACTGACGCTGAGGAGCGAAAGCGTGGGGAGCGAACAGG
>LOWRY-BTS-160
TACGTAGGGGGCGAGCGTTGTCCGGAATTATTGGGCGTAAAGCGCGTGTAGGCGGTTCGGTAAGTCGGTTGTGAAAGTCCAGGGCTCAACCCTGGGATGCCGATCGATACTGTCGGACTAGAGTCCGGAAGAGGCGAGTGGAATTCCCGGTGTAGCGGTGAAATGCGCAGATATCGGGAGGAACACCAATGGCGAAGGCAGCTCGCTGGGACGGTACTGACGCTGAGACGCGAAAGCGTGGGGAGCAAACAGG
>LOWRY-BTS-161
TACAGAGGGTGCGAGCGTTAATCGGAATTACTGGGCGTAAAGCGCGCGTAGGCGGCTATACAAGTCGAGTGTGAAATCCCCGGGCTCAACCTGGGAACTGCATTCGAGACTGTATGGCTTGAGTATGGGAGAGGGAGGCGGAATTTCAGGTGTAGCGGTGAAATGCGTAGATATCTGAAGGAACATCAGTGGCGAAAGCGGCCTCCTGGACCAATACTGACGCTCATGTGCGAAAGCGTGGGGAGCAAACAGG
>LOWRY-BTS-162
TACGGAGGGTGCAAGCATTAATCGGATTTACTGGGTGTAAAGGGCGCGTAGGCGGGTAAGCAAGTCAGATGTGAAATTCCGGAGCTCAACTCCGGAGCTGCATTTGAAACTACTTATCTTGAGGGTGGACGGAGAAAACGGAATTCCACGTGTAGCGGTGAAATGCGTAGATATGTGGAAGAACACCGGTGGCGAAGGCGGTTTTCTAGTTCATTCCTGACGCTGAGGCGCGAGAGCAAGGGGAGCAAACAGG
>LOWRY-BTS-163
TACAGAGAGTGCAAGCGTTAATCGGAATTACTGGGCGTAAAGCGCGCGTAGGTGGATATTTAAGTCGGATGTGAAAGCCCTGGGCTTAACCTGGGAACTGCACCCGATACTGGGTATCTAGAGTATGGTAGAGGGAAGTGGAATTTTCGGTGTAGCGGTGAAATGCGTAGATATCGGAAAGAACACCAGTGGCGAAGGCGACTTCCTGGACCAATACTGACACTGAGGCGCGAAAGCGTGGGGAGCAAACAGG
>LOWRY-BTS-164
TACGTAGGGTGCGAGCGTTAATCGGAATTACTGGGCGTAAAGCGTGCGCAGGCGGTTTTGTAAGACAGGCGTGAAATCCCCGGGCTTAACCTGGGAATTGCGCTTGTGACTGCAAGGCTGGAGTGCGGCAGAGGGGGATGGAATTCCGCGTGTAGCAGTGAAATGCGTAGATATGCGGAGGAACACCGATGGCGAAGGCAATCCCCTGGGCCTGCACTGACGCTCATGCACGAAAGCGTGGGGAGCAAACAGG
>LOWRY-BTS-165
GACGGAGGGTGCTAACGTTGTTCGGAATCACTGGGCATAAAGCGCACGTAGGCGGCCAGGTCAGTCCGGTGTGAAAGCCCCCGGCTCAACCGGGGAATTGCATCGGATACAGCCTGGCTCGAGGACGGTTGGGGTGAGTGGAACTCCTGGTGGAGCGGTGAAATGCGTAGATATCAGGAGGAACACCGGTGGCGAAAGCGGCTCACTGGACCGTATCTGACGCTGAGGTGCGAAAGCTAGGGTAGCGAACGGG
>LOWRY-BTS-166
TACGAAGGGAGCTAGCGTTGTTCGGAATTACTGGGCGTAAAGGGCGCGTAGGCGGTTCGACAAGTCAGATGTGAAAGCCCTGGGCTCAACCCGGGAATTGCGTTTGAGACTGTCGAGCTTGAATTTGGGAGAGGTTGGTGGAATTCCCAGTGTAGAGGTGAAATTCGTAGAGATTGGGAAGAACACCCGTGGCGAAGGCGGCCAACTGGACCAACATTGACGCTGAGGCGCGAAAGCGTGGGGAGCAAACAGG
>LOWRY-BTS-167
TACGAAGGGGGCTAGCGTTGTTCGGAATCACTGGGCGTAAAGCGCACGTAGGCGGACTTTCAAGTCAGGGGTGAAATCCCGGGGCTCAACCTCGGAACTGCCTTTGATACTGTTGGTCTCGAGTCCGGAAGAGGTGGGTGGAATTCCTAGTGTAGAGGTGAAATTCGTAGATATTAGGAAGAACACCGGTGGCGAAGGCGGCCCACTGGTCCGGAACTGACGCTGAGGTGCGAAAGCGTGGGGAGCAAACAGG
>LOWRY-BTS-168
TACGGAGGGGGCTAGCGTTGTTCGGAATTACTGGGCGTAAAGCGCACGTAGGCGGACCAGAAAGTTGGGGGTGAAATCCCGGGGCTCAACCTCGGAACTGCCTTCAAAACTCCTGGTCTTGAGTTCGAGAGAGGTGAGTGGAATTCCGAGTGTAGAGGTGAAATTCGTAGATATTCGGAGGAACACCAGTGGCGAAGGCGGCTCACTGGCTCGATACTGACGCTGAGGTGCGAAAGCGTGGGGAGCAAACAGG
>LOWRY-BTS-169
TACGTAGGTGGCGAACGTTGTCCGGATTCACTGGGCGTAAAGCGCGCGCAGGCGGGTTGGTAAGTCTGAGGTGAAAGTTCCCGGCTCAACTGGGAGAAGCCCTTGGATACTGCCAGCCTTGAGACACTTAGAGGAGAGTGGAATTCCCGGTGTAGTGGTGGAATGCGTAGATATCGGGAGGAACACCAGTGGCGAAAGCGGCTCTCTGGGAGTGTTCTGACGCTGAGGCGCGAAAGCGTGGGGAGCAAACCGG
>LOWRY-BTS-170
TACGAGTGGAGCGAGCGTTGTTCGGAATCACTGGGCGTAAAGCGTGCGCAGGCGGTCATGTAAGTCAGGAGTGAAATCCCAGAGCTTAACTCTGGAATTGCTCTTGAAACTGCGTGACTCGAATCCCGGAGAGGTTGGCGGAATTCTCAGTGTAGAGGTGAAATTCGCAGATATTGAGAGGAACACCAGTGGCGTAAGCGGCCAACTGGACGGGTATTGACGCTCAGGCACGAAAGCGTGGGGATCAAACAGG
>LOWRY-BTS-171
TACAGAGGGGGCAAGCGTTGTTCGGAATTACTGGGCGTAAAGGGCGCGTAGGCGGCCTGTTAAGTCGAACGTGAAATCCCCGGGCTCAACCCGGGAACTGCGTCCGATACTGGCAGGCTTGAATCCGGGAGAGGGATGCGGAATTCCAGGTGTAGCGGTGAAATGCGTAGATATCTGGAGGAACACCGGTGGCGAAGGCGGCATCCTGGACCGGTATTGACGCTGAGGCGCGAAAGCCAGGGGAGCAAACGGG
>LOWRY-BTS-172
TACGTAGGCAGCAAACGTTGTTCGGAATTACTGGGCGTAAAGAGTGTGTAGGCGGTTGGGCAAGTCTGGTGTGAAATCTCCCGGCTTAACTGGGAGGGTGCGCTAGAAACTGCCTGGCTCGAGTGTCGGAGAGGAAGGCGGAATTCCTGGAGTAGCGGTGAAATGCGTAGATATCAGGAGGAACACCAGCGGTGTAGACGGCCTTCTGGACGATAACTGACGCTGAGACACGAAAGCGTGGGGAGCAAACAGG
>LOWRY-BTS-173
GACAGAGGAGGCAAGCGTTGCTCGGAATCATTGGGCTTAAAGCGGGTGTAGGCGGCTGCGTAAGCGTGACGTGAAATCCAGCGGCTCAACCGCTGAACTGCGTCGCGAACTACGTGGCTTGAGGTCGGTAGAGGTGGCTGGAACTCTGGGTGGAGCGGTGAAATGCGTAGATATCCAGAGGAACACCGGAGGCGAAAGCGGGCCACTGGGCCGATTCTGACGCTGAGATCCGAAAGCGTGGGGAGCAAACAGG
>LOWRY-BTS-174
TACGTAGGTGGCAAGCGTTATCCGGAATTACTGGGCGTAAAGCGCACGCAGGTGGCATGTTAAGTCTGACGTGAAAGCTCCTGGCTTAACTGGGAGAGGTCGTTGGAGACTGGCAGGCTTGAGGTAAGGAGAGGGGTGCAGAATTCCCGGTGTAGTGGTGGAATGCGTAGATATCGGGGGGAATACCAGTGGCGAAAGCGGCACCCTGGCCTTGGCCTGACGCTCAGGTGCGAAAGCGTGGGGAGCGAACGGG
>LOWRY-BTS-175
CACGTACTGTGCGAACGTTATTCGGAATCACTGGGCTTAAAGGGTGCGTAGGCGGCGAATCAAGTCAGGTGTGAAATGCCGGAGCTCAACTGCGGCATTGCGCTTGAAACTGATTTGCTTGAGTATTTCAGGGGTGTGGGGAACTGCCAGTGGAGCGGTGAAATGTGTTGATATTGGCAGGAACACCGGAGGCGAAAGCGCCACACTGGGGAATAACTGACGCTGAGGCACGAAAGCCAGGGGAGCGAACGGG
>LOWRY-BTS-176
TACGAACCGTACAAACGTTATTCGGAATTACTGGGCTTAAAGGGTGCGTAGGCGGCCAAGTAAGTGAGGTGTGAAATCCCTCGGCTCAACCGAGGAACTGCGCTTCATACTGCTTGGCTTGAGGGAGACAGGGGTAAGCGGAACTGATGGTGGAGCGGTGAAATGCGTTGATATCATCAGGAACACCGGTGGCGAAAGCGGCTTACTGGGTCTCTTCTGACGCTGAGGTACGAAAGCTAGGGGAGCGAACGGG
>LOWRY-BTS-177
TACGGAGGGGGCAAGCGTTATTCGGATTTATTGGGCGTAAAGAGCGCGTAGGCGGACGGATAAGTCTGATGTGAAATCGCTACCGCTTAACGGAGCGTTGCCATTGGAAACTGCTCGTCTTGAGTGTGGCAGAGGTTGGTGGAATTCCAGGTGTAGCGGTGGAATGCGTAGATATCTGGAAGAACACCGGTGGCGAAGGCGACCAACTGGGCCATTACTGACGCTGAGGTGCGAAAGCCAGGGGAGCGAACGGG
>LOWRY-BTS-178
TACGTAGGGTGCAAGCGTTGTCCGGAATTATTGGGCGTAAAGAGCTCGTAGGCGGCTTGTCGCGTCTGCTGTGAAAACCCGGGGCTCAACCCCGGGCCTGCAGTGGGTACGGGCAGGCTAGAGTGCGGTAGGGGAGATTGGAATTCCTGGTGTAGCGGTGGAATGCGCAGATATCAGGAGGAACACCGATGGCGAAGGCAGATCTCTGGGCCGTAACTGACGCTGAGGAGCGAAAGCATGGGGAGCGAACAGG
>LOWRY-BTS-179
TACAGAGGGTGCGAGCGTTAATCGGAATTACTGGGCGTAAAGCGCGCGTAGGTGGTTTTGTAAGTCGGATGTGAAAGCCCCGGGCTTAACCTGGGAACTGCATTCGAGACTGCATTGCTGGAGTATGGGAGAGGGCAGTGGAATTTCCGGTGTAGCGGTGAAATGCGTAGATATCGGAAGGAACATCAGTGGCGAAAGCGACTGCCTGGCCCAATACTGACGCTCATGTGCGAAAGCGTGGGGAGCAAACAGG
>LOWRY-BTS-180
TACGGGGGGGGCGAGCGTTGTTCGGAATTACTGGGCGTAAAGGGTTCGTAGGTGGCTTGCTAAGTCAGACGTGAAATCCCTCGGCTCAACCGGGGAATTGCGTCTGAAACTGGCGAGCTTGAGTGCAGGAGAGGAACGCGGAATTCCAGGTGTAGCGGTGAAATGCGTAGATATCTGGAGGAACACCGGTGGCGAAGGCGGCGTTCTGGACTGCAACTGACACTGAGGAACGAAAGCCAGGGTAGCAAACGGG
>LOWRY-BTS-181
TACGGAGGGAGCTAGCGTTGTTCGGAATTACTGGGCGTAAAGCGCACGTAGGCGGCTATTCAAGTCAGGGGTGAAATCCCGGGGCTCAACCTCGGAACTGCCCTTGAAACTGGATGGCTAGAATCCTGGAGAGGCGAGTGGAATTCCGAGTGTAGAGGTGAAATTCGTAGATATTCGGAAGAACACCAGTGGCGAAGGCGACTCGCTGGACAGGTATTGACGCTGAGGTGCGAAAGCGTGGGGAGCAAACAGG
>LOWRY-BTS-182
TACGAACTGTGCGAACGTTATTCGGAATCACTGGGCTTACAGGGTGCGTAGGCGGCGGTGCAAGTCAGGTGTGAAATCCCACAGCTCAACTGTGGAACTGCGCTTGAAACTGCATTGCTTGAGAGAGCTAGAGGTATGCGGAACTTCCGGTGGAGCGGTGAAATGTGTTGATATCGGAAGGAACACCAGAGGCGAAGGCGGCATACTGGGGCTTATCTGACGCTGAGGCACGAAAGCCAGGGGAGCAAACGGG
>LOWRY-BTS-183
TACGGAGGGTGCAAGCGTTATCCGGATTTATTGGGTTTAAAGGGTGCGCAGGCGGAATTCTAAGTCAGTGGTGAAAGCCCGAAGCTCAACTTCGGAACTGCCATTGATACTGGAATTCTTGAGTGTGGTTGATGTGGGCGGAATGTGCCATGTAGCGGTGAAATGCTTAGATATGGCACAGAACACCGATCGTGAAGACAGCTCACAAAACCATTACTGACGCTCAGGCACGAAAGCGTGGGGATCAAACAGG
>LOWRY-BTS-184
GACGAACCGTCCAAACGTTATTCGGTATCACTGGGCTTAAAGAGTTCGTAGGCGGCCCGACAGGTGAGGTGTGAAATCCCTCGGCTCAACCGAGGAATTGCGCTTCAAACCGTCAGGCTTGAGGGAGATAGAGGTGAGCGGAACAGATGGTGGAGCGGTGAAATGCGTTGATATCATCTGGAACACCGGTGGCGAAAGCGGCTCACTGGATCTTTTCTGACGCTGAGGAACGAAAGCTAGGGTAGCGAACGGG
>LOWRY-BTS-185
TACGAAGGGGGCTAGCGTTGCTCGGAATCACTGGGCGTAAAGCGCACGTAGGCGGCTTTCTAAGTCAGGGGTGAAATCCTGGAGCTCAACTCCAGAACTGCCTTTGATACTGGAGAGCTTGAGTTCGGGAGAGGTGAGTGGAACTGCGAGTGTAGAGGTGAAATTCGTAGATATTCGCAAGAACACCAGTGGCGAAGGCGGCTCACTGGCCCGATACTGACGCTGAGGTGCGAAAGCGTGGGGAGCAAACAGG
>LOWRY-BTS-186
TACGAAGGGGGCTAGCGTTGTTCGGAATTACTGGGCGTAAAGCGCACGTAGGCGGCTCAGCAAGTTGGAGGTGAAATCCCGAGGCTCAACCTCGGAATTGCCTTCAAAACTGCTGGGCTTGAGTTTGGAAGAGGTGAGTGGAATTCCCAGTGTAGAGGTGAAATTCGTAGAGATTGGGAAGAACACCAGTGGCGAAGGCGGCTCACTGGTCCACAACTGACGCTGAGGTGCGAAAGCGTGGGGAGCAAACAGG
>LOWRY-BTS-187
TACGAAGGGGGCTAGCGTTGTTCGGAATTACTGGGCGTAAAGCGCACGTAGGCGGATGTGTCAGTCAGGGGTGAAATCCCGAGGCTCAACCTCGGAACTGCCTCCGATACAGCACATCTCGAGTCCGGAAGAGGTGAGTGGAATTCCTAGTGTAGAGGTGAAATTCGTAGATATTAGGAAGAACACCAGTGGCGAAGGCGGCTCACTGGTCCGGTACTGACGCTGAGGTGCGAAAGCGTGGGGAGCAAACAGG
>LOWRY-BTS-188
TACGAAGGGTGCAAGCGTTAATCGGAATTACTGGGCGTAAAGCGCGCGTAGGCGGTTTGATAAGTGAGATGTGAAAGCCCCGGGCTCAACCTGGGAACTGCATCTCATACTGTCAGGCTAGAGTACGGTAGAGGGGGGTAGAATTCCACGTGTAGCGGTGAAATGCGTAGAGATGTGGAGGAATACCAGTGGCGAAGGCGGCCCCCTGGATCGATACTGACGCTGAGGTGCGAAAGCGTGGGGAGCAAACAGG
>LOWRY-BTS-189
TACGGAGGGGGCTAGCGTTGCTCGGAATTACTGGGCGTAAAGGGCGCGCAGGCGGAACACATAGTCAGGCGTGAAAGCCCCGGGCTTAACCTGGGAACAGCGCTTGATACTTGTGATCTGGAGTCTCGGAGAGGGTGGTGGAATTCCCAGTGTAGAGGTGAAATTCGTAGATATTGGGAAGAACACCAGTGGCGAAGGCGGCCACCTGGACGAGTACTGACGCTGAGGCGCGAAAGCGTGGGGAGCAAACAGG
>LOWRY-BTS-190
TACAGAGGTCTCAAGCGTTGTTCGGAATCACTGGGCGTAAAGGGTGCGTAGGTGGCGTGGTAAGTCAGATGTGAAAGCCCGGGGCTCAACCTCGGAATTGCATCCGATACTGCCATGCTAGAGTACTGAAGAGGTGACTAGAATTCTCGGTGTAGCAGTGAAATGCGTAGATATCGAGAGGAATACCAACGGCGAAGGCAGGTCACTGGGCAGTTACTGACACTGAGGCACGAAGGCCAGGGGAGCAAACGGG
>LOWRY-BTS-191
TACGAAGGGGGCTAGCGTTGTTCGGAATTACTGGGCGTAAAGCGCGCGTAGGCGGTGATCTTTGTCAGAGGTGAAAGCCTGGGGCTCAACCCCAGAATTGCCTTTGAAACGGGATCGCTAGAGTCCGAGAGAGGATGGCGGAATTCCTAGTGTAGAGGTGAAATTCGTAGATATTAGGAAGAACACCGGTGGCGAAGGCGGCCATCTGGCTCGGTACTGACGCTCAGGCGCGAAAGCGTGGGGAGCAAACAGG
>LOWRY-BTS-192
TACGAAGGGGGCTAGCGTTGTTCGGAATTACTGGGCGTAAAGCGCACGTAGGCGGACATTTAAGTCAGGGGTGAAATCCCGGGGCTCAACCCCGGAACTGCCTTTGATACTGGGTGTCTCGAGTCCGAGAGAGGTGAGTGGAATTCCGAGTGTAGAGGTGAAATTCGTAGATATTCGGAGGAACACCAGTGGCGAAGGCGGCTCACTGGCTCGGTACTGACGCTGAGGTGCGAAAGCGTGGGGAGCAAACAGG
>LOWRY-BTS-193
TACGAAGGGGGCTAGCGTTGCTCGGAATCACTGGGCGTAAAGGGTGCGTAGGCGGGTCTTTAAGTCAGAGGTGAAAGCCTGGAGCTCAACTCCAGAACTGCCTTTGATACTGAGGATCTTGAGTTCGGGAGAGGTGAGTGGAACTGCGAGTGTAGAGGTGAAATTCGTAGATATTCGCAAGAACACCAGTGGCGAAGGCGGCTCACTGGCCCGATACTGACGCTGAGGCACGAAAGCGTGGGGAGCAAACAGG
>LOWRY-BTS-194
TACGAAGGGGGCTAGCGTTGTTCGGAATCACTGGGCGTAAAGCGCACGTAGGCGGACCTATAAGTCAGGGGTGAAATCCCGGGGCTCAACCTCGGAACTGCCTTTGATACTGTGGGTCTCGAGACCGGAAGAGGTGAGTGGAATTCCTAGTGTAGAGGTGAAATTCGTAGATATTAGGAAGAACACCAGTGGCGAAGGCGGCTCACTGGTCCGGTTCTGACGCTGAGGTGCGAAAGCGTGGGGAGCAAACAGG
>LOWRY-BTS-195
TACGTAGGGAGCAAGCGTTGTCCGGATTTACTGGGTGTAAAGGGTGCGCAGGCGGGTTAGTAAGTCAGGGGTGAAATCTCACGGCTCAACCGTGAAATTGCCTTTGATACTGCTAATCTTGAGTTCGGGAGAGGTCGATGGAATTCCAGGTGTAGCGGTGAAATGCGTAGATATCTGGAAGAACACCAGTAGCGAAGGCGGTCGACTGGCCCGTAACTGACGCTCAGGCACGAAAGCGTGGGGAGCGAACAGG
>LOWRY-BTS-196
TACGTACTGGGCGAACGTTATTCGGAATCACTGGGCTTAAAGGGTGCGTAGGCGGCTACTTAAGTAGGGTGTGAAATCCCCCGGCTTAACCGGGGAACTGCGCTCTAAACTGGGTGGCTTGAGTGCGATAGGGGTGTGCGGAACTTCCAGTGGAGCGGTGAAATGTGTTGATATTGGAAGGAACTCCGGTGGCGAAAGCGGCACACTGGGTCGTAACTGACGCTGAGGCACGAAAGCCAGGGGAGCGAACGGG
>LOWRY-BTS-197
TACAGAGGGGGCAAGCGTTGTTCGGAATTACTGGGCGTAAAGGGCGCGTAGGCGGCCCTCTAAGTCAGACGTGAAATCCCCGGGCTCAACCCGGGAACTGCGTCTGATACTGGAGGGCTTGAATCCGGGAGAGGGATGCGGAATTCCAGGTGTAGCGGTGAAATGCGTAGATATCTGGAGGAACACCGGTGGCGAAGGCGGCATCCTGGACCGGTATTGACGCTGAGGCGCGAAAGCCAGGGGAGCAAACGGG
>LOWRY-BTS-198
TACGTAGGGTGCAAGCGTTAATCGGAATTACTGGGCGTAAAGCGTGCGCAGGCGGTTGTGCAAGACAGGTGTGAAATCCCCGGGCTTAACCTGGGAACTGCACTTGTGACTGCACAGCTGGAGTGCGGCAGAGGGGGATGGAATTCCGCGTGTAGCAGTGAAATGCGTAGATATGCGGAGGAACACCGATGGCGAAGGCAATCCCCTGGGCCTGCACTGACGCTCATGCACGAAAGCGTGGGGAGCAAACAGG
>LOWRY-BTS-199
TACAGAGGTGGCTAGCGTTGTTCGGAATTACTGGGCGTAAAGGGCGCGTAGGCGGCTTGGTCAGTCCCGTGTGAAATCCCTCGGCTCAACTGAGGAACTGCACGGGAAACTGCCTGGCTTGAGTTCGGGAGAGGGAAGCGGAATTCCGGGTGTAGCGGTGAAATGCGTAGATATCCGGAGGAACACCGGTGGCGAAGGCGGCTTCCTGGACCGACACTGACGCTGAGGCGCGAAAGCTAGGGGAGCAAACGGG
>LOWRY-BTS-200
TACGTAGGTGGCAAGCGTTGTCCGGATTTACTGGGCGTAAAGCGCGCGCAGGCGGGTTGGTCAGTCTGGGGTGAAATCTCACGGCTCAACTGTGAGAGGTCCCTGGATACTGCCAGCCTTGAGGGGCTCAGAGGAGTGTGGAATTCCGGGTGTAGTGGTGGAATGCGTAGATATCCGGAGGAACACCAGTGGCGAAAGCGGCACTCTGGGGGCAACCTGACGCTGAGGCGCGAAAGCGTGGGGAGCGAACCGG
>LOWRY-BTS-201
GACGAACCGTACAAACGTTATTCGGAATCACTGGGCTTAAAGAGTTCGTAGGCTGCTATGCAGGTGAGATGTGAAATCCCTCGTCTCAACCGAGGAATTGCGTTTCAAACCGCATAGCTAGAGGAAGATAGGGGTGAGCGGAACTGTTGGTGGAGCGGTGAAATGCGTTGATATCAATAGGAACACCAGAGGCGAAGGCGGCTCACTGGGTCTTTTCTGACGCTGAGGAACGAAAGCTAGGGGAGCAAACGGG
>LOWRY-BTS-202
TACGTAGGTGGCAAGCGTTGTCCGGATTTACTGGGCGTAAAGAGCACGTAGGCGGCTAGACAAGTCTATGGTGAAATCTCCCGGCCCAACTGGGAGGGGTCTGTGGATACTGTCTGGCTTGAGTGCTGTAGAAGAAAGCGGAATTCCCGGTGTAGCGGTGAAATGCGTAGATATCGGGAGGAACACCAGTGGCGAAAGCGGCTTTCTAGGCAGTAACTGACGCTGAGGTGCGAAAGCGTGGGGAGCAAACCGG
>LOWRY-BTS-203
TACGGAGGGTGCAAGCGTTATCCGGATTCACTGGGTTTAAAGGGTGCGTAGGTGGGTTGGTAAGTCAGTGGTGAAATCTCCGAGCTTAACTTGGAAACTGCCATTGATACTATTAATCTTGAATATTGTGGAGGTTAGCGGAATATGTCATGTAGCGGTGAAATGCTTAGATATGACATAGAACACCAATTGCGAAGGCAGCTGGCTACGCATATATTGACACTGAGGCACGAAAGCGTGGGGATCAAACAGG
>LOWRY-BTS-204
GACGAACCGTGCGAACGTTGTTCGGAATCATTGGGCTTAAAGGGCGCGTAGGCGGGCTGGCAAGTCAGGGGTGAAAGCCCACGGCTCAACCGTGGAAGTGCCTCTGAAACTGCTAGTCTCGAGGGAGGTAGGGGCGTGCGGAACTTCCGGTGGAGCGGTGAAATGCGTAGATATCGGAAGGAACACCGGTGGCGAAGGCGGCGCGCTGGACCTCTTCTGACGCTGAGGCGCGAAAGCCAGGGGAGCAAACGGG
>LOWRY-BTS-205
TACGAAGGGGGCTAGCGTTGTTCGGAATTACTGGGCGTAAAGCGCACGTAGGCGGCTACTTAAGTTAGAGGTGAAAGCCCAGGGCTTAACCTTGGAACTGCCTTTAAGACTGGGTAGCTTGAACACGGGAGAGGTGAGTGGAATTCCGAGTGTAGAGGTGAAATTCGTAGATATTCGGAGGAACACCAGTGGCGAAGGCGGCTCACTGGACCGTTGTTGACGCTGAGGTGCGAAAGCGTGGGGAGCAAACAGG
>LOWRY-BTS-206
TACGGAGGGTACAAGCGTTGTTCGGAATTATTGGGCGTAAAGAGCACGTAGGCGGATTCGTATGTCGATTGTGAAAGCCCAGGGCTTAACCTTGGAATTGCAGTCGAAACTGCGGATCTTGAATACTTGAGAGGGTGGGGGAATTCCTGGTGGAGAAGTGAAATTCGTAGAGATCAGGAGGAACACCGGAGGCGTAGGCGCCTGCCTGGCAAGATATTGACGCTGAGGTGCGAAAGCGTGGGGAGCAAACAGG
>LOWRY-BTS-207
TACGTAGGGTGCAAGCGTTGTCCGGAATTATTGGGCGTAAAGAGCTCGTAGGCGGTTTGTCGCGTCTGCTGTGAAATCCCGAGGCTCAACCTCGGGCCTGCAGTGGGTACGGGCAAACTAGAGTGTGGTAGGGGAGATTGGAACTCCTGGTGTAGCGGTGGAATGCGCAGATATCAGGAAGAACACCGATGGCGAAGGCAGATCTCTGGGCCATTACTGACGCTGAGGAGCGAAAGCGTGGGGAGCGAACAGG
>LOWRY-BTS-208
TACAGAGGGTGCAAACGTTGCTCGGAATTACTGGGCGTAAAGCGCGTGTAGGCGGTCCGTTAAGTTGGTAGTGAAATCCCATGGCTCAACCATGGAAGTGCTGCCAAAACTGGCGGGCTGGAGTGCCGGAGAGGGTGGCGGAATTCCCAGTGTAGAGGTGAAATTCGTAGATATTGGGAGGAACACCGGTGGCGAAGGCGGCCACCTGGACGGTAACTGACGCTAAGACGCGAAAGCGTGGGGAGCAAACAGG
>LOWRY-BTS-209
TACGTAGGGTGCAAGCGTTATCCGGAATTATTGGGCGTAAAGAGCTCGTAGGCGGTTTGTCGCGTCTGCTGTGAAAACTGGAGGCTCAACCTCCAGCCTGCAGTGGGTACGGGCAGACTAGAGTGCGGTAGGGGAGATTGGAATTCCTGGTGTAGCGGTGGAATGCGCAGATATCAGGAGGAACACCGATGGCGAAGGCAGATCTCTGGGCCGTAACTGACGCTGAGGAGCGAAAGCATGGGGAGCGAACAGG
>LOWRY-BTS-210
TACGGAGGGAGCTAGCGTTGTTCGGAATTACTGGGCGTAAAGCGCACGTAGGCGGCGATCTAAGTCAGAGGTGAAAGCCCGGGGCTCAACCCCGGAATTGCCTTTGAGACTGGATTGCTAGAATCCGGGAGAGGTGAGTGGAATTCCGAGTGTAGAGGTGAAATTCGTAGATATTCGGAAGAACACCAGTGGCGAAGGCGGCTCACTGGACCGGCATTGACGCTGAGGTGCGAAAGCGTGGGGAGCAAACAGG
>LOWRY-BTS-211
TACGAAGGGGGCTAGCGTTGCTCGGAATCACTGGGCGTAAAGGGTGCGTAGGCGGGTCTTTAAGTCAGGGGTGAAATCCTGGAGCTCAACTCCAGAACTGCCTTTGATACTGAGGATCTTGAGTTCGGGAGAGGTGAGTGGAACTGCGAGTGTAGAGGTGAAATTCGTAGATATTCGCAAGAACACCAGTGGCGAAGGCGGCTCACTGGCCCGATACTGACGCTGAGGCACGAAAGCGTGGGGAGCAAACAGG
>LOWRY-BTS-212
TACGTAGGGTGCGAGCGTTAATCGGAATTACTGGGCGTAAAGCGTGCGCAGGCGGTTATGTAAGACAGATGTGAAATCCCCGGGCTCAACCTGGGACCTGCATTTGTGACTGCATAGCTAGAGTACGGTAGAGGGGGATGGAATTCCGCGTGTAGCAGTGAAATGCGTAGATATGCGGAGGAACACCGATGGCGAAGGCAATCCCCTGGACCTGTACTGACGCTCATGCACGAAAGCGTGGGGAGCAAACAGG
>LOWRY-BTS-213
TACAGAGGGGGCAAGCGTTGTTCGGAATTACTGGGCGTAAAGGGCGCGTAGGCGGCCTTCTAAGTCAGACGTGAAATCCCCGGGCTCAACCCGGGAACTGCGTCTGATACTGGAGGGCTTGAATCCGGGAGAGGGATGTGGAATTCCAGGTGTAGCGGTGAAATGCGTAGATATCTGGAGGAACACCGGTGGCGAAGGCGGCATCCTGGACCGGTATTGACGCTGAGGCGCGAAAGCCAGGGGAGCAAACGGG
>LOWRY-BTS-214
TACGAAGGGGGCTAGCGTTGTTCGGATTTACTGGGCGTAAAGCGCGTGTAGGCGGGTCGTTAAGTTGGGGGTGAAATCCCGAGGCTCAACCTCGGAACTGCCTTCAAAACTGGCGACCTGGACCCAAGTAGAGGCAAGTGGAATTGCGAGTGTAGAGGTGAAATTCGTAGATATTCGCAGGAACACCAGTGGCGAAGGCGACTTGCTGGACTTGTGGTGACGCTGAGACGCGAAAGCGTGGGGAGCAAACAGG
>LOWRY-BTS-215
TACGAAGGGGGCTAGCGTTGTTCGGATTTACTGGGCGTAAAGCGCACGTAGGCGGATTTTTAAGTCAGGGGTGAAATCCCAAGGCTCAACCTTGGAACTGCCTTTGATACTGGAAGTCTCGAGTCCGGGAGAGGTGAGTGGAACTGCGAGTGTAGAGGTGAAATTCGTAGATATTCGCAAGAACACCAGTGGCGAAGGCGGCTCACTGGCCCGGAACTGACGCTGAGGTGCGAAAGCGTGGGGAGCAAACAGG
>LOWRY-BTS-216
TACGTAGGTGGCAAGCGTTGTCCGGATTTACTGGGCGTAAAGGGCGCGCAGGCGGTCTGTTTAGTCTAGGGTGAAAGCTCCCGGCTTAACTGGGAGAGGTCCTTGGATACTGGCAGACTCGAGGGATGCAGAGGAAAGTGGAATTCCCGGTGTAGTGGTGATATGCGTAGATATCGGGAGGAACACCAGTGGCGAAGGCGGCTTTCTGGGCATTACCTGACGCTGAGGCGCGAAAGCGTGGGGAGCGAACCGG
>LOWRY-BTS-217
TACGAAGGGTGCAAGCGTTATCCGGATTCATTGGGTTTAAAGGGTGCGTAGGCGGAGCACTAAGTCAGTGGTGAAATCCCGCAGCTCAACTGTGGAATTGCCATTGATACTGGTGCTCTTGAGTGTGGTTGACGTGGGCGGAATGTGCCGTGTAGCGGTGAAATGCTTAGATATGGCACAGAACACCGATCGCGAAGGCAGCTCGCGAAGCCACAACTGACGCTGAGGCACGAAAGCGTGGGGATCGAACAGG
>LOWRY-BTS-218
TACAGAGGGTGCGAGCGTTAATCGGAATTACTGGGCGTAAAGCGCACGTAGGTGGCGACGTAAGTCGGGTGTGAAAGCCCCGGGCTCAACCTGGGAATTGCATTCGAGACTGCATCGCTGGAGTACGGAAGAGGAAGGCGGAATTCCCGGTGTAGCGGTGAAATGCGTAGATATCGGGAGGAACATCAGTGGCGAAGGCGGCCTTCTGGTCCAGTACTGACACTCAAGTGCGAAAGCGTGGGGAGCAAACAGG
>LOWRY-BTS-219
TACGAAGGGGGCTAGCGTTGTTCGGAATTACTGGGCGTAAAGCGCACGTAGGCGGATCGATAAGTAAGGGGTGAAATCCCAGAGCTCAACTCTGGAACTGCCTTTTAGACTGTCGATCTGGAGCAGAGTAGAGGTGAGTGGAATTCCGAGTGTAGAGGTGAAATTCGTAGATATTCGGAGGAACACCAGTGGCGAAGGCGGCTCACTGGACTCTTGCTGACGCTGAGGTGCGAAAGCGTGGGGAGCAAACAGG
>LOWRY-BTS-220
TACGTAGGGAGCAAGCGTTGTCCGGAATCATTGGGCGTAAAGCGCGCGTAGGTGGCTTCGTAAGTCCGTTGTGAAAGTCAAAGGCTCAACCTTTGAAAGCCGATGGATACTGCGGAGCTAGAGTACGGAAGAGGCGAGTGGAATTCCTGGTGTAGCGGTGGAATGCGCAGATATCAGGAGGAACACCAATAGCGAAGGCAGCTCGCTGGGACGTTACTGACACTGAGGCGCGAAAGCGTGGGGAGCGAACAGG
>LOWRY-BTS-221
CACGTAGGGTGCGAGCGTTGTCCGGAATTATTGGGCGTAAAGAGCTCGTAGGCGGTCTGTCGCGTCGGTCGTGAAAACTTGGGGCTTAACCCTGAGCTTGCGGTCGATACGGGCATGACTGGAGTTCGGCAGGGGAGACTGGAATTCCTGGTGTAGCGGTGAAATGCGCAGATATCAGGAGGAACACCGGTGGCGAAGGCGGGTCTCTGGGCCGATACTGACGCTGAGGAGCGAAAGCGTGGGGAGCGAACAGG
>LOWRY-BTS-222
TACGTAGGGTGCGAGCGTTAATCGGAATTACTGGGCGTAAAGCGTGCGCAGGCGGTCTTGTAAGACAGATGTGAAATCCCCGGGCTCAACCTGGGACCTGCATTTGTGACTGCAAGGCTGGAGTGCGGCAGAGGGGGATGGAATTCCGCGTGTAGCAGTGAAATGCGTAGATATGCGGAGGAACACCGATGGCGAAGGCAATCCCCTGGGCCTGCACTGACGCTCATGCACGAAAGCGTGGGGAGCAAACAGG
>LOWRY-BTS-223
TACGTAGGGGGCAAGCGTTGTCCGGAATCATTGGGCGTAAAGCGCGTGTAGGCGGCTCGGTAAGTCCGCTCTGAAAGTCCAAGGCTCAACCTTGGGATGCGGGTGGATACTGCCGGGCTCGAGTCCGGAAGAGGCGAGTGGAATTCCTGGTGTAGCGGTGAAATGCGCAGATATCAGGAGGAACACCGATGGCGAAGGCAGCTCGCTGGGACGTGACTGACGCTGAGACGCGAAAGCGTGGGGAGCAAACAGG
>LOWRY-BTS-224
TACGTAGGGTGCGAGCGTTAATCGGAATTACTGGGCGTAAAGCGTGCGCAGGCGGTTTTGTAAGACAGGCGTGAAATCCCCGGGCTCAACCTGGGAATGGCGCTTGTGACTGCAAAGCTGGAGTGCGGCAGAGGGGGATGGAATTCCGCGTGTAGCAGTGAAATGCGTAGATATGCGGAGGAACACCGATGGCGAAGGCAATCCCCTGGGCCTGCACTGACGCTCATGCACGAAAGCGTGGGGAGCAAACAGG
>LOWRY-BTS-225
TACGGGGGGGGCAAGCGTTGTTCGGAATTACTGGGCGTAAAGGGCTCGTAGGCGGCCAACTAAGTCATACGTGAAATCCCTCGGCTTAACCGGGGAACTGCGTCTGATACTGGATGGCTTGAGTTCGGGAGAGGGATGCGGAATTCCAGGTGTAGCGGTGAAATGCGTAGATATCTGGAGGAACACCGGTGGCGAAGGCGGCATCCTGGACCGATACTGACGCTGAGGAGCGAAAGCCAGGGGAGCAAACGGG
>LOWRY-BTS-226
GACGTAGGATGCAAGCGTTGTCCGGATTTATTGGGCGTAAAGAGTTCGTAGGCGGTTAGTTAAGTCTGGTGTTAAAGACCGTGGCCCAACCACGGAAATGCATCGGATACTGGCTAACTTGAGTGCGGTAGAGGCGAGTGGAATTCCCAGTGTAGCGGTGAAATGCGTAGATATTGGGAAGAACACCAGTGGCGTAAGCGACTCGCTGGGCCGTAACTGACGCTGAGGAACGAAAGCCAGGGGAGCGAATGGG
>LOWRY-BTS-227
TACGTAGGGTGCAAGCGTTAATCGGAATTACTGGGCGTAAAGCGTGCGCAGGCGGTTATATAAGACAGTTGTGAAATCCCCGGGCTCAACCTGGGAACTGCATCTGTGACTGTATAGCTAGAGTACGGTAGAGGGGGATGGAATTCCGCGTGTAGCAGTGAAATGCGTAGATATGCGGAGGAACACCGATGGCGAAGGCAATCCCCTGGACCTGTACTGACGCTCATGCACGAAAGCGTGGGGAGCAAACAGG
>LOWRY-BTS-228
GACGTAGGATGCAAGCGTTGTCCGGATTCATTGGGCGTAAAGAGTTCGTAGGCGGTAGCCTAAGTCTGATGTTAAATCCCGAAGCTTAACTTCGGCATGGCATTGGAAACTGGGTTGCTAGAGTGTGATAGAGGTAACTGGAATTCTCGGTGTAGCGGTGAAATGCGTAGATATCGGGAGGAACACCAGTGGCGAAAGCGAGTTACTGGATCATTACTGACGCTGAGGAACGAAAGCCAGGGTAGCAAAAGGG
>LOWRY-BTS-229
GACAGAGGAGGCTAGCGTTGTTCGGAATCACTGGGCTTAAAGCGGGTGTAGGCGGCTCGGCAAGTACCTTGTGAAATGCCTCGGCTCACCCGAGGAACAGCTGGGTATACTGCCGGGCTTGAGGCAGGTAGGGGCCACTGGAACTCTAGGTGGAGCGGTGAAATGCGTAGATATCTAGAGGAACGCCTGAGGCGAAAGCGGGTGGCTGGGCCTGTACTGACGCTGAGACCCGAAAGCGTGGGGAGCAAACGGG
>LOWRY-BTS-230
GACGAAGGTGGCAAGCGTTGTTCGGAATCACTGGGCATAAAGCGCGCGTAGGCGGTCTGCTAAGTCGGATGTGAAAGCCCCCGGCCCAACCGGGGAATGGCGTCCGATACTGGCGGACTCGAGGATTGGAGAGGTGTGTGGAATTCCTGGTGGAGCGGTGAAATGCGTTGATATCAGGAGGAACACCGGAGGCGAAGGCGACACACTGGCCAATTTCTGACGCTGAGGTGCGAAAGCATGGGGAGCAAACGGG
>LOWRY-BTS-231
TACAGAGAGTGCAAACGTTGTTCGGAATTACTGGGCTTAAAGCGCACGTAGGCGGCATCGCAAGTGTGGGGTGAAATCCCACGGCTTACCCGTGGAACTGCCTGGCAGACTGCGATGCTCGAGTGTGGTAGGGGAGAGCGGAACTCCTGGTGGAGCGGTGAAATGCGTAGATATCAGGAGGAACACCGGTGGCGAAGGCGGCTCTCTGGTCCACAACTGACGCTGAGGTGCGAAAGCTAGGGGAGCAAACGGG
>LOWRY-BTS-232
TACGTAGGGTGCGAGCGTTAATCGGAATTACTGGGCGTAAAGCGTGCGCAGGCGGTTTTGTAAGCCAGATGTGAAATCCCCGGGCTTAACCTGGGAATGGCATTTGGGACTGCAAGGCTCGAGTGCGGCAGAGGAGACTGGAATTCCCGGTGTAGCAGTGAAATGCGTAGATATCGGGAGGAATACCGATGGCGAAGGCAGGTCTCTGGGCTGACACTGACGCTCATGCACGAAAGCGTGGGGAGCAAACAGG
>LOWRY-BTS-233
TACGGAGGGAGCTAGCGTTGTTCGGAATTACTGGGCGTAAAGCGCACGTAGGCGGCGATCTAAGTCAGAGGTGAAAGCCCGGGGCTCAACCCCGGAATAGCCTTTGAGACTGGATTGCTAGAATCTTGGAGAGGTGAGTGGAATTCCGAGTGTAGAGGTGAAATTCGTAGATATTCGGAAGAACACCAGTGGCGAAGGCGGCTCACTGGACAAGTATTGACGCTGAGGTGCGAAAGCGTGGGGAGCAAACAGG
>LOWRY-BTS-234
TACGAAGGGGGCTAGCGTTGTTCGGAATTACTGGGCGTAAAGCGCGTGTAGGCGGGCCGTTAAGTCGGGGGTGAAAGCCCAGAGCTCAACTCTGGAATTGCCTTCGATACTGGCGGCCTGGAGCATGTTAGAGGCGAGTGGAATTGCGAGTGTAGAGGTGAAATTCGTAGATATTCGCAGGAACACCAGTGGCGAAGGCGACTCGCTGGGACATTGCTGACGCTGAGACGCGAAAGCGTGGGGAGCAAACAGG
>LOWRY-BTS-235
TACGTAGGCTCCAAGCGTTGTTCGGAATTACTGGGCGTAAAGCGAGTGTAGGCGGTCCATCAAGTTGGTTGTGAAATCTCCTGGCTCAACTGGGAGGGTGCGACCAAAACTGATGGACTAGAGTCTGGGAGAGGAGAGTGGAATTCCTGGTGTAGCGGTGAAATGCGTAGATATCAGGAGGAACACCGGTGGTGAAGACGGCTCTCTGGACCGGTACTGACGCTGAGACTCGAAAGCGTGGGGAGCAAACAGG
>LOWRY-BTS-236
TACGAGGGGTCCTAGCGTTGCTCGGAATCATTGGGCGTAAAGCGGGTGTAGGTGGACGACCAAGTCAGATGTGAAAGCCCCGGGCTTAACCCGGGAAGTGCATTTGAAACTGGTTGTCTTGAGTGCAGTAGAGGAAGGTGGAATTCCAAGTGTAGTGGTGAAATACGTAGATATTTGGAGGAACATCGGTGGCGAAGGCGACCTTCTGGACTGTTACTGACACTGAGACCCGAAAGCGTGGGGATCAAACAGG
>LOWRY-BTS-237
TACGTAGGGTCCGAGCGTTGTCCGGAATTATTGGGCGTAAAGGGCTCGTAGGCGGTTTGTCGCGTCGGGAGTGAAAACTTACAGCTTAACTGTGAGCGTGCTTTCGATACGGGCAGACTTGAGGTATTCAGGGGAGAACGGAATTCCTGGTGTAGCGGTGAAATGCGCAGATATCAGGAGGAACACCGGTGGCGAAGGCGGTTCTCTGGGAATATCCTGACGCTGAGGAGCGAAAGTGTGGGGAGCGAACAGG
>LOWRY-BTS-238
TACGGAGGGAGCTAGCGTTGTTCGGAATTACTGGGCGTAAAGCGCGCGTAGGCGGCTTTGTAAGTTAGAGGTGAAAGCCCGGGGCTCAACCCCGGAACTGCCTTTAAGACTGCATCGCTTGAATCCAGGAGAGGTGAGTGGAATTCCGAGTGTAGAGGTGAAATTCGTAGATATTCGGAAGAACACCAGTGGCGAAGGCGGCTCACTGGACTGGTATTGACGCTGAGGTGCGAAAGCGTGGGGAGCAAACAGG
>LOWRY-BTS-239
GACGGGGGGTCCTAGCGTTGTTCGGAATCATTGGGCGTAAAGCGGGCGTAGGTGGCCATTCAAGTCGGGAGTGAAAGCCCTGGGCTCAACCCAGGAAGTGCTCTCGATACTGTTTGGCTTGAGTGTGGGAGAGGGTAGTGGAATTCCAGGTGTAGTGGTGAAATACGTAGATATCTGGAGGAACACCGGTGGCGAAGGCGGCTACCTGGCCCAACACTGACACTGAGGCCCGAAAGCGTGGGGATCAAACAGG
>LOWRY-BTS-240
TACAGAGGGGGCAAGCGTTGTTCGGAATTACTGGGCGTAAAGGGCGCGTAGGCGGCCTGTTAAGTCGAACGTGAAATCCCCGGGCTCAACCCGGGAACTGCGTCCGATACTGGCTGGCTTGAATCCGGGAGAGGGATGCGGAATTCCAGGTGTAGCGGTGAAATGCGTAGATATCTGGAGGAACACCGGTGGCGAAGGCGGCATCCTGGACCGGTATTGACGCTGAGGCGCGAAAGCCAGGGGAGCAAACGGG
>LOWRY-BTS-241
TACGAAGGGGGCTAGCGTTGCTCGGAATTACTGGGCGTAAAGGGCGCGTAGGCGGATAGCTTAGTCAGAGGTGAAAGCCCAGGGCTCAACCTTGGAAATGCCTTTGATACTGGCTGTCTTGAGTTCGGGAGAGGTGAGTGGAATGCCGAGTGTAGAGGTGAAATTCGTAGATATTCGGCGGAACACCAGTGGCGAAGGCGACTCACTGGCCCGATACTGACGCTGAGGCGCGAAAGCGTGGGGAGCAAACAGG
>LOWRY-BTS-242
TACGGAGGGTGCAAACGTTGCTCGGAATTATTGGGCGTAAAGCGCACGTAGGCGGCCTTTCAAGTCGAATGTGAAAGCCCTGGGCTCAACCCAGGAAGTGCATCCGAAACTGATTGGCTTGAATGCCGGAGGGGCCCAGAGAATTCCCGGTGTAGAGGTGAAATTCGTAGATATCGGGAGGAATACCAGTGGCGAAGGCGCTGGGCTGGACGGTCATTGACGCTGAGGTGCGAAAGCGTGGGGAGCAAACAGG
>LOWRY-BTS-243
TACGAAGGTCCCAAGCGTTGTTCGGATTTACTGGGCGTAAAGAGTCTGTAGGCGGCGGGGTAAGTCAGATGTGAAATCCCGGGGCTCAACCCCGGAACTGCATCCGATACTGCCTTGCTTGAGTATTGGAGGGGAGTCTGGAATTCTCGGTGTAGCAGTGAAATGCGTAGATATCGAGAGGAACACTAGTGGCGAAGGCGAGACTCTGGACAATTACTGACGCTGAGAGACGAAGGTCAGGGGAGCGAAAAGG
>LOWRY-BTS-244
TACAGAGGGTGCAAGCGTTGTTCGGAATTACTGGGCGTAAAGCGCGTGTAGGCGGCGTCGTAAGTCGGATGTGAAAGCCCTCGGCTCAACCGAGGAAGTGCATCCGATACTGCGGTGCTTGAGTGTCGGAGGGGGTGGCGGAATTCCTGGTGTAGAGGTGAAATTCGTAGATATCAGGAGGAACACCTGTGGCGAAGGCGGCCACCTGGACGACAACTGACGCTGAGACGCGAAAGCGTGGGTAGCAAACAGG
>LOWRY-BTS-245
TACGAAGGGGGCTAGCGTTGTTCGGAATCACTGGGCGTAAAGCGCACGTAGGCGGATTTGTAAGTCAGGGGTGAAATCCCGGGGCTCAACCTCGGAACTGCCTTTGATACTGCAAGTCTTGAGTTCGGGAGAGGTGAGTGGAATTCCTAGTGTAGAGGTGAAATTCGTAGATATTAGGAAGAACACCAGTGGCGAAGGCGGCTCACTGGCCCGATACTGACGCTGAGGTGCGAAAGCGTGGGGAGCAAACAGG
>LOWRY-BTS-246
TACGTAGGATGCAAGCGTTGTCCGGAATTATTGGGCGTAAAGAGTTCGTAGGTGGTTACTTAAGTCTGGTGTTAAAGCCCGGAGCTCAACTCCGGCATGGCATTGGAAACTGGGTGGCTAGAGTGTGAAAGAGGTAACTGGAATTCCTGGTGTAGCGGTGAAATGCGCAGATATCAGGAGGAACACCCGTGGCGAAAGCGAGTTACTGGTTCACTACTGACGCTGAGGAACGAAAGCTAGGGTAGCAAAAGGG
>LOWRY-BTS-247
TACGAAGGGGGCTAGCGTTGCTCGGAATCACTGGGCGTAAAGCGCACGTAGGTGGGTCGTTAAGTCGGGGGTGAAATCCCAGAGCTCAACTCTGGAACTGCCTTCGATACTGGCGACCTTCGAGTTCGGGAGAGGTGAGTGGAACTGCGAGTGTAGAGGTGAAATTCGTAGATATTCGCAAGAACACCAGTGGCGAAGGCGGCTCACTGGCCCGATACTGACACTGAGGTGCGAAAGCGTGGGGAGCAAACAGG
>LOWRY-BTS-248
CACGTAGGGTGCGAGCGTTGTCCGGAATTATTGGGCGTAAAGAGCTCGTAGGCGGTCTGTCGCGTCGGTCGTGAAAACTTGGGGCTTAACTCTGAGCTTGCGGTCGATACGGGCATGACTGGAGTTCGGCAGGGGAGACTGGAATTCCTGGTGTAGCGGTGAAATGCGCAGATATCAGGAGGAACACCGGTGGCGAAGGCGGGTCTCTGGGCCGATACTGACGCTGAGGAGCGAAAGCGTGGGGAGCGAACAGG
>LOWRY-BTS-249
TACGTAGGGTGCAAGCGTTGTCCGGATTTATTGGGCGTAAAGAGCTCGTAGGCGGTTTGTTACGTCGGATGTGAAATCCTGGAGCTTAACTCCGGGCCTGCATTCGATACGGGCAGACTCGAGTGTTGTAGGGGAGACTGGAACTCCTGGTGTAGCGGTGAAATGCGCAGATATCAGGAAGAACACCGATGGCGAAGGCAGGTCTCTGGGCAACTACTGACGCTGAGGAGCGAAAGCGTGGGGAGCAAACAGG
>LOWRY-BTS-250
TACGAAGGGAGCTAGCGTTGTTCGGAATCACTGGGCGTAAAGCGCACGTAGGCGGATTTGTTAGTCAGGGGTGAAATCCCGGGGCTCAACCTCGGAACTGCCTTTGATACTGCAAATCTCGAGTCCGATAGAGGTGGGTGGAATTCCTAGTGTAGAGGTGAAATTCGTAGATATTAGGAAGAACACCGGTGGCGAAGGCGGCCCACTGGATCGGTACTGACGCTGAGGTGCGAAAGCGTGGGGAGCAAACAGG
>LOWRY-BTS-251
GACGGAGGGGGCTAGCGTTGTTCGGAATGACTGGGCGTAAAGGGCGCGTAGGCGGTTTATTAAGTGAGGCGTGAAAGCCCCGGGCTTAACCCGGGAGGTGCGTTTCATACTGGTGAACTGGAGTGCGAGAGAGGAAAGTGGAATTCCTAGTGTAGAGGTGAAATTCGTAGATATTAGGAAGAACACCAGAGGCGAAGGCGGCTTTCTGGCTCGCAACTGACGCTGAGGCGCGAAAGCGTGGGGAGCAAACAGG
>LOWRY-BTS-252
TACAGAGGGTGCAAGCGTTGTTCGGAATTATTGGGCGTAAAGCGCGTGTAGGCGGCTCGCTAAGTCTGGTGTGAAAGCCCGGGGCTTAACCTCGGAAGTGCACTGGATACTGGCAAGCTAGAGGACGGGAGAGGGCAATGGAATTCCTGGTGTAGGGGTGAAATCCGTAGATATCAGGAGGAACATCGGTGGCGAAGGCGGTTGCCTGGTCCGTATCTGACGCTGAGACGCGAAAGCGTGGGGAGCAAACAGG
>LOWRY-BTS-253
TACGAAGGGGGCTAGCGTTGTTCGGAATTACTGGGCGTAAAGCGCACGTAGGCGGATTGGCAAGTCAGAGGTGAAATCCCGGGGCTCAACCTCGGAACTGCCTTTGATACTGCCAGTCTAGAGTCCGGAAGAGGTGGGTGGAATTCCTAGTGTAGAGGTGAAATTCGCAGATATTAGGAAGAACACCGGTGGCGAAGGCGGCCCACTGGTCCGGAACTGACGCTGAGGTGCGAAAGCGTGGGGAGCAAACAGG
>LOWRY-BTS-254
TACGGAGGGAGCTAGCGTTGTTCGGAATTACTGGGCGTAAAGCGCGCGTAGGCGGCTATTCAAGTCAGAGGTGAAAGCCCGGGGCTCAACCCCGGAACTGCCTTTGAAACTAGATAGCTAGAATCTTGGAGAGGTCAGTGGAATTCCGAGTGTAGAGGTGAAATTCGTAGATATTCGGAAGAACACCAGTGGCGAAGGCGACTGACTGGACAAGTATTGACGCTGAGGTGCGAAAGCGTGGGGAGCAAACAGG
>LOWRY-BTS-255
TACGAAGGGGGCTAGCGTTGTTCGGAATTACTGGGCGTAAAGCGCATGTAGGCGGGCCGTTAAGTCGGGGGTGAAAGCCCAGAGCTCAACTCTGGAATTGCCTTCGATACTGGCGGCCTGGAGCAAGATAGAGGCGAGTGGAATTGCGAGTGTAGAGGTGAAATTCGTAGATATTCGCAGGAACACCAGTGGCGAAGGCGACTCGCTGGATCTTTGCTGACGCTGAGATGCGAAAGCGTGGGGAGCAAACAGG
>LOWRY-BTS-256
TACGTAGGGTGCAAGCGTTGTCCGGAATCATTGGGCGTAAAGCGCGTGTAGGCGGCTTGTTAAGTCCGCTCTGAAAGCCCGGGGCTCAACCCCGGGAGGCGGGTGGATACTGGCAAGCTCGAGTCCGGAAGAGGCGAGTGGAATTCCTGGTGTAGCGGTGAAATGCGCAGATATCAGGAGGAACACCGATGGCGAAGGCAGCTCGCTGGGACGTGACTGACGCTGAGACGCGAAAGCGTGGGGAGCAAACAGG
>LOWRY-BTS-257
TACAGAGGGTGCGAACGTTGCTCGGAATTACTGGGCGTAAAGCGCGTGTAGGCGGATTGCTAAGTCGGGCGTGAAATCCCCAGGCTCAACCTGGGAACTGCGCTCGAAACTGGCAGTCTCGAGTATCGGAGAGGGTGGCGGAATTCCTGGTGTAGAGGTGAAATTCGTAGATATCAGGAGGAACACCGGTGGCGAAGGCGGCCACCTGGACGATTACTGACGCTGAGACGCGAAAGCGTGGGGAGCAAACAGG
>LOWRY-BTS-258
TACGTAGGGTGCGAGCGTTAATCGGAATTACTGGGCGTAAAGCGTGCGCAGGCGGTTGTGTAAGACAGATGTGAAATCCCCGGGCTCAACCTGGGAACTGCGTTTGTGACTGCACAACTAGAGTACGGCAGAGGGAGGTGGAATTCCGCGTGTAGCAGTGAAATGCGTAGAGATGCGGAGGAACACCGATGGCGAAGGCAGCCTCCTGGGCCAGTACTGACGCTCATGCACGAAAGCGTGGGGAGCAAACAGG
>LOWRY-BTS-259
GACAGAGGGTGCAAACGTTGTTCGGAATCACTGGGCATAAAGCGCACGTAGGCGGTCCTTCAAGTCACGCGTGAAATCCCCCGGCTCAACCGGGGAATTGCGCGTGATACTGTCGGGCTAGAGGTCGGTTGGGGTGAGTGGAACTCCTGGTGGAGCGGTGAAATGCGTAGATATCAGGAGGAACACCGGTGGCGAAAGCGGCTCACTGGACCGAATCTGACGCTGAGGTGCGAAAGCTAGGGGAGCAAACGGG
>LOWRY-BTS-260
TACAGAGGTGGCAAGCGTTGTTCGGAATTACTGGGCGTAAAGGGCGCGTAGGCGGCCGCCTAAGTCACGTGTGAAAGCCCTCGGCTCAACCGAGGAACTGCACGTGAAACTGGGCGGCTTGAGTTCGGGAGAGGGAAGCGGAATTCCGGGTGTAGCGGTGAAATGCGTAGATATCCGGAGGAACACCAGTGGCGAAGGCGGCTTCCTGGACCGACACTGACGCTGAGGCGCGAAAGCTAGGGGAGCAAACGGG
>LOWRY-BTS-261
GACGAACCTGACAAACGTTATTCGGAATTACTGGGCTTAAAGGGTGCGTAGGCGGCGTGGCAAGTTGGGTGTGAAATCCCTCGGCTCAACCGAGGAACTGCGCTCAATACTGCCATGCTCGAGGGAGACAGAGGTGAGCGGAACTTAGGGTGGAGCGGTGAAATGCGTTGATATCCTAAGGAACACCGGTAGCGAAAGCGGCTCACTGGGTCTTTTCTGACGCTGAGGCACGAAAGCTAGGGTAGCGAACGGG
>LOWRY-BTS-262
TACGGAGGGAGCTAGCGTTGTTCGGAATTACTGGGCGTAAAGCGCACGTAGGCGGCTATTCAAGTCGGGGGTGAAAGCCCGGGGCTCAACCCCGGAACTGCCCTCGAAACTAGGTAGCTAGAATCTTGGAGAGGCGAGTGGAATTCCGAGTGTAGAGGTGAAATTCGTAGATATTCGGAAGAACACCAGTGGCGAAGGCGACTCGCTGGACAAGTATTGACGCTGAGGTGCGAAAGCGTGGGGAGCAAACAGG
>LOWRY-BTS-263
CACGTACTGTGCGAACGTTATTCGGAATCACTGGGCTTAAAGGGTGCGTAGGCGGTTTAGTAAGTAGGGTGTGAAATGCCAGGGCTCAACCTTGGCACGGCGCTCTAAACTGTTGAACTTGAGTGAGATAGGGGTGTACGGAACTTCCGGTGGAGCGGTGAAATGCGTTGATATCGGAAGGAACACCGGTGGCGAAAGCGGTACACTGGGTCTTAACTGACGCTGAGGCACGAAAGCTAGGGTAGCGAACGGG
>LOWRY-BTS-264
TACGAAGGGGGCAAGCGTTGTTCGGATTTACTGGGCGTAAAGGGCGCGTAGGCGGATGTTCAAGTCAGAGGTGAAAGCCCTGGGCTCAACCCGGGAACTGCCTTTGAAACTGGACATCTTGAGTATGGGAGAGGGTGGCGGAATACCCAGTGTAGAGGTGAAATTCGTAGATATTGGGTAGAACACCAGTGGCGAAGGCGGCCACCTGGCCCATAACTGACGCTGAGGCGCGAAAGCGTGGGGAGCAAACAGG
>LOWRY-BTS-265
TACGAAGGGGGCTAGCGTTGTTCGGATTTACTGGGCGTAAAGCGCGTGTAGGCGGGCCGTTAAGATGGGGGTGAAAGCCCGGAGCTCAACTCCGGAATTGCCTTCATGACTGGCGGCCTGGACTCAAGGAGAGGCAAGTGGAATTGCGAGTGTAGAGGTGAAATTCGTAGATATTCGCAGGAACACCAGTGGCGAAGGCGACTTGCTGGACTTGTAGTGACGCTGAGACGCGAAAGCGTGGGGAGCAAACAGG
>LOWRY-BTS-266
TACGAGGGGTGCAAGCGTTGTTCGGAATTACTGGGCGTAAAGCGTGAGGAGGCGGCATGATAAGTCTGATGTGAAAGCCCCGAGCTTAACTTGGGAACTGCATCGGAAACTATTGAGCTAGAGTTCGGGAGAGGGTCGCGGAATTCTTGGTGTAGAGGTGAAATTCGTAGATATCAAGAGGAACACCGGTGGCGAAGGCGGCGACCTGGACCGATACTGACGCTAATACACGAAAGCGTGGGGAGCAAACAGG
>LOWRY-BTS-267
TACGTAGGTGTCAAGCGTTGTCCGGATTTATTGGGCGTAAAGCGCCCGCAGGCGGCTCGGCAAGTTTGAGGTGAAATCTCCCGGCTCAACTGGGAGGGTGCCTCGAAAACTGCCGGGCTTGAGGCAGGGAGAGGGATGTGGAATTCCAGGTGTAGTGGTGAAATGCGTAGATATCTGGAGGAACACCAGTGGCGAAGGCGGCATCCTGGCCCTGTCCTGACGCTCAGGGGCGAAAGCGTGGGGAGCAAACCGG
>LOWRY-BTS-268
TACAGAGGGTGCGAGCGTTGTCCGGAATCACTGGGCGTAAAGGGCGCGTAGGTGGCACGGTAAGCGTGCGGTGAAAGCTCGGGGCTCAACCCCGAGTCGGCCGTGCGAACTGCTGAGCTTGAGCATAGTAGAGGCAGATGGAATTCCGGGTGTAGCGGTGGAATGCGTAGATATCCGGAAGAACACCGGTGGCGAAGGCGGTCTGCTGGGCTATTGCTGACACTGAGGCGCGACAGCGTGGGGAGCAAACAGG
>LOWRY-BTS-269
GACGGAGGGGGCTAGCGTTGTTCGGAATGACTGGGCGTAAAGGGTGCGTAGGCGGTTTTTTAAGTGAGGCGTGAAAGCCCTGGGCTTAACCCAGGAATTGCGTTTCAGACTGGAAGGCTTGAGTACGAGAGAGGTAAGTGGAATTCCTAGTGTAGAGGTGAAATTCGTAGATATTAGGAAGAACACCAGTGGCGAAGGCGGCTTACTGGCTCGTAACTGACGCTGAGGCACGAAAGCGTGGGGAGCAAACAGG
>LOWRY-BTS-270
TACAGAGGGTGCAAGCGTTAATCGGAGTTACTGGGCGTAAAGGGCACGTAGGCGGTTGTATAAGTCAGTTGTGAAATCCCCGGGCTTAACCTGGGAACTGCAGCTGATACTGTATGACTCGAGTCGAAGAGAGGGAAGCGGAATTTCCGGTGTAGCGGTGAAATGCGTAGATATCGGAAGGAACATCTGTGGCGAAGGCGGCTTCCTGGCTTCAGACTGACGCTGAGGTGCGAAAGCGTGGGTAGCGAACAGG
>LOWRY-BTS-271
TACGAAGGGGGCTAGCGTTGTTCGGAATGACTGGGCGTAAAGGGCGCGTAGGCGGCGCATTTAGTCAGGCGTGAAAGCCCTGGGCTCAACCTAGGAATTGCGTTTGATACTGGTGCGCTGGAGTGCGGGAGAGGATGGTGGAATTCCCAGTGTAGAGGTGAAATTCGTAGATATTGGGAAGAACACCGGTGGCGAAGGCGGCCATCTGGACCGTTACTGACGCTGAGGCGCGAAAGCGTGGGGAGCAAACAGG
>LOWRY-BTS-272
TACGGAGGGTGCAAGCGTTATCCGGAATCACTGGGTTTAAAGGGTGCGTAGGCGGCTTTGTAAGTCAGTGGTGAAAGGCTGTGGCTTAACCATGGAATGGCCATTGATACTGCAGAGCTTGAATGAGGTTGAGGTTAGCGGAATGTGACATGTAGCGGTGAAATGCTTAGATATGTCATGGAACACCAATTGCGAAGGCAGCTAACTGGACCTAAATTGACGCTGAGGCACGAAAGCGTGGGTAGCGAACAGG
>LOWRY-BTS-273
TACGAAGGGGGCTAGCGTTGTTCGGATTTACTGGGCGTAAAGCGCGTGTAGGCGGGTCGGAAAGTTGGGGGTGAAATCCCGAGGCTCAACCTCGGAACTGCCTCCAAAACTTCCAACCTGGACTCAAGCAGAGGCAAGTGGAATTGCGAGTGTAGAGGTGAAATTCGTAGATATTCGCAGGAACACCAGTGGCGAAGGCGACTTGCTGGGCTTGTAGTGACGCTGAGACGCGAAAGCGTGGGGAGCAAACAGG
>LOWRY-BTS-274
TACAGAGGGTGCGAACGTTGCTCGGATTTACTGGGCGTAAAGCGCTTGTAGGCGGGCTGATGTGTCGGATGTGAAATCCCTGAGCTTAACTCAGGAACTGCATTCGAAACTATCAGTCTTGAGGAATTGAGAGGAGAACGGAATTCCCGGTGTAGAGGTGAAATTCGTAGATATCGGGAGGAACACCAGATGCGAAGGCGGTTCTCTGGAAATTATCTGACGCTGAGAAGCGAAAGCGTGGGGAGCAAACAGG
>LOWRY-BTS-275
TACGGAGGGTGCAAGCGTTATCCGGAATCACTGGGTTTAAAGGGTGCGTAGGCGGCTTTGTAAGTCAGTGGTGAAAGGCTGTGGCTTAACCATGGAATGGCCATTGATACTGCAGAGCTTGAATGAGGTTGAGGTTAGCGGAATGTGACATGTAGCGGTGAAATGCTTAGATATGTCATGGAACACCAATTGCGAAGGCAGCTAACTGGACCTATATTGACGCTGAGGCACGAAAGCGTGGGTAGCGAACAGG
>LOWRY-BTS-276
AACGGAGAGGGCGAGTGTTACTCATAATGACTGGGCGTAAAGGGTACGTAGGTTGTTAGGTAAGCGGTTAGTGAAATGAGAGGTTAATGACCTTTAAACGCTTTCTGAACTACCTAGCTTGAGTGCTGTTGAGGATACTGGTACTTTTAAAGTAGAGGTGATATTCGATAATATTAAAAGGACAACTTAAGGCGAAGGCAAGTATCTAGGAAGCACTGACACTGAGGTACTGAAGCATGGGTAGCAAATCGG
>LOWRY-BTS-277
TACAGAGGTCTCAAGCGTTGTTCGGAATCACTGGGCGTAAAGGGTGCGTAGGTGGCGTGGTAAGTCAGATGTGAAAGCCCAGGGCTCAACCCTGGAATTGCATCCGATACTGCCATGCTAGAGAACTGAAGGGGAGTCTGGAATTCTCGGTGTAGCAGTGAAATGCGTAGATATCGAGAGGAACACCAATGGCGAAGGCAAGACTCTGGGCAGTTTCTGACACTGAGGCACGAAGGCCAGGGTAGCGAACGGG
>LOWRY-BTS-278
TACGTAGGTGGCAAGCGTTGTCCGGATTTATTGGGTTTAAAGGGTGCGTAGGCGGCTTATTAAGTCAGTGCTGAAATACCCCGGCTTAACCGGGGGGGTGGCATTGATACTGATGAGCTTGAGTGAAGTCGAGGTAGGCGGAATTGACGGTGTAGCGGTGAAATGCTTAGATATCGTCAAGAACACCGATAGTGAAGACAGCTTACTAGACTTCAACTGACGCTGAGGCACGAAAGTGTGGGGATCAAACAGG
>LOWRY-BTS-279
TACGTAGGGTGCGAGCGTTAATCGGAATTACTGGGCGTAAAGCGTGCGCAGGCGGTTATTTAAGCCAGTCGTGAAATCCCCGGGCTTAACCTGGGAATTGCGATTGGGACTGGATGGCTAGAGTGCGGCAGAGGGAGGTGGAATTCCACGTGTAGCAGTGAAATGCGTAGAGATGTGGAGGAACACCGATGGCGAAGGCAGCCTCCTGGGCCAGCACTGACGCTCATGCACGAAAGCGTGGGGAGCAAACAGG
>LOWRY-BTS-280
CACGTAGGCACCAAGCGTTGTCCGGATTTATTGGGCGTAAAGAGCTCGTAGGCGGTTCAGTAAGTCGGGTGTGAAAACTCTGGGCTCAACCCAGAGACGCCACCCGATACTGCTGTGACTTGAGTACGGTAGGGGAGCGGGGAATTCCTGGTGTAGCGGTGAAATGCGCAGATATCAGGAGGAACACCAGTGGCGAAGGCGCCGCTCTGGGCCGTAACTGACGCTGAGGAGCGAAAGCGTGGGGAGCAAACAGG
>LOWRY-BTS-281
GACGTAGGATGCAAGCGTTGTCCGGATTTATTGGGCGTAAAGAGTTCGTAGGCGGTTTGTTAAGTCTGATGTTAAAGACCGGGGCTCAACCTCGGAAATGCATTGGATACTGGCAGACTGGAGTGCAGTAGAGGCTAGTGGAATTCCCAGTGTAGCGGTGAAATGCGTAGATATTGGGAAGAACACCGGTGGCGTAGGCGACTAGCTGGGCTGTAACTGACGCTGAGGAACGAAAGCCAGGGGAGCGAATGGG
>LOWRY-BTS-282
GACGAAGGTGGCGACCGTTGTTCGGAATTACTGGGCATAAAGCGCACGTAGGCGGCAATGTAAGTCAGGTGTGAAATCCCTCGGCCTAACCGAGGAATTGCGCTTGATACTGTGTTGCTTGAGGGCAGGAGGGGAGCGTGGAATTCCTGGTGGAGCGGTGAAATGCGTTGATATCAGGAGGAACACCGGCGGCGAAGGCGACGCTCTGGCCTGTTTCTGACGCTGAGGTGCGAAAGCCAGGGGAGCAAACGGG
>LOWRY-BTS-283
TACGAAGGGGGCTAGCGTTGCTCGGAATCACTGGGCGTAAAGCGCACGTAGGCGGCTTTCTAAGTCAGGGGTGAAATCCTGGAGCTCAACTCCAGAACTGCCTTTGATACTGGGAAGCTTGAGTTCGGGAGAGGTGAGTGGAACTGCGAGTGTAGAGGTGAAATTCGTAGATATTCGCAAGAACACCAGTGGCGAAGGCGGCTCACTGGCCCGATACTGACGCTGAGGTGCGAAAGCGTGGGGAGCAAACAGG
>LOWRY-BTS-284
TACGGGGGGGGCAAGCGTTGTTCGGAATTACTGGGCGTAAAGCGCGTGTAGGCGGCTCTTTAAGTCAGACGTGAAAGCCCTAGGCTTAACCTAGGAATTGCGTTTGATACTGTAGGGCTAGAGTGTGGAAGGGGCTACTGGAATTCCGTGTGTAGCGGTGAAATGCGTAGATATACGGAGGAACACCTGCGGCGAAGGCGGGTAGCTGGGCCAACACTGACGCTGAGACGCGAAAGCTAGGGGAGCAAACGGG
>LOWRY-BTS-285
TACGGAGGGTGCAAGCGTTAATCGGAATTACTGGGCGTAAAGCGCGCGTAGGCGGCTTGTTAAGTCGGATGTGAAATCCCCGGGCTCAACCTGGGAACTGCATCCGATACTGGCTGGCTAGAGTGTGGTAGAGGGAAGCGGAATTCCAGGTGTAGCGGTGAAATGCGTAGATATCTGGGGGAACATCAGTGGCGAAGGCGGCTTCCTGGACCAACACTGACGCTGAGGCGCGAAAGCGTGGGGAGCAAACAGG
>LOWRY-BTS-286
TACGGAGGGTGCAAGCATTGATCGGAATCACTGGGCGTAAAGGGCGCGTAGGCGGCAGGAGAAGTCAGGTGTGAAATTTCGAGGCTCAACCTCGAAGCTGCACTTGAAACTCTTTTGCTTGAGTACAGAGAGGGAAAACGGAATTCCACGTGTAGCGGTGAAATGCGTAGATATGTGGAAGAACACCGGTGGTGAAGGCGGTTTTCTGGTCTGTAACTGACGCTGATGCGCGAGAGCTAGGGGAGCAAACAGG
>LOWRY-BTS-287
TACGGAGGGTGCGAGCGTTAATCGGAATTACTGGGCGTAAAGCGCACGTAGGCGGTCAAGTAAGTCGGTTGTGAAAGCCCCGGGCTTAACCTGGGAATTGCAGCTGATACTGCTCGACTAGAGTGTGGTAGAGGAAAGCGGAATTCCCGGTGTAGCGGTGAAATGCGTAGATATCGGGAGGAACACCAGTGGCGAAGGCGGCTTTCTGGACCAACACTGACGCTCAGGTGCGAAAGCGTGGGGAGCAAACAGG
>LOWRY-BTS-288
TACGAAGGGGGCAAGCGTTGTTCGGAATTACTGGGCGTAAAGGGCGCGTAGGCGGCTTACCAAGTCAGGCGTGAAATTCCCGGGCTCAACCTGGGGGCTGCGCTTGATACTGGTGAGCTTGAATGCGGGAGAGGATAGTGGAATTCCCAGTGTAGAGGTGAAATTCGTAGATATTGGGAAGAACACCGGTGGCGAAGGCGGCTATCTGGCCCGTTATTGACGCTGAGGCGCGAAAGCGTGGGGAGCAAACAGG
>LOWRY-BTS-289
TACGAAGGGGGCTAGCGTTGTTCGGAATTACTGGGCGTAAAGGGCGTGTAGGCGGCTTGCAAAGTCGGGCGTGAAAGCCCCGGGCTCAACCCGGGAATTGCGTTCGATACTGGCGAGCTAGAGTTCGGGAGAGGGTCGTGGAATTCCCAGTGTAGAGGTGAAATTCGTAGATATTGGGAAGAACACCAGTGGCGAAGGCGGCGACCTGGACCGATACTGACGCTAAGGCGCGAAAGCGTGGGGAGCAAACAGG
>LOWRY-BTS-290
TACGGAGGGAGCTAGCGTTGTTCGGAATTACTGGGCGTAAAGCGCGCGTAGGCGGTCCATCAAGTCAGAGGTGAAAGCCCGGGGCTCAACCCCGGAACTGCCTTTGAAACTAGCGGACTAGAATCTTGGAGAGGTCAGTGGAATTCCGAGTGTAGAGGTGAAATTCGTAGATATTCGGAAGAACACCAGTGGCGAAGGCGACTGACTGGACAAGTATTGACGCTGAGGTGCGAAAGCGTGGGGAGCAAACAGG
>LOWRY-BTS-291
TACGAAGGGGGCTAGCGTTGCTCGGAATCACTGGGCGTAAAGCGCACGTAGGCGGATCTTTAAGTCGGGGGTGAAATCCTGGAGCTCAACTCCAGAACTGCCTTCGATACTGGGGATCTTGAGTCCGGAAGAGGTGAGTGGAACTGCGAGTGTAGAGGTGAAATTCGTAGATATTCGCAAGAACACCAGTGGCGAAGGCGGCTCACTGGTCCGGTACTGACGCTGAGGTGCGAAAGCGTGGGGAGCAAACAGG
>LOWRY-BTS-292
GACGTAGGGAGCAAGCGTTGCCCGGAATTACTGGGCGTAAAGAGCTCGTAGGCGGGGGCGTGCGTCTGAGAGGAAATTTCGGGGCTTAACCCCGGAGCTGTCTCAGATACGGCGCTTCTTGAGGGTGTGAGAGGAAAGTGGAATTCCCGGTGTAGCGGTGAAATGCGTAGATATCGGGAGGAACACCAGTGGCGAAGGCGACTTTCTGGCACATTCCTGACGCTGAGGAGCGAAAGCGTGGGTAGCGAACGGG
>LOWRY-BTS-293
TACGGAGGGTGCAAACGTTGCTCGGAATTATTGGGCGTAAAGCGCACGTAGGCGGCCAAACAAGTTGGATGTGAAAGCCCAGGGCTCAACCCTGGAAGTGCACCCAAAACTGTTTGGCTTGAGTTCCGGAGGGGCCCAGAGAATTCCCGGTGTAGAGGTGAAATTCGTAGATATCGGGAGGAATACCAGTGGCGAAGGCGCTGGGCTGGACGGATACTGACGCTGAGGTGCGAAAGCGTGGGGAGCAAACAGG
>LOWRY-BTS-294
TACGAAGGGGGCTAGCGTTGCTCGGAATCACTGGGCGTAAAGGGTGCGTAGGCGGGTTTTTAAGTCAGAGGTGAAATCCTGGAGCTCAACTCCAGAACTGCCTTTGATACTGAGAATCTTGAGTACGGGAGAGGTGAGTGGAACTGCGAGTGTAGAGGTGAAATTCGTAGATATTCGCAAGAACACCAGTGGCGAAGGCGGCTCACTGGCCCGTTACTGACGCTGAGGCACGAAAGCGTGGGGAGCAAACAGG
>LOWRY-BTS-295
TACGTAGGTGTCAAGCGTTGTCCGGATTTATTGGGCGTAAAGCGCCCGCAGGCGGCTTGGTAAGTCTCGAGTGAAATCTCCCGGCTCAACTGGGAGGGGTCTTGTGAAACTGCCAGGCTTGAGGCAGGGAGAGGGAAGCGGAATTCCAGGTGTAGCGGTGAAATGCGTAGATATCTGGAGGAACACCAGTGGCGAAGGCGGCTTCCTGGCCCTGACCTGACGCTCAGGGGCGAAAGCGTGGGTAGCAAACCGG
>LOWRY-BTS-296
TACGAAGGGGGCTAGCGTTGCTCGGAATCACTGGGCGTAAAGCGCACGTAGGCGGCTTGTTAAGTCAGAGGTGAAATCCTGGAGCTCAACTCCAGAACTGCCTTTGATACTGGCAAGCTTGAGTTCGGGAGAGGTGAGTGGAACTGCGAGTGTAGAGGTGAAATTCGTAGATATTCGCAAGAACACCAGTGGCGAAGGCGGCTCACTGGCCCGATACTGACGCTGAGGTGCGAAAGCGTGGGGAGCAAACAGG
>LOWRY-BTS-297
TACGTAGGGTCCAAGCGTTAATCGGAATTACTGGGCGTAAAGCGTGCGCAGGCGGTTTTGTAAGACCGATGTGAAATCCCCGGGCTCAACCTGGGAACTGCATTGGTGACTGCAAGGCTTGAGTGTGTCAGAGGGAGGTGGAATTCCGCGTGTAGCAGTGAAATGCGTAGATATGCGGAGGAACACCGATGGCGAAGGCAGCCTCCTGGGATAACACTGACGCTCATGCACGAAAGCGTGGGGAGCAAACAGG
>LOWRY-BTS-298
TACGTAGGTGACAAGCGTTATCCGGAATTACTGGGCGTAAAGCGCACGCAGGCGGTGCTATAAGTCTGATGTGAAACCTTCTGGCTTAACCAGAAGACGTCGTTGGATACTGTAGTACTTGAGGCGATGAGAGGAATGCGGAATTCTCGGTGTAATGGTGGAATATGTAGATATCGAGAGGAACATCTGAGGCGAAAGCGGCATTCTAGCATTAGCCTGACGCTCATGTGCGAAAGCGTGGGGAGCGAACGGG
>LOWRY-BTS-299
TACGTAGGGGGCAAGCGTTGTCCGGAATCATTGGGCGTAAAGCGCGTGTAGGCGGCTTGGTAAGTCTGCTCTGAAAGCCCGGGGCTCAACCCTGGGAGGCGGGTGGATACTGCTGAGCTCGAGTCCGGAAGAGGCGAGTGGAATTCCTGGTGTAGCGGTGAAATGCGCAGATATCAGGAGGAACACCAATGGCGAAGGCAGCTCGCTGGGACGGTACTGACGCTGAGACGCGAAAGCGTGGGGAGCAAACAGG
>LOWRY-BTS-300
TACGTAGGGGGCAAGCGTTGTTCGGAATTACTGGGCGTAAAGGGCGCGTAGGCGGCATGGCAAGTCGGGAGTGAAATCCCGGGGCTCAACCCCGGAACTGCTTTCGAAACTGCCAAGCTAGAGTACGGAAGGGGCAACTGGAATTCCCAGTGTAGCGGTGAAATGCGTAGATATTGGGAAGAACACCGGAGGCGAAGGCGGGTTGCTGGGCCGATACTGACGCTGAGGCGCGAAAGCCAGGGGAGCAAACGGG
>LOWRY-BTS-301
TACAGAGAGTGCAAACGTTGTTCGGAATTACTGGGCTTAAAGCGCACGTAGGCGGCGCCGCAAGTGTGGGGTGAAAGCCCACGGCTTACCCGTGGAATTGCCTGGCAGACTGCGGTGCTAGAGTGTGGTAGGGGAGAGCGGAACTCCTGGTGGAGCGGTGAAATGCGTAGATATCAGGAGGAACACCGGTGGCGAAGGCGGCTCTCTGGTCCATAACTGACGCTGAGGTGCGAAAGCTAGGGGAGCAAACGGG
>LOWRY-BTS-302
TACGTAGGGTCCGAGCGTTGTCCGGATTTATTGGGCGTAAAGAGCTCGTAGGCGGCTCAGTTAGTCGGATGTGAAAACTCGGGGCTCAACCCCGAGACGCCATCCGATACTGCTGTGGCTTGAATCTGGTAGGGGAGCACGGAATTCCTGGTGTAGCGGTGAAATGCGCAGATATCAGGAGGAACACCGGTGGCGAAGGCGGTGCTCTGGGCCAGTATTGACGCTGAGGAGCGAAAGCGTGGGTAGCAAACAGG
>LOWRY-BTS-303
TACGTAGGGTGCGAGCGTTAATCGGAATTACTGGGCGTAAAGGGTGCGCAGGCGGCTTTGTAAGTCAGATGTGAAATCCCCGGGCTTAACCTGGGAATTGCGTTTGAAACTACAAGGCTAGAGTGTGGCAGAGGGAGGTGGAATTCCATGTGTAGCAGTGAAATGCGTAGAGATATGGAAGAACATCGATGGCGAAGGCAGCCTCCTGGGTTAACACTGACGCTCATGCACGAAAGCGTGGGGAGCAAACAGG
>LOWRY-BTS-304
TACAGAGGGTGCGAGCGTTAATCGGAATTACTGGGCGTAAAGCGCGCGTAGGCGGCTTTGCAAGCCGGATGTGAAATCCCCGGGCTTAACCTGGGAACTGCATTCGGGACTGCATTGCTCGAGTATGGGAGAGGGAAGTGGAATTTCAGGTGTAGCGGTGAAATGCGTAGATATCTGAAGGAACATCAGTGGCGAAAGCGACTTCCTGGACCAATACTGACGCTCATGTGCGAAAGCGTGGGGAGCAAACAGG
>LOWRY-BTS-305
TACGTAGGGTCCGAGCGTTGTCCGGAGTTACTGGGCGTAAAGCGCGCGCAGGCGGCGGCGTTGGCCCGGCGTGAAAGCCCCCGGCTCAACCGGGGAGGGTCGTCGGGGACCGCGCCGCTTGAGGGTGGCAGGGGCCGGTGGAATGCCTGGTGTAGTGGTGAAATGCGTAGAGATCAGGCGGAACACCCGTGGCGAAGGCGGCCGGCTGGGCCACCACTGACGCTGAGGCGCGAAGGCGTGGGGAGCGAACGGG
>LOWRY-BTS-306
TACGTAGGGTGCGAGCGTTAATCGGAATTACTGGGCGTAAAGCGTGCGCAGGCGGTTTTGTAAGACAGATGTGAAATCCCCGGGCTTAACCTGGGAACTGCGTTTGTGACTGCAAGGCTAGAGTACGGCAGAGGGGGGTGGAATTCCTGGTGTAGCAGTGAAATGCGTAGAGATCAGGAGGAACACCGATGGCGAAGGCAGCCCCCTGGGCCTGTACTGACGCTCATGCACGAAAGCGTGGGGAGCAAACAGG
>LOWRY-BTS-307
TACAGAGGCCCCGAGCGTTAATCGGAATCACTGGGCTTAAAGGGTGCGCAGGCGGATCGGATAGTGTTTTGTGAAATCCCTCGGCTCAACCGGGGAACAGCAGGGCATACTACCGATCTTGAGACAGGTAGGGGTCGATGGAACCATGGGTGGAGCGGTGAAATGCGTAGATATCCATGGGAACGCCAATGGCGAAGGCAGTCGACTGGGCCTGTTCTGACGCTCAGGCACGAAAGCGTGGGGAGCAAACAGG
>LOWRY-BTS-308
TACAGAGGGTGCAAGCGTTAATCGGAATTACTGGGCGTAAAGCGCGCGTAGGCCGTTGGGTAAGTCGGATGTGAAATCCCCGGGCTTAACCTGGGAATTGCATTCGATACTGCCTGACTAGAGTGTGGAAGAGGGAAGCGGAATTTCCGGTGTAGCGGTGAAATGCGTAGATATCGGAAGGAACACCAGTGGCGAAGGCGGCTTCCTGGTCCAACACTGACGCTGAGGCGCGAAAGCGTGGGGAGCGAACAGG
>LOWRY-BTS-309
TACAGAGGTGGCAAGCGTTGTTCGGTATCACTGGGCTTAAAGGGCGCGTAGGCGGTGCGGTACGGTCTGGGTGAAATCCCTCGGCTCAACCGAGGAACGGCCTGGGCTACGGCCGCGCTAGACAGCATCAGGGGAAGGTGGAACTCCCGGTGGAGCGGTGAAATGCGTAGATATCGGGAGGAACGCCGGTGGCGAAAGCGACCTTCTGGGGTGCTTGTGACGCTGAGGCGCGAAAGCTAGGGGAGCAAACGGG
>LOWRY-BTS-310
TACGTAGGGTGCGAGCGTTAATCGGAATTACTGGGCGTAAAGCGTGCGCAGGCGGCTTTGTAAGACAGATGTGAAATCCCCGGGCTCAACCTGGGAACTGCATTTGTGACTGCAAGGCTAGAGTGCGTCAGAGGGAGGTGGAATTCCGCGTGTAGCAGTGAAATGCGTAGAGATGCGGAGGAACACCGATGGCGAAGGCAGCCTCCTGGGATGACACTGACGCTCATGCACGAAAGCGTGGGGAGCAAACAGG
>LOWRY-BTS-311
TACGTAGGGTCCGAGCGTTGTCCGGAATTACTGGGCGTAAAGAGCTCGTAGGTGGTTTGTCGCGTTGTTCGTGAAAACTCACAGCTCAACTGTGGGCGTGCGGGCGATACGGGCAGACTTGAGTACTGCAGGGGAGACTGGAATTCCTGGTGTAGCGGTGGAATGCGCAGATATCAGGAGGAACACCGGTGGCGAAGGCGGGTCTCTGGGCAGTAACTGACGCTGAGGAGCGAAAGCGTGGGGAGCGAACAGG
>LOWRY-BTS-312
TACGTAGGGTGCGAGCGTTAATCGGAATTACTGGGCGTAAAGGGTGCGCAGGCGGTACTGTAAGTCAGATGTGAAATCCCCGGGCTTAACCTGGGAATTGCGTTTGAAACTACAGAACTAGAGTGTAATAGAGGGAGACGGAATTCCATGTGTAGCAGTGAAATGCGTAGAGATATGGAAGAACATCGATGGCGAAGGCAGTCTCCTGGATTAACACTGACGCTCATGCACGAAAGCGTGGGGAGCAAACAGG
>LOWRY-BTS-313
TACGGAGGGGGCTAGCGTTGTTCGGAATTACTGGGCGTAAAGCGCACGTAGGCGGACCGGAAAGTCAGAGGTGAAATCCCAGGGCTCAACCTTGGAACTGCCTTTGAAACTCCCGGTCTTGAGTTCGAGAGAGGTGAGTGGAATTCCGAGTGTAGAGGTGAAATTCGTAGATATTCGGAGGAACACCAGTGGCGAAGGCGGCTCACTGGCTCGATACTGACGCTGAGGTGCGAAAGCGTGGGGAGCAAACAGG
>LOWRY-BTS-314
GACGAAGGTGGCAACCGTTGCTCGGATTCACTGGGCATAAAGCGCGCGTAGGTGGCCAGGAAGGTCATCGGTGAAATCCCACGGCTCAACCGTGGAACTGCCGATGAAACCACCTGGCTTGAGGACAGGAGGGGAGAGTGGAACTCTTGGTGTAGCGGTGAAATGCGTAGATATCAAGAGGAACGCCGGTGGCGAAAGCGACTCTCTGGACTGTTCCTGACACTGAGGCGCGAAAGCTAGGGGAGCAAACAGG
>LOWRY-BTS-315
TACGAGAGGCCCAAACGTTATTCGGATTTACTGGGCTTAAAGAGTTCGTAGGCGGTCTGGTAAGTGGGGTGTGAAAGCCCTCGGCTCAACCGAGGAATTGCGCTCCAAACTGCCAGGCTCGAGGGAGATAGAGGTGAGCGGAACTGATGGTGGAGCGGTGAAATGCGTTGATATCATCAGGAACACCAGAGGCGAAGGCGGCTCACTGGGTCTTTTCTGACGCTGAGGAACGAAAGCTAGGGGAGCAAACGGG
>LOWRY-BTS-316
TACGGAGGGTGCAAGCGTTGCTCGGAATCACTGGGCGTAAAGCGTACGCAGGCGGCCTGTCAAGTCGGATGTGAAAGCCCGGGGCTCAACCCCGGAACTGCATTCGAAACTGGCAGGCTTGAGTACGGGAGAGGGAAGCGGAATTCCTGGTGTAGAGGTGAAATTCGTAGATATCAGGAGGAACACCCGTGGCGAAAGCGGCTTCCTGGCCCGATACTGACGCTCATGTACGAAAGCGTGGGGAGCAAACAGG
>LOWRY-BTS-317
TACAGAGGGTGCGAGCGTTGTCCGGAATCACTGGGCGTAAAGGGCGCGTAGGCGGCCTGGTAAGTCGGGGGTGAAACGCTGCGGCTCAACCGCAGCACTGCCTTCGAGACTGTCAGGCTTGAGCACGGTAGAGGCTGGTGGAATTCCCGGTGTAGCGGTGGAATGCGTAGAGATCGGGAAGAACATCGGTGGCGAAGGCGGCCAGCTGGGCCGTTGCTGACGCTGAGGCGCGACAGCGTGGGGAGCAAACAGG
>LOWRY-BTS-318
TACGGAGGGGGCTAGCGTTGTTCGGAATTACTGGGCGTAAAGAGCACGTAGGCGGTCTGCTTAGTCGGGCGTGAAAGCCCGGGGCTTAACCCCGGAACTGCGCTCGAGACTGGCAGGCTGGAGTCCGGAAGAGGAGAGAGGAATTCCCAGTGTAGAGGTGAAATTCGTAGATATTGGGAAGAACACCAGTGGCGAAGGCGGCTCTCTGGTCCGGTACTGACGCTGAGGTGCGAAAGCGTGGGGAGCAAACAGG
>LOWRY-BTS-319
CACGTAGGGACCAAGCGTTGTCCGGATTTATTGGGCGTAAAGAGCTCGTAGGCGGTTCAGCAAGTCGGGTGTGAAAACTCTGGGCTCAACCCAGAGACGCCACCCGATACTGCTGTGACTAGAGTCCGGTAGGGGAGTGGGGAATTCCTGGTGTAGCGGTGAAATGCGCAGATATCAGGAGGAACACCGGTGGCGAAGGCGCCACTCTGGGCCGGCACTGACGCTGAGGAGCGAAAGCGTGGGTAGCAAACAGG
>LOWRY-BTS-320
TACGAAGGGGGCTAGCGTTGTTCGGAATTACTGGGCGTAAAGCGCACGTAGGCGGATATTTAAGTCAGGGGTGAAATCCCGGGGCTCAACCCCGGAACTGCCTTTGATACTGCGTATCTTGAGTTCGAGAGAGGTGAGTGGAATTCCGAGTGTAGAGGTGAAATTCGTAGATATTCGGAGGAACACCAGTGGCGAAGGCGGCTCACTGGCTCGATACTGACGCTGAGGTGCGAAAGCGTGGGGAGCAAACAGG
>LOWRY-BTS-321
TACGGAGGGTGCAAGCGTTGTCCGGATTTATTGGGTTTAAAGGGTGCGTAGGCGGTCAAATAAGTCAGCGGTGAAATCCTCCGGCTCAACTGGAGAACTGCCGTTGATACTGCTTGACTTGAGTTCGTCCGAGGTCGCTGGAATGCGTGGTGTAGCGGTGAAATGCATAGATATCACGCAGAACACCGATTGCGAAGGCAGGTGACTGGGACGCGACTGACGCTGAGGCACGAAAGTGTGGGGAGCAAACAGG
>LOWRY-BTS-322
TACGGGGGGAGCAAACGTTGTTCGGAATCACTGGGCGTAAAGGGCGCGTAGGCGGCTCTGTAAGTGGTATGTGAAATCCGATGGCTCAACCATCGAACTGCGTTCCATACTGCAGGGCTTGAGTACAGCAGAGGAAAGTGGAATTCCCGGTGTAGCGGTGAAATGCGTAGATATCGGGAGGAACACCGTTGGCGAAGGCGACTTTCTGGGCTGATACTGACGCTGAGGCGCGAAAGCCAGGGGAGCGAACAGG
>LOWRY-BTS-323
TACGTAGGTGGCGAGCGTTGTCCGGATTTATTGGGCGTAAAGAGCCCGCAGGCGGCTTGGTAAGTTTTAGGTGAAATCTCCTGGCTCAACCGGGAGGGGTCCTAGAAAACTGCCAGGCTTGAGGCAGGGAGAGGGATGCGGAATTCCCGGTGTAGTGGTGAAATGCGTAGATATCGGGAGGAACACCAGTGGCGAAGGCGGCATCCTGGCCCTGTCCTGACGCTCAGGGGCGAAAGCGTGGGGAGCAAACCGG
>LOWRY-BTS-324
TACGAAGGGGGCTAGCGTTGTTCGGATTTACTGGGCGTAAAGCGCGTGTAGGCGGATTGGTAAGTTGGGGGTGAAAGCCCAGAGCTCAACTCTGGAATTGCCTTCAAGACTGTCAGTCTGGACTCAAGGAGAGGCGAGTGGAATTGCGAGTGTAGAGGTGAAATTCGTAGATATTCGCAGGAACACCAGTGGCGAAGGCGACTCGCTGGACTTGTAGTGACGCTGAGACGCGAAAGCGTGGGGAGCAAACAGG
>LOWRY-BTS-325
TACGGAGGATCCAAGCGTTATCCGGATTTATTGGGTTTAAAGGGTGCGTAGGCGGAATTTTAAGTCAGTGGTGAAATCTCTCAGCTCAACTGAGAAACTGCCATTGATACTGATATTCTTGAGTTTGGCTGAAGTGGGCGGAATGAGGCATGTAGCGGTGAAATGCATAGATATGCCTCAGAACACCAATTGCGAAGGCAGCTCACTAAACCAATACTGACGCTGAGGCACGAAAGCGTGGGGAGCAAACAGG
>LOWRY-BTS-326
TACAGAGGGTGCAAACGTTGTTCGGAATTACTGGGCGTAAAGCGCGTGTAGGCGGCGCATTAAGTCGACTGTGAAAGCCCATGGCTCAACCATGGAAGTGCAGCCGATACTGGTGTGCTTGAGTCCCGGAGAGGGTGGTGGAATTCCCAGTGTAGAGGTGAAATTCGTAGATATTGGGAGGAACACCGGTGGCGAAGGCGACCACCTGGACGGGTACTGACGCTGAGACGCGAAAGCGTGGGTAGCAAACAGG
>LOWRY-BTS-327
CACGGGGGGAGCAAGCGTTGTTCGGAATCACTGGGCGTAAAGGGCGTGTAGGCGGTCAGGTAAGTGGGATGTGAAATGCTCCGGCTCACCCGGAGAGGTGCATCCCATACTGCTTGGCTTGAGTTCGGGAGAGGATGGGGGAATTCCTGGTGTAGCGGTGAAATGCGTAGATATCAGGAGGAACACCGGTGGCGAAGGCGCCCATCTGGCCCGATACTGACGCTGAGGCGCGAAAGCTAGGGGAGCAAACGGG
>LOWRY-BTS-328
TACGAAGGGGGCTAGCGTTGTTCGGAATTACTGGGCGTAAAGCGCGTGTAGGCGGGTGATTAAGTCGGGGGTGAAAGCCCAGAGCTCAACTCTGGAATTGCCTTCGATACTGGTCACCTGGACCCAAGTAGAGGCGAGTGGAATTGCGAGTGTAGAGGTGAAATTCGTAGATATTCGCAGGAACACCAGTGGCGAAGGCGACTCGCTGGACTTGTGGTGACGCTGAGACGCGAAAGCGTGGGGAGCAAACAGG
>LOWRY-BTS-329
TACGGAGGGTGCAAGCGTTATCCGGAATCACTGGGTTTAAAGGGTGCGTAGGCGGATATTTAAGTCAGTGGTGAAATCTTGTCGCTTAACGATAAAATTGCCATTGATACTGAATGTCTTGAATTGGGTTGAGGTTAGCGGAATGTGACATGTAGCGGTGAAATGCATAGATATGTCATGGAACACCAATTGCGAAGGCAGCTAGCTGGGCCTTGATTGACGCTGAGGCACGAAAGCGTGGGTAGCGAACAGG
>LOWRY-BTS-330
GACGAAGGATGCAAGCGTTATCCGGATTCATTGGGTTTAAAGGGAGCGTAGGCGGACTTGTAAGTCAGTGGTGAAATCTTTGGGCTTAACCCAGAAACTGCCATTGATACTGCAGGTCTAGAGTACAGTTGCCGTTGGCGGAATATGACATGTAGTGGTGAAATACTTAGATATGTCATAGAACACCGATTGCGAAGGCAGCTAACGAAGCTGTAACTGACGCTGAGGCTCGAAAGTGCGGGGATCAAACAGG
>LOWRY-BTS-331
TACGTAGGGGGCAAGCGTTGTTCGGATTTACTGGGCGTAAAGGGCGCGTAGGCGGCGTGACAAGTCACTTGTGAAATCTCCGGGCTTAACTCGGAACGGTCAAGTGATACTGTCGTGCTAGAGTGCAGAAAGGGCAACTGGAATTCTTGGTGTAGCGGTGAAATGCGTAGATATCAAGAGGAACACCTGAGGCGAAGGCGAGTTGCTAGGCTGACACTGACGCTGAGGCGCGAAAGCTAGGGGAGCGAACGGG
>LOWRY-BTS-332
TACGGAGGGTGCAAGCGTTAATCGGAATTACTGGGCGTAAAGCGCGCGTAGGTGGTTTGGCAAGTCGGGTGTGAAAGCCCTGAGCTTAACTTGGGAATTGCATTCGATACTGCCTGGCTAGAGTATGGTAGAGGGAAACGGAATTCCGCATGTAGCGGTGAAATGCGTAGATATGCGGAGGAACACCAGTGGCGAAGGCGGCTTCCTGGACCAATACTGACACTGAGGCGCGAAAGCGTGGGGAGCAAACAGG
>LOWRY-BTS-333
GACGAAGGGGGCTAGCGTTGTTCGGAATTACTGGGCGTAAAGCGAGTGTAGGTGGTTGTCATAGTCAGGCGTGAAAGCCTTGAGCTCAACTCAAGAAATGCGCTTGATACTGGGCAGCTAGAGGACCGGAGAGGATAGTGGAATTCCCAGTGTAGTGGTGAAATACGTAGAGATTGGGAAGAACACCAGTGGCGAAGGCGGCTATCTGGACGGTTTCTGACACTAAGACTCGAAAGCGTGGGGAGCAAACAGG
>LOWRY-BTS-334
TACGTAGGGTCCGAGCGTTGTCCGGAGTTACTGGGCGTAAAGCGCGCGCAGGCGGCGGTGTAAGCATGGCGTGAAAGCCCCAGGCTTAACCTGGGAGGGTCGTCGTGGACTGCACCGCTTGAGGGCGGTAGGGGCTGGTGGAATGCCTGGTGTAGTGGTGAAATGCGTAGAGATCAGGCGGAACACCCGTGGCGAAGGCGGCCAGCTGGGCCGTCCCTGACGCTGAGGCGCGAAGGCGTGGGGAGCGAACGGG
>LOWRY-BTS-335
TACGAAAGGGGCTAGCGTTGTTCGGAATTACTGGGCGTAAAGCGCACGTAGGCGGCCGCGCAAGTTGGGGGTGAAATCCCGGGGCTCAACCCCGGAATTGCCTTCAAAACTGCGTAGCTCGAGGATGTGAGAGGATAGTGGAATTCCGAGTGTAGAGGTGAAATTCGTAGATATTCGGAAGAACACCAGTGGCGAAGGCGACTGTCTGGCACATTTCTGACGCTGAGGTGCGAAAGCGTGGGGAGCAAACAGG
>LOWRY-BTS-336
AACGTAGGAGGCAAGCGTTATCCGGAGTTACTGGGCGTAAAGCGTGCGTAGGCGGATGGGTAAGTGGGTCGTGAAAGCGCCGGGCTAAACCGGGCGAGGACGAACTAGACTGCTCATCTAGAGGCGGATAGAGGGGTGCGGAATTCCGGGTGTAGCGGTGAAATGTGTAGAGATCCGGAGGAACACCAGTGGTGCAAACGGCGCCCTGGGTCCGAACTGACGCTGAGGCACGAAAGCGTGGGGAGCGAACGGG
>LOWRY-BTS-337
TACGAAGGGGGCTAGCGTTGTTCGGATTTACTGGGCGTAAAGCGCACGTAGGCGGATCGTTAAGTGAGAGGTGAAATCCCAGGGCTCAACCCTGGAACTGCCTTTCATACTGGCGATCTCGAGTCCGGAAGAGGTGAGTGGAACTCCTAGTGTAGAGGTGGAATTCGTAGATATTAGGAAGAACACCAGTGGCGAAGGCGGCTCACTGGTCCGGTACTGACGCTGAGGTGCGAAAGCGTGGGGAGCAAACAGG
>LOWRY-BTS-338
TACGAAGGGGGCTAGCGTTGTTCGGAATTACTGGGCGTAAAGCGCACGTAGGCGGATCGTTAAGTGAGGGGTGAAATCCCAGGGCTCAACCCTGGAACTGCCTCTCATACTGGCGATCTCGAGTTCGAGAGAGGTGAGTGGAATTCCGAGTGTAGAGGTGAAATTCGTAGATATTCGGAGGAACACCAGTGGCGAAGGCGGCTCACTGGCTCGATACTGACGCTGAGGTGCGAAAGCGTGGGGAGCAAACAGG
>LOWRY-BTS-339
GACGAAGGTGACGACCGTTGCTCGGATTCACTGGGCATAAAGCGCGCGTAGGTGGCTGGGTAAGTCCATGGTGAAATCCCTCGGCTCAACCGAGGAACGGCCGTGGATACTGCCCGGCTTGAGGTCGGGAGGGGAAAGTGGAACTCTCGGTGTAGCGGTGAAATGCGTAGATATTGAGAGGAACGCCGGTGGCGAAAGCGACTTTCTGGACCGTACCTGACACTGAGGCGCGAAAGCTAGGGGAGCAAACAGG
>LOWRY-BTS-340
TACGTAGGGTGCAAGCGTTAATCGGAATTACTGGGCGTAAAGCGTGCGCAGGCGGTTATGCAAGACAGATGTGAAATCCCCGGGCTCAACCTGGGAACCGCATTTGTGACTGCATAGCTAGAGTACGGTAGAGGGGGATGGAATTCCGCGTGTAGCAGTGAAATGCGTAGATATGCGGAGGAACACCGATGGCGAAGGCAATCCCCTGGACCTGTACTGACGCTCATGCACGAAAGCGTGGGGAGCAAACAGG
>LOWRY-BTS-341
TACGGAGGGGGCTAGCGTTGTTCGGAATTACTGGGCGTAAAGCGCGCGTAGGCGGTTCCAGCAGTCGGGCGTGAAAGCCCCGGGCTCAACCCGGGAATAGCGCACGATACTTTGGAGCTAGAGTCCGGGAGAGGAGAGTGGAATTCCCAGTGTAGAGGTGAAATTCGTAGATATTGGGAAGAACACCGGTGGCGAAGGCGGCTCTCTGGACCGGTACTGACGCTCTGGCGCGAAAGCGTGGGGAGCAAACAGG
>LOWRY-BTS-342
AACGGAGAGGGCGAGTGTTACTCATAATGACTGGGCGTAAAGGGTACGTAGGTTGTTAGGTAAGCGGTTAGTGAAAGGGAAGAGTAATTACTTTAAACGCTTTCTGAACTACCTAACTTGAGTGTTGTTGAGGATGTTGGTACTTTTAAAGTAGAGGTGATATTCGTTAATATTAAAAGGACAACTGAAGGCGAAGGCAAGCATCTGGGAAGCACTGACACTGAGGTACTGAAGCATGGGTAGCAAATCGG
>LOWRY-BTS-343
GACGAGGGATCCTAGCGTTGTTCGGAATCATTGGGCGTAAAGCGGGTGTAGGTGGCTTTGTAAGTCAGGTGTGAAAGCCCAGGGCTCAACCCTGGAAGTGCATTTGATACTGCAGAGCTTGAGTGTGGGAGAGGTGAGTAGAATTCCAGGTGTAGTGGTGAAATACGTAGATATCTGGAGGAATACCGGAGGCGAAGGCGGCTCACTGGCCCAACACTGACACTCAGACCCGAAAGCGTGGGGATCAAACAGG
>LOWRY-BTS-344
TACGGAGGGGGCTAGCGTTGTTCGGAATTACTGGGCGTAAAGCGCACGTAGGCGGACTGGAAAGTCAGAGGTGAAATCCCAGGGCTCAACCTTGGAACTGCCTTTGAAACTCCCGGTCTTGAGGTCGAGAGAGGTGAGTGGAATTCCGAGTGTAGAGGTGAAATTCGTAGATATTCGGAGGAACACCAGTGGCGAAGGCGGCTCACTGGCTCGATACTGACGCTGAGGTGCGAAAGCGTGGGGAGCAAACAGG
>LOWRY-BTS-345
TACGTAGGGTGCAAGCGTTGTCCGGAATTATTGGGCGTAAAGAGCTCGTAGGCGGCTTGTCGCGTCTGCTGTGAAATCCCGGGGCTCAACCCCGGGCCTGCAGTGGGTACGGGCAGGCTAGAGTGCGGTAGGGGAGATTGGAATTCCTGGTGTAGCGGTGGAATGCGCAGATATCAGGAGGAACACCGATGGCGAAGGCAGATCTCTGGGCCGCTACTGACGCTGAGGAGCGAAAGCATGGGGAGCGAACAGG
>LOWRY-BTS-346
TACAGAGGTGGCAAGCGTTGTTCGGAATTACTGGGCGTAAAGGGCGCGTAGGCGGCCTTATAAGTCTCGTGTGAAAGCCCTCGGCTTAACTGAGGATCTGCACGGGATACTGTAAGGCTCGAGTTCGGGAGAGGAAAGCGGAATTCCGGGTGTAGCGGTGAAATGCGTAGATATCCGGAGGAACACCAGTGGCGAAGGCGGCTTTCTGGACCGACACTGACGCTGAGGCGCGAAAGCTAGGGGAGCAAACGGG
>LOWRY-BTS-347
TACGGAGGGGGCGAGCGTTATTCGGAATTATTGGGCGTAAAGAGTTCGTAGGCGGGGCGCTCAGTCTGGCGTGAAAGGCACCGGCTCAACCGGTGACAGCCGCTGGATACTGGCGCTCTCGAGTCAGGCAGAGGTCGGCGGAATTCCGGGTGTAGCGGTGGAATGCTTAGATATCCGGAAGAACACCAGTGGCGAAGGCGGCCGGCTGGGCCTGAACTGACGCTGAGGAACGAAAGCCAGGGGAGCAAACGGG
>LOWRY-BTS-348
TACGGAGGGAGCTAGCGTTGTTCGGAATTACTGGGCGTAAAGCGCACGTAGGCGGCGATCTAAGTCAGGGGTGAAAGCCCGGGGCTCAACCCCGGAATTGCCCTTGAGACTGGATTGCTAGAATCCGGGAGAGGTGAGTGGAATTCCGAGTGTAGAGGTGAAATTCGTAGATATTCGGAAGAACACCAGTGGCGAAGGCGGCTCACTGGACCGGCATTGACGCTGAGGTGCGAAAGCGTGGGGAGCAAACAGG
>LOWRY-BTS-349
TACGAAGGGGGCTAGCGTTGTTCGGAATGACTGGGCGTAAAGGGCGCGTAGGCGGCGCATCAAGTCGGGCGTGAAAGCCCCGGGCTCAACCTGGGAACTGCGTTCGAGACTGGTGCGCTGGAGTTCGGGAGAGGAGAGTGGAATTCCCAGTGTAGAGGTGAAATTCGTAGATATTGGGAAGAACACCAATGGCGAAGGCAGCTCTCTGGACCGATACTGACGCTGAGGCGCGAAAGCGTGGGGAGCAAACAGG
>LOWRY-BTS-350
TACGTACCGGACGAACGTTATTCGGAATCACTGGGCTTAAAGAGTGCGTAGGCGGCTCTGTAGGTGAGGTGTGAAATCCCACGGCCCAACCGTGGAATTGCGCTTCAAACCGCAGGGCTTGAGGAGGACAGGGGTGAGCGGAACTGATGGTGGAGCGGTGAAATGCGTTGATATCATCAGGAACACCTGTGGCGAAGGCGGCTCACTGGGTCCTATCTGACGCTGAGGCACGAAAGCTAGGGGAGCGAACGGG
>LOWRY-BTS-351
TACAGAGGGTGCGAGCGTTAATCGGAATTACTGGGCGTAAAGCGCACGTAGGCGGCTTCGTAAGTCGGGTGTGAAATCCCCGGGCTCAACCTGGGAACTGCATTCGAGACTGCGATGCTTGAGTATGGGAGAGGACAGCGGAATTCCGGGTGTAGCGGTGAAATGCGTAGATATCCGGAGGAACATCAGTGGCGAAGGCGGCTGTCTGGCCCAATACTGACGCTCAGGTGCGAAAGCGTGGGGAGCAAACAGG
>LOWRY-BTS-352
TACGGAGGGTGCAAACGTTGCTCGGAATCATTGGGCGTAAAGCGCACGTAGGCGGACTGTTAAGTCGGATGTGAAATCCCTCAGCTTAACTGAGGAAGTGCATTCGATACTAGCAGTCTTGAGTACAGGAGAGGGTCGCGGAATTCCCGGTGTAGAGGTGAAATTCGTAGATATCGGGAGGAACACCAGTGGCGAAGGCGGCGGCCTGGACTGATACTGACGCTGAGGTGCGAAAGCGTGGGGAGCAAACAGG
>LOWRY-BTS-353
TACGTAGGGTGCAAGCGTTGTCCGGAATTATTGGGCGTAAAGAGCTCGTAGGCGGTTTGTCACGTCTGCTGTGAAAACCCGAGGCTCAACCTCGGGCCTGCAGTGGGTACGGGCAGACTAGAGTGCGGTAGGGGAGATTGGAATTCCTGGTGTAGCGGTGGAATGCGCAGATATCAGGAGGAACACCGATGGCGAAGGCAGATCTCTGGGCCGTAACTGACGCTGAGGAGCGAAAGCATGGGGAGCGAACAGG
>LOWRY-BTS-354
TACGAAGGGTGCAAACGTTGCTCGGAATTATTGGGCGTAAAGCGCACGTAGGCGGCCCGACAAGTCGGATGTGAAATCCCTCGGCTCAACCAAGGAAGTGCATCCGAAACTGTCAGGCTTGAGTACGAAAGAGGATCGCGGAATTCCCGGTGTAGAGGTGAAATTCGTAGATATCGGGAGGAACACCAGTGGCGAAGGCGGCGATCTGGGTCGATACTGACGCTGAGGTGCGAAAGCGTGGGGAGCAAACAGG
>LOWRY-BTS-355
TACGAAGGGGGCTAGCGTTGTTCGGAATTACTGGGCGTAAAGCGCACGTAGGCGGATTTGTAAGTCAGGGGTGAAATCCCAGAGCTCAACTCTGGAACTGCCTTTGAGACTGCAAATCTGGAGCAGAGTAGAGGTGAGTGGAATTCCGAGTGTAGAGGTGAAATTCGTAGATATTCGGAGGAACACCAGTGGCGAAGGCGGCTCACTGGACTCTTGCTGACGCTGAGGTGCGAAAGCGTGGGGAGCAAACAGG
>LOWRY-BTS-356
TACGAAGGGGGCTAGCGTTGTTCGGAATTACTGGGCGTAAAGCGCACGTAGGCGGACCTATAAGTCAGGGGTGAAATCCCGGGGCTCAACCTCGGAATTGCCTCTGATACTGTGGGTCTCGAGACCGGAAGAGGTGAGTGGAATTCCTAGTGTAGAGGTGAAATTCGTAGATATTAGGAAGAACACCAGTGGCGAAGGCGGCTCACTGGTCCGGTTCTGACGCTGAGGTGCGAAAGCGTGGGGAGCAAACAGG
>LOWRY-BTS-357
TACGAAGGGGGCTAGCGTTGTTCGGATTTACTGGGCGTAAAGCGCACGTAGGCGGATCGTTAAGTCGGGGGTGAAATCCCGGGGCTCAACCCCGGAACTGCCTTCGATACTGGCGATCTCGAGTCCGGAAGAGGTGAGTGGAACTCCTAGTGTAGAGGTGGAATTCGTAGATATTAGGAAGAACACCAGTGGCGAAGGCGGCTCACTGGTCCGGTACTGACGCTGAGGTGCGAAAGCGTGGGGAGCAAACAGG
>LOWRY-BTS-358
TACGAAGGACCCGAGCGTTATCCGGATTTATTGGGTTTAAAGGGTGCGTAGGCGGAATAGTAAGTCAGTGGTGAAAGCCTGTTGCTTAACAACAGAACTGCCATCGATACTGCTAATCTTGAGTACATATGATGTGGGCGGAATGTGCCATGTAGCGGTGAAATGCTTAGATATGGCACAGAACACCGATTGCGAAGGCAGCTCACAAAACTGTAACTGACGCTGAGGCACGAAAGCGTGGGGATCAAACAGG
>LOWRY-BTS-359
TACGAACCGGACGAACGTTATTCGGAATCACTGGGCTTAAAGAGTGCGTAGGCGGCCTTGTAGGTTGGGTGTGAAATCCCACGGCTCAACCGTGGAATGGCGCTCAAAACCACAAGGCTAGAGGAAGGCAGAGGTGAGCGGAACTGATGGTGGAGCGGTGAAATGCGTTGATATCATCAGGAACACCAGTGGCGAAGGCGGCTCACTGGGCCTTTTCTGACGCTGAGGCACGAAAGCTAGGGGAGCGAACGGG
>LOWRY-BTS-360
TACGTAGGTGGCGAGCGTTGTCCGGATTTATTGGGCGTAAAGCGCCCGCAGGCGGCCTGATAAGTTTCAGGTGAAATCTCCCGGCTTAACCGGGAGGGGTCCTGGAAAACTGTCAGGCTTGAGGCAGGGAGAGGGATGTGGAATTCCCGGTGTAGTAGTGAAATGCGTAGATATCGGGAGGAACACCAGTGGCGAAGGCGGCATCCTGGCCCTGTCCTGACGCTCAGGGGCGAAAGCGTGGGGAGCAAACCGG
>LOWRY-BTS-361
TACGGAGGTTGCAAGCGTTGTTCGGAATAACTGGGCGTAAAGGGAGCGCAGGCGGCTTGGTAAGTCTAAAGTGAAATTCCAGGGCTCAACCCTGGACGTGCTTTGGATACTGCTTGGCTTGAGTACGTGAGAGGAGATTGGAATTCCAGGTGTAGCGGTGAAATGCGTAGATATCTGGAGGAACACCGGTGGCGAAAGCGGATCTCTGGCACGTTACTGACGCTGAGGCTCGAAAGCATGGGGAGCAAACGGG
>LOWRY-BTS-362
TACAGAGGGTGCAAGCGTTGTTCGGAATCATTGGGCGTAAAGGGCGTGTAGGCGGTTTGTTAAGTCATGTGTGAAATCCCTCGGCTCAACCGGGGAACGACGCATGAAACTGGCAAGCTAGAGTACCAAAGAGGGTGGTGGAATTCCCGGTGTAGCGGTGAAATGCGTAGATATCGGGAGGAACACCTGTGGCGAAGGCGGCCACCTGGTTGGATACTGACGCTGATACGCGAAAGCGTGGGGAGCAAACAGG
>LOWRY-BTS-363
TACAGAGGGTGCGAGCGTTAATCGGATTTACTGGGCGTAAAGGGCGCGTAGGCGGCCATATGAGTGTGGTGTGAAAGCCCCGGGCTTAACCTGGGACGTGCATTGCAAACGATATGGCTGGAGTAGATGAGAGGGTGATGGAATTTCCGGTGTAGCGGTGAAATGCGTAGAGATCGGAAGGAACGTCAATGGCGAAGGCAGTCACCTGGCATCATACTGACGCTGAGGCGCGAGAGCGTGGGTAGCGAACAGG
>LOWRY-BTS-364
TACGGAGGGTGCAAGCGTTAATCGGAATTACTGGGCGTAAAGCGTGCGTAGGTGGTTAATTAAGTTATCTGTGAAATCCCTGGGCTCAACCTGGGCAGGTCAGATAATACTGGTTAACTCGAGTATGGGAGAGGGTAGTGGAATTTCCGGTGTAGCGGTGAAATGCGTAGAGATCGGAAGGAACACCAGTGGCGAAGGCGGCTACCTGGCCTAATACTGACACTGAGGCACGAAAGCGTGGGGAGCAAACAGG
>LOWRY-BTS-365
TACGAAGGGTGCAAACGTTGCTCGGAATTATTGGGCGTAAAGCGCACGTAGGCGGCTTTGTAAGTCGGATGTGAAATCCCTCGGCTTAACCGAGGACGTGCATCCGAAACTGCAGAGCTCGAGTATGGAAGAGGGTCGCAGAATTCCCGGTGTAGAGGTGAAATTCGTAGATATCGGGAGGAATACCAGTGGCGAAGGCGGCGACCTGGGCCAATACTGACGCTGAGGTGCGAAAGCGTGGGGAGCAAACAGG
>LOWRY-BTS-366
TACGAAGGGGGCTAGCGTTGTTCGGAATTACTGGGCGTAAAGCGCACGTAGGCGGACATTTAAGTCAGGGGTGAAATCCCGGGGCTCAACCCCGGAACTGCCTTTGATACTGGGTGTCTCGAGTCCGGAAGAGGTGAGTGGAATTCCGAGTGTAGAGGTGAAATTCGTAGATATTCGGAGGAACACCAGTGGCGAAGGCGGCTCACTGGTCCGGTACTGACGCTGAGGTGCGAAAGCGTGGGGAGCAAACAGG
>LOWRY-BTS-367
TACGTAGGGTGCAAGCGTTGTCCGGATTTATTGGGTTTAAAGGGTGCGTAGGCGGCTCGTTAAGTCAGTGGTGAAATACAACAGCTCAACTGTTGAGGTGCCAATGATACTGGCGAGCTTGAGTACAGACGAGGTAGGCGGAATTGACAGTGTAGCGGTGAAATGCATAGATATTGTCAAGAACACCGATAGCGAAGGCAGCTTGCTAGCCTGTAACTGACGCTGAGGCACGAAAGTGTGGGGATCAAACAGG
>LOWRY-BTS-368
TACGTAGGGAGCGAGCGTTGTCCGGATTTATTGGGCGTAAAGAGCTCGTAGGCGGTTTGGTAAGTCGGGTGTGAAAGCTCCGGGCTCAACTCGGAGAGGTCACTCGATACTGCCATGACTTGAGTCCGGTAGGGGGGTGTGGAATTCCCAGTGTAGCGGTGAAATGCGCAGATATTGGGAGGAACACCAATGGCGAAGGCAGCACCCTGGGCCGGTACTGACGCTGAGGAGCGAAAGCGTGGGGAGCAAACAGG
>LOWRY-BTS-369
TACAGAGGGTGCAAGCGTTGTTCGGAATTATTGGGCGTAAAGCGCGTGTAGGCGGCATGGCAAGTCGGGTGTGAAAGCCCTCAGCTCAACTGAGGAAGTGCGCCCGAAACTGCCGTGCTTGAGTGCCGGAGAGGATGGCGGAATTCCCCAAGTAGAGGTGAAATTCGTAGATATGGGGAGGAACACCGGTGGCGAAGGCGGCCATCTGGACGGTAACTGACGCTGAGACGCGAAAGCGTGGGTAGCAAACAGG
>LOWRY-BTS-370
GACATAGGTGGCAAGCGTTATTCGGAATTACTAGGCGTAAAGCGAGTGTAGGCGGATGCTTAAGTCCGATGTGAAATCTCCAGGCTTAACTTGGAGCGGTCATCGGAAACTAGGCACCTCGAGTGGGGTAGGGGGCAGCGGAATTCCCGGTGTAGCGGTGAAATGCGTAGATATCGGGAGGAACACCTATGGCGAAAGCAGCTGCCTGGGCCTTTACTGACGCTAAGACTCGAAAGCTGGGGGAGCAAACAGG
>LOWRY-BTS-371
TACGGAGGAGGCAAGCGTTGTTCGGAATCACTGGGCTTAAAGGGCGTGTAGGCGGAATGCAAGGTGCTTTGTGAAAGCCCCCGGCTCAACCGGGGAATTGCTTGGCAAACCAGCATTCTTGAGGCAGGTAGAGGCGATCGGAACGTTCGGTGGAGAGGTGAAATTCGTAGATATCGAACGGAACGCCGGTGGCGAAAGCGGATCGCTGGGCCTGTCCTGACGCTGAGACGCGAAAGCGTAGGGAGCGAACGGG
>LOWRY-BTS-372
TACAGAGGGTGCGAGCGTTAATCGGAATTACTGGGCGTAAAGCGCACGTAGGTGGCGACGTAAGTCGGGTGTGAAAGCCCCGGGCTCAACCTGGGAATTGCATTCGAGACTGCATTGCTGGAGTACGGAAGAGGAGGGCGGAATTCCCGGTGTAGCGGTGAAATGCGTAGATATCGGGAGGAACATCAGTGGCGAAGGCGGCCCTCTGGTCCAGTACTGACACTCAAGTGCGAAAGCGTGGGGAGCAAACAGG
>LOWRY-BTS-373
TACGGGGGGGGCAAGCGTTGTTCGGAATTACTGGGCGTAAAGGGCTCGTAGGCGGCCAACTAAGTCAGACGTGAAATCCCTCGGCTCAACCGGGGAACTGCGTCTGATACTGGATGGCTTGAATCCGGGAGAGGGATGCGGAATTCCAGGTGTAGCGGTGAAATGCGTAGATATCTGGAGGAACACCGGTGGCGAAGGCGGCATCCTGGACCGGCATTGACGCTGAGGAGCGAAAGCCAGGGGAGCAAACGGG
>LOWRY-BTS-374
TACGAAGGGGGCTAGCGTTGTTCGGAATGACTGGGCGTAAAGGGCGCGTAGGCGGCGCATCAAGTCGGGCGTGAAAGCCCCGGGCTCAACCTGGGAACTGCGTCCGGGACTGATGTGCTGGAGTTCGGGAGAGGAGAGTGGAATTCCCAGTGTAGAGGTGAAATTCGTAGATATTGGGAAGAACACCAATGGCGAAGGCAGCTCTCTGGACCGATACTGACGCTGAGGCGCGAAAGCGTGGGGAGCAAACAGG
>LOWRY-BTS-375
TACGAACTGCGCGAACGTTATTCGGATTCACTGGGCTTAAAGGGTGCGTAGGCGGTCTGTTAAGCAGGGTGTGAAATTTTTCGGCTCAACCGGAAAAGTGCATTCTGTACTGGCGGACTGGAGTTGGTCAGGGGTGTGTGGAACTGCCAGTGGAGCGGTGAAATGTGTTGATATTGGCAGGAACGCCGGTGGCGAAAGCGACACACTGGGGCCGTACTGACGCTGAGGCACGAAAGCCAGGGGAGCAAACGGG
>LOWRY-BTS-376
TACGAAGGGGGCTAGCGTTGTTCGGAATTACTGGGCGTAAAGCGCGCGTAGGCGGTGATCTTTGTCAGAGGTGAAAGCCCGGGGCTCAACTCCGGAATTGCCTTTGAAACGGGATCGCTTGAGTCCGAGAGAGGATGGCGGAATTCCTAGTGTAGAGGTGAAATTCGTAGATATTAGGAAGAACACCGGTGGCGAAGGCGGCCATCTGGCTCGGTACTGACGCTCAGGCGCGAAAGCGTGGGGAGCAAACAGG
>LOWRY-BTS-377
TACGAAGGGGGCTAGCGTTGCTCGGAATTACTGGGCGTAAAGCGCACGTAGGCGGACTCTTAAGTCGGTGGTGAAATCCTGGAGCTCAACTCCAGAACTGCCTTCGATACTGGGAGTCTTGAGTTCGGGAGAGGTGAGTGGAACTGCGAGTGTAGAGGTGAAATTCGTAGATATTCGCAAGAACACCAGTGGCGAAGGCGGCTCACTGGCCCGATACTGACGCTGAGGTGCGAAAGCGTGGGGAGCAAACAGG
>LOWRY-BTS-378
TACGGAGGGTGCAAGCGTTGCTCGGAATTATTGGGCGTAAAGCGCACGCAGGCGGTAAAGTAAGTCGGTTGTGAAACCCCAGGGCTCAACCCTGGACCTGCAGCCGATACTGCTAAACTAGAGTACGGAAGAGGGGAGCGGAATTCCCAGTGTAGAGGTGAAATTCGTAGAGATTGGGAGGAACACCGGTGGCGAAAGCGGCTCCCTGGTCCGATACTGACGCTCAGGTGCGAAAGCGTGGGGAGCAAACAGG
>LOWRY-BTS-379
TACAGAGGGTGCGAGCGTTAATCGGAATTACTGGGCGTAAAGCGCACGTAGATGGCTTCGTAAGTCGGATGTGAAATCCCCGGGCTCAACCTGGGAACTGCATTCGAAACTGCGTTGCTGGAATGTGGAAGAGGGAAGCGGAATTCCAGGTGTAGCGGTGAAATGCGTAGATATCTGGAGGAACATCAGTGGCGAAAGCGGCTTCCTGGTCCAACATTGACATTCAGGTGCGAAAGCGTGGGGAGCAAACAGG
>LOWRY-BTS-380
TACGGAGAGTGCAAGCGTTGTTCGGAATTATTGGGCGTAAAGGGCGTCTAGGTGGCATGGCAAGTCAGGTGTGAAATCCCTCGGCTCAACCGAGGACGTGCACTTGAAACTGCTAAGCTTGAGTATCGGAGGGGGCAGCGGAATTCCTGGTGTAGAGGTGAAATTCGTAGATATCAGGAGGAACACCAGTGGCGAAGGCGGCTGCCTGGCCGAATACTGACACTGAAGCGCGAAAGCGTGGGGAGCAAACAGG
>LOWRY-BTS-381
TACGTAGGGGGCAAGCGTTGTCCGGATTTATTGGGCGTAAAGAGCGTGTAGGCGGCCAGGTAGGTCGGTTGTGAAAACTGGAGGCTCAACCTTCAGACGTCGACCGAAACCCCCTGGCTAGAGTCCGGAAGAGGAGAGTGGAATTCCTGGTGTAGCGGTGAAATGCGCAGATATCAGGAAGAACACCCGTGGCGAAGGCGGCTCTCTGGGACGGTACTGACGCTGAGACGCGAAAGCGTGGGGAGCGAACAGG
>LOWRY-BTS-382
TACAGAGGGGGCAAGCGTTGTTCGGAATTACTGGGCGTAAAGGGCGCGTAGGCGGCCTTCTAAGTCAGACGTGAAATCCCCGGGCTCAACCCGGGAACTGCGTCTGATACTGGAAGGCTTGAATCCGGGAGAGGGATGTGGAATTCCAGGTGTAGCGGTGAAATGCGTAGATATCTGGAGGAACACCGGTGGCGAAGGCGGCATCCTGGACCGGTATTGACGCTGAGGCGCGAAAGCCAGGGGAGCAAACGGG
>LOWRY-BTS-383
TACAGAGGGTGCGAGCGTTAATCGGAATTACTGGGCGTAAAGCGCACGTAGGTGGCGACGTAAGTCGGGTGTGAAAGCCCCGGGCTCAACCTGGGAATTGCATTCGAGACTGCATCGCTGGAGTACGGAAGAGGAGGGCGGAATTCCCGGTGTAGCGGTGAAATGCGTAGATATCGGGAGGAACATCAGTGGCGAAGGCGGCCCTCTGGTCCAGTACTGACACTCAAGTGCGAAAGCGTGGGGAGCAAACAGG
>LOWRY-BTS-384
TACGAAGGGGGCTAGCGTTGTTCGGAATTACTGGGCGTAAAGCGCGCGTAGGCGGTGATCCATGTCAGAGGTGAAAGCCCGGGGCTCAACTCCGGAATTGCCTTTGAAACGGGATCGCTAGAGTCCGAGAGAGGATGGCGGAATTCCTAGTGTAGAGGTGAAATTCGTAGATATTAGGAAGAACACCGGTGGCGAAGGCGGCCATCTGGCTCGGTACTGACGCTCAGGCGCGAAAGCGTGGGGAGCAAACAGG
>LOWRY-BTS-385
TACGAACTGTGCAAACGTTATTCGGAATCACTGGGCTTAAAGGGTGCGTAGGCGGCTTATTAAGCAGGGTGTGAAAGCCCCCGGCTCAACCGGGGAATAGCGCTCTGAACTGATGAGCTGGAGCGAGGCAGGGGTGCGCGGAACTTCCAGTGGAGCGGTGAAATGTGTTGATATTGGAAGGAACACCGGAGGCGAAAGCGGCGCACTGGGTCTTGTCTGACGCTGAGGCACGAAAGCCAGGGGAGCAAACGGG
>LOWRY-BTS-386
TACGAAGGGGGCTAGCGTTGTTCGGAATTACTGGGCGTAAAGCGCACGTAGGCGGATCGATAAGTCAGGGGTGAAATCCCAGAGCTCAACTCTGGAACTGCCTTTGAGACTGTCGATCTGGAGCAGAGTAGAGGTGAGTGGAATTCCGAGTGTAGAGGTGAAATTCGTAGATATTCGGAGGAACACCAGTGGCGAAGGCGGCTCACTGGACTCTTGCTGACGCTGAGGTGCGAAAGCGTGGGGAGCAAACAGG
>LOWRY-BTS-387
TACGAAGGGGGCTAGCGTTGTTCGGAATTACTGGGCGTAAAGCGCACGTAGGCGGACTATTAAGTCAGGGGTGAAATCCCGGGGCTCAACCCCGGAACTGCCTTTGATACTGGTAGTCTCGAGTCCGGAAGAGGTGAGTGGAATTCCGAGTGTAGAGGTGAAATTCGTAGATATTCGGAGGAACACCAGTGGCGAAGGCGGCTCACTGGTCCGGTACTGACGCTGAGGTGCGAAAGCGTGGGGAGCAAACAGG
>LOWRY-BTS-388
TACGAAGGGTGCAAACGTTATTCGGAATCACTGGGCGTAAAGGGTGTGTAGACGGCCTACTAAGTTCGTTGTTTAATCTTCCGGCCTAACCGGAAGCTCGCGATGGAAACTGGTAAGCTTGAGGATGGAAGAGAGAAGTGGAATTCTCGGAGTAGCGGTAAAATGCGTAGATCTCGAGAGGAACACCGATGGCGAAGGCAGCTTCTTGGTCCACTCCTGACGTTGAGACACGAAAGCGTGGGTAGCAAACAGG
>LOWRY-BTS-389
AACGGAGAGGGCAAGTGTTACTCATAATGACTGGGTGTAAAGGGTACGTAGGTGGTTAAGAAAGCGGTGAGTGAAACAGAAGATTAATTGCTTTAAACGCTTGCTGAACTACTTAGCTAGAGTGTTGTCGAGGGTATTGGTACGTTTGATGAAGAGGTGATATTCTACGATATCAAAAGGACAACCAAAGGCGAAGGCAAGTACCTAGGCAACACTGACACTGAGGTACTGAAGCGTGGGGAGCAAATCGG
>LOWRY-BTS-390
TACGGAGGGGGCTAGCGTTGTCCGGAATTACTGGGCGTAAAGCGCGCGTAGGCGGCCATTTAAGTCGGGTGTGAAAGCCCGGGGCTCAACCCCGGATGCGCATCCGAGACTGGGTGGCTGGAGTCCGGGAGAGGGCGGCGGAATTCCCAGTGTAGAGGTGAAATTCGTAGATATTGGGAAGAACACCGGTGGCGAAGGCGGCCGCCTGGCCCGGAACTGACGCTGAGGCGCGAAAGCGTGGGGAGCAAACAGG
>LOWRY-BTS-391
TACGAAGGGGGCTAGCGTTGCTCGGAATTACTGGGCGTAAAGGGAGCGTAGGCGGATATTTAAGTTGGGGGTGAAAGCCCAGGGCTCAACCCTGGAATAGCCTTCAATACTGGATATCTTGAGTACGGGAGAGGTGAGTGGAACTCCGAGTGTAGAGGTGAAATTCGTAGATATTCGGAAGAACACCAGTGGCGAAGGCGACTCACTGGCCCGTTACTGACGCTGAGGCTCGAAAGCGTGGGGAGCAAACAGG
>LOWRY-BTS-392
TACGGAGGGTGCAAGCGTTGTTCGGATTCATTGGGCGTAAAGCGAGTGTAGGCGGTTTGACAAGTCGGATGTGAAATCCCGGGGCCCAACCCCGGAACTGCATCCGATACTGTCTGGCTAGAGTCCCGGAGAGGGTGGCGGAATTCCCGGTGTAGGGGTGAAATCCGTAGATATCGGGAGGAACACCAGTGGCGAAGGCGGCCACCTGGACGGTGACTGACGCTGAGACTCGAAAGCGTGGGTAGCAAACAGG
>LOWRY-BTS-393
TACGAAGGGTGCAAGCGTTACTCGGAATTACTGGGCGTAAAGCGTGCGTAGGTGGTGGTTTAAGTCTGCTGTGAAAGCCCTGGGCTCAACCTGGGAATTGCAGTGGATACTGGGTCACTAGAGTGTGGTAGAGGGATGCGGAATTTCCGGTGTAGCAGTGAAATGCGTAGAGATCGGAAGGAACATCCGTGGCGAAGGCGGCATCCTGGGCCAACACTGACACTGAGGCACGAAAGCGTGGGGAGCAAACAGG
>LOWRY-BTS-394
CACGGAGGCCCCAAGCGTTGTTCGGAATTACTGGGCGTAAAGGGTGCGTAGGCGGCGAGGCAAGTCGGATGTGAAAGCCCGGGGCTCAACCCCGGAACTGCATTCGATACTGCCTTGCTTGAGGGTTGGAGAGGAGACTGGAATTCACGGTGTAGCAGTGAAATGCGTGGATATCGTGAGGAAGACCAATGGCGAAGGCAGGTCTCTGGACAACTCCTGACGCTGAGGCACGAAGGCCAGGGGAGCGAAAAGG
>LOWRY-BTS-395
TACGAGAGGCCCAAGCGTTAGGCGGAATCACTGGGCTTAAAGGGTGCGTAGGCGGATCGGCAGGCGTCTTGTGAAATCCCCGGGCTCAACCCGGGAATTGCAGGGCGAACCGCCGGTCTTGAGGCAGGTAGGGGTCGCTAGAACGTTCGGTGGAGCGGTGAAATGCGTAGATATCGAACGGAATGCCAGAGGTGAAGACGAGCGACTGGGCCTGAACTGACGCTGAGGCACGAAAGCGTGGGGAGCAAACAGG
>LOWRY-BTS-396
TACGTAGGGTGCGAGCGTTGTCCGGAATTATTGGGCGTAAAGGGCTCGTAGGCGGTTTGTCGCGTCGGGAGTGAAAACCAGGTGCTTAACACCTGGCTTGCTTTCGATACGGGCAGACTAGAGGTATTCAGGGGAGAACGGAATTCCTGGTGTAGCGGTGAAATGCGCAGATATCAGGAGGAACACCGGTGGCGAAGGCGGTTCTCTGGGAATATCCTGACGCTGAGGAGCGAAAGTGTGGGGAGCGAACAGG
>LOWRY-BTS-397
TACGTAGGTGGCAAGCGTTGTCCGGATTTACTGGGCGTAAAGCGCCCGCAGGCGGCTTGTTAAGTTCAAGGTGAAATCTCCCGGCTCAACTGGGAGGGTGCCTCGAAAACTGGCAGGCTTGAGGTGAGGAGAGGGATGCGGAATTCCAGGTGTAGCGGTGAAATGCGTAGATATCTGGAGGAACACCAGTGGCGAAGGCGGCATCCTGGCCTTATCCTGACGCTCAGGGGCGAAAGCGTGGGGAGCAAACCGG
>LOWRY-BTS-398
TACGAAGGGTGCAAGCGTTGCTCGGATTCATTGGGCGTAAAGGGTAGGTAGGTGGTCTTATTTGTCTGGGGTGAAATCCCTGAGCTCAACTCAGGAAGTGCCTCGGAAACGGTGAGACTAGAGTATTGGAGAGGGTCGTGGAATTCCCGGTGTAGCGGTGAAATGCGTAGAGATCGGGAGGAACACCAGAAGCGAAAGCGGCGACCTGGACAATTACTGACACTCAACTACGAAAGCGTGGGGAGCAAACAGG
>LOWRY-BTS-399
TACAGAGGGTGCGAGCGTTAATCGGAATTACTGGGCGTAAAGCGTGCGTAGACGGTTACGTAAGTCGGGTGTGAAAGCCCCGGGCTCAACCTGGGAATTGCATTCGAGACTGCGTAGCTAGGGTGCGGAAGAGGGAAGCGGAATTTCGGGTGTAGCGGTGAAATGCGTAGATATCCGAAGGAACATCAGTGGCGAAAGCGGCTTCCTGGTCCAGCACCGACGTTCAGGCACGAAAGCGTGGGGAGCAAACAGG
>LOWRY-BTS-400
GACGAACCGTGCGAACGTTGTTCGGAATCACTGGGCTTAAAGGGCGCGTAGGCGGGCTGTCAAGTCTGGGGTGAAATCCCGCGGCTCAACCGTGGAACTGCCTCAGATACTGACGGCCTCGAGGAAGGTAGGGGCGAGCGGAACTGTGAGTGGAGCGGTGAAATGCGTTGATATTCACAGGAACTCCGGTGGCGAAGGCGGCTCGCTGGACCTTTTCTGACGCTGAGGCGCGAAAGCTAGGGGAGCAAACGGG
>LOWRY-BTS-401
TACGTAGGGTGCAAGCGTTAATCGGAATTACTGGGCGTAAAGCGTGCGCAGGCGGTTTTGTAAGACAGGCGTGAAATCCCCGGGCTTAACCTGGGAATTGCGCTTGTGACTGCAAGGCTGGAGTGCGGCAGAGGGGGATGGAATTCCGCGTGTAGCAGTGAAATGCGTAGATATGCGGAGGAACACCGATGGCGAAGGCAATCCCCTGGGCCTGCACTGACGCTCATGCACGAAAGCGTGGGGAGCAAACAGG
>LOWRY-BTS-402
TACGGAGGGTGCAAGCGTTAATCGGATTTATTGGGCGTAAAGGGCGCGTAGGCTGGTAGATAAGTCGGGTGTGAAATCCTGAGGCTCAACCTCAGGGCTGCACCCGAAACTGTTTGTCTAGAGGGTAGGCGGAGAAAACGGAATTCCACAAGTAGCGGTGAAATGCGTAGATATGTGGAAGAACACCGGTGGCGAAGGCGGTTTTCTAGCTTACTCCTGACGCTGAGGCGCGAAAGTTAGGGGATCAAACAGG
>LOWRY-BTS-403
GACGAAGGGGGCTAGCGTTGTTCGGAATTACTGGGCGTAAAGGGCGCGCAGGCGGCTTTGCAAGTCAGGCGTTAAAGACCCAGGCTCAACCTGGGGAATGCGCTTGATACTGCGGAGCTTGAGATCGGAAGAGGAGAGTGGAATTCCCAGTGTAGAGGTGAAATTCGTAGATATTGGGAAGAACACCAGTGGCGAAGGCGGCTCTCTGGTCCGATTCTGACGCTGAGGCGCGAAAGCGTGGGGAGCAAACAGG
>LOWRY-BTS-404
TACGAAGGGAGCTAGCGTTGTTCGGAATCACTGGGCGTAAAGCGCACGTAGGCGGATGTGTCAGTCAGGGGTGAAATCCCGGAGCTCAACTTCGGAACTGCCTCTGATACAGCACGTCTTGAGTCCGGAAGAGGTGGGTGGAATTCCTAGTGTAGAGGTGAAATTCGTAGATATTAGGAAGAACACCGGTGGCGAAGGCGGCCCACTGGTCCGGTACTGACGCTGAGGTGCGAAAGCGTGGGGAGCAAACAGG
>LOWRY-BTS-405
GACAGAGGATGCGAACGTTGCTCGGATTTACTGGGCGTAAAGCGCGTGTAGGCGGTCTTGTAAGTCGGGTGTGAAAGCCCGGGGCTCAACCCCGGAAGTGCACCCGATACTGCAAGACTGGGGTACTGAAGAGGAGAGCGGAATTCCCGGTGTAGAGGTGAAATTCGTAGATATCGGGAGGAACACCAGTGGCGAAGGCGGCTCTCTGGGCAGATACCGACGCTGAGACGCGAAAGCGTGGGGAGCAAACAGG
>LOWRY-BTS-406
TACGAAGGGGGCTAGCGTTGTTCGGAATTACTGGGCGTAAAGCGCGCGTAGGCGGTGATCTTTGTCAGAGGTGAAAGCCCGGGGCTCAACTCCGGAATTGCCTTTGAAACGGGATCGCTAGAGTCCGAGAGAGGATGGCGGAATTCCTAGTGTAGAGGTGAAATTCGTAGATATTAGGAAGAACACCGGTGGCGAAGGCGGCCATCTGGCTCGGTACTGACGCTCAGGCGCGAAAGCGTGGGGAGCAAACAGG
>LOWRY-BTS-407
TACAGAGGGTGCGAGCGTTATCCGGAATCACTGGGCGTAAAGGGCGTGTAGGCGGTCTGTTAAGTCCGATGTTAAAGCGTGGGGCTCAACCCCATTATGGCGTTGGATACTGGCAGGCTAGACGACTGGAGAGGAAAGTAGAATTACCAGTGTAGCGGTGAAATGCGTAGATACTGGTAGGAATACCCATTGCGAAGGCAGCTTTCTGGACAGTTTGTGACGCTGAGGCGCGAAAGTGTGGGGAGCAAACCGG
>LOWRY-BTS-408
TACGGAGGGGGCTAGCGTTGTTCGGAATTACTGGGCGTAAAGCGCGCGTAGGCGGCCGACCAAGTCAGGTGTGAAAGGCCCGAGCTCAACTTGGGAACTGCACTTGATACTGGTTGGCTCGAGGCCGGGAGAGGATAGTGGAATTCCCAGTGTAGAGGTGAAATTCGTAGATATTGGGAAGAACACCAGTGGCGAAGGCGGCTATCTGGACCGGTACTGACGCTGAGGTGCGAAAGCGTGGGGAGCAAACAGG
>LOWRY-BTS-409
TACGGAGGGTGCGAGCGTTAATCGGAATTACTGGGCGTAAAGCGTGCGTAGGTGGTTAATTAAGTTATCTGTGAAATCCCTGGGCTTAACCTGGGGCGGTCAGATAAGACTGATTGACTTGAGTATGGGAGAGGGTAGTGGAATTTCCGGTGTAGCGGTGAAATGCGTAGAGATCGGAAGGAACACCAGTGGCGAAGGCGGCTACCTGGCCTAATACTGACACTGAGGCACGAAAGCGTGGGGAGCAAACAGG
>LOWRY-BTS-410
TACGAAGGGGGCTAGCGTTGTTCGGAATTACTGGGCGTAAAGCGCACGTAGGCGGATTGTTAAGTGAGGGGTGAAATCCCGGGGCTCAACCCCGGAACTGCCTCTCATACTGGCAATCTCGAGTCCGGAAGAGGTGAGTGGAATTCCGAGTGTAGAGGTGAAATTCGTAGATATTCGGAGGAACACCAGTGGCGAAGGCGGCTCACTGGTCCGGTACTGACGCTGAGGTGCGAAAGCGTGGGGAGCAAACAGG
>LOWRY-BTS-411
GACGAACCGTCCGAACGTTATTCGGTATCACTGGGCTTAAAGAGTTCGTAGGCGGCCCGACAGGTCAGGTGTGAAATCCCTCGGCTCAACCGAGGAACTGCGCTTGAAACCGTCAGGCTTGAGGGAGATAGAGGTGAGCGGAACAGATGGTGGAGCGGTGAAATGCGTTGATATCATCTGGAACACCGGTGGCGAAAGCGGCTCACTGGATCTTTTCTGACGCTGAGGAACGAAAGCTAGGGTAGCGAACGGG
>LOWRY-BTS-412
TACGGAGGGGGCTAGCGTTGTTCGGAATTACTGGGCGTAAAGCGCACGTAGGCGGCTTTGTAAGTTAGAGGTGAAAGCCTGGGGCTCAACTCCAGAATTGCCTTTAAGACTGCATCGCTTGAACGTCGGAGAGGTGAGTGGAATTCCGAGTGTAGAGGTGAAATTCGTAGATATTCGGAAGAACACCAGTGGCGAAGGCGGCTCACTGGACGACTGTTGACGCTGAGGTGCGAAAGCGTGGGGAGCAAACAGG
>LOWRY-BTS-413
GACAGAGGAGGCAAGCGTTGCTCGGAATTATTGGGCTTAAAGCGGGTGTAGGCGGCCGTGTAAGCGTGACGTGAAATCCAACGGCTCAACCGTTGAATAGCGTCGCGAACTGCACGGCTTGAGGTCGGTAGAGGTGGCTGGAACTCTGGGTGGAGCGGTGAAATGCGTAGATATCCAGAGGAACACCGGAGGCGAAAGCGGGCCACTGGGCCGATTCTGACGCTGAGATCCGAAAGCGTGGGGAGCAAACAGG
>LOWRY-BTS-414
TACGGAGGGGGCTAGCGTTGTTCGGAATTACTGGGCGTAAAGCGCACGTAGGCGGCTTTGTAAGTTAGAGGTGAAAGCCCGGGGCTCAACCCCGGAATTGCCTTTAAGACTGCATCGCTTGAACGTCGGAGAGGTGAGTGGAATTCCGAGTGTAGAGGTGAAATTCGTAGATATTCGGAAGAACACCAGTGGCGAAGGCGGCTCACTGGACGACTGTTGACGCTGAGGTGCGAAAGCGTGGGGAGCAAACAGG
>LOWRY-BTS-415
GACGAACCGTGCGAACGTTATTCGGAATCACTGGGCTTAAAGGGCGCGTAGGCGGGTCATCAAGTCCGGGGTGAAATCTTTCGGCTTAACCGGAAAATTGCCTTGGAAACTGGTGGTCTTGAGGGAAGTAGGGGTCTGCGGAACTTCCGGTGGAGCGGTGAAATGTGTTGATATCGGAAGGAACGCCGGTGGCGAAAGCGGCGGACTGGGCTTCTTCTGACGCTGAGGCGCGAAAGCTAGGGGAGCAAACGGG
>LOWRY-BTS-416
TACGAAGGCCCCAAGCGTTATCCGGAATTACTGGGCGTAAAGCGTCTGTAGGTGGTCTGGCAAGTCTCGCGTGAAACTTCGGAGCTCAACTCCGAATTGCGCGGGAAACTATCAGACTTGAGTGTGGGAGAGGCAAGCAGAACTGTATGAGTAGGGGTGCAATCCGTTGATACATACAAGAATACCAAAAGCGAAGGCAGCTTGCTGGAACACAACTGACACTGAGAGACGAAAGCGTGGGGAGCAAAAGGG
>LOWRY-BTS-417
TACGGAGGGGGCTAGCGTTGTTCGGAATTACTGGGCGTAAAGCGCACGTAGGCGGATCAGAAAGTCAGAGGTGAAATCCCAGGGCTCAACCTTGGAACTGCCTTTGAAACTCCTGATCTTGAGGTCGAGAGAGGTGAGTGGAATTCCGAGTGTAGAGGTGAAATTCGTAGATATTCGGAGGAACACCAGTGGCGAAGGCGGCTCACTGGCTCGATACTGACGCTGAGGTGCGAAAGCGTGGGGAGCAAACAGG
>LOWRY-BTS-418
TACGTAGGGTCCGAGCGTTGTCCGGAATTATTGGGCGTAAAGGGCTCGTAGGCGGTCTGTTGCGTCGGGAGTGAAAACTTACAGCTTAACTGTGAGCGTGCTTCCGATACGGGCAGACTTGAGGTATTCAGGGGAGAACGGAATTCCTGGTGTAGCGGTGAAATGCGCAGATATCAGGAGGAACACCGGTGGCGAAGGCGGTTCTCTGGGAATATCCTGACGCTGAGGAGCGAAAGTGTGGGGAGCGAACAGG
>LOWRY-BTS-419
TACAGAGGGTGCAAGCGTTGTCCGGAATCACTGGGCGTAAAGGGCGCGTAGGCGGCCTGGTAAGTAGGGGGTGAAATCTCATGGCTCAACTGTGAGGCTGCCTCCTAGACTGTCAGGCTTGTGCATGGTAGAGGCTGGTGGAATTCCCGGTGTAGCGGTGGAATGCGTAGAGATCGGGAAGAACATCCGTGGCGAAGGCGGCCAGCTGGGCCATTGCAGACGCTGAGGCGCGAAAGCGTGGGGAGCAAACAGG
>LOWRY-BTS-420
TACGTAGGGGGCAAGCGTTGTCCGGAATTATTGGGCGTAAAGCGCGTGTAGGCGGTTCAATAAGTCGGTTGTGAAAGTCCAGGGCTCAACCCTGGGATGCCGATCGATACTGTTGGACTAGAGTCCGGAAGAGGCGAGTGGAATTCCCGGTGTAGCGGTGAAATGCGCAGATATCGGGAGGAACACCAATGGCGAAGGCAGCTCGCTGGGACGGTACTGACGCTGAGACGCGAAAGCGTGGGGAGCAAACAGG
>LOWRY-BTS-421
TACGAAGGGGGCTAGCGTTGTTCGGAATTACTGGGCGTAAAGCGCACGTAGGCGGATTGGCAAGTCAGGGGTGAAATCCCGGGGCTCAACCTCGGAACTGCCTTTGATACTGCCAGTCTAGAGTCCGGAAGAGGTGGGTGGAATTCCTAGTGTAGAGGTGAAATTCGCAGATATTAGGAAGAACACCGGTGGCGAAGGCGGCCCACTGGTCCGGAACTGACGCTGAGGTGCGAAAGCGTGGGGAGCAAACAGG
>LOWRY-BTS-422
TACGTAGGGTGCAGGCGTTAATCGGAATTACTGGGCGTAAAGCGTGCGCAGGCGGCTCCTTAAGTCAGATGTGAAATCCCCGAGCTTAACTTGGGAACTGCGTTTGAAACTGGGGAGCTAGAGTGCGGTAGAGGGGGGTGGAATTCCACGTGTAGCAGTGAAATGCGTAGATATGTGGAGGAACACCGATGGCGAAGGCAGCCCCCTGGGCCTGCACTGACGCTCATGCACGAAAGCGTGGGTAGCAAACAGG
>LOWRY-BTS-423
TACAGAGGGTGCAAGCGTTGTTCGGAATTACTGGGCGTAAAGCGCGTGTAGGCGGCGCTATAAGTCGGATGTGAAAGCCCTCGGCTCAACCGAGGAAGTGCATCCGATACTGTAGTGCTTGAGTGTCGGAGGGGGTGGCGGAATTCCTGGTGTAGAGGTGAAATTCGTAGATATCAGGAGGAACACCTGTGGCGAAGGCGGCCACCTGGACGACAACTGACGCTGAGACGCGAAAGCGTGGGTAGCAAACAGG
>LOWRY-BTS-424
TACGAAGGGGGCTAGCGTTGTTCGGAATTACTGGGCGTAAAGGGCGCGTAGGCGGCTTGGCAAGTTGGGTGTGAAAGCCCAGGGCTCAACCCTGGAACTGCACTCAAGACTGCCTTGCTTGAATTCGGTAGAGGTTGGTGGAATTCCCAGTGTAGAGGTGAAATTCGTAGAGATTGGGAAGAACACCCGTGGCGAAGGCGGCCAACTGGACCGACATTGACGCTGAGGCGCGAAAGCGTGGGGATCAAACAGG
>LOWRY-BTS-425
TACGGAGGATCCAAGCGTTGTCCGGATTTATTGGGTTTAAAGGGTGCGTAGGCGGACCATTAAGTCAGAGGTGAAAGTTTGCAGCTTAACTGTAAAATTGCCTTTGAAACTGGTGGTCTTGAGTACAGTTGAGGTGGGCGGAATGTGTCATGTAGCGGTGAAATGCTTAGATATGATACAGAACACCGATTGCGAAGGCAGCTCACTAAACTGTAACTGACGCTGAGGCACGAAAGCGTGGGGAGCGAACAGG
>LOWRY-BTS-426
TACGAAGGGGGCTAGCGTTGCTCGGAATCACTGGGCGTAAAGCGCACGTAGGCGGACTCTTAAGTCAGGGGTGAAATCCTGGAGCTCAACTCCAGAACTGCCTTTGATACTGGGAGTCTCGAGTTCGGGAGAGGTGAGTGGAACTGCGAGTGTAGAGGTGAAATTCGTAGATATTCGCAAGAACACCAGTGGCGAAGGCGGCTCACTGGCCCGATACTGACGCTGAGGTGCGAAAGCGTGGGGAGCAAACAGG
>LOWRY-BTS-427
TACGTAGGGTGCGAGCGTTGTCCGGAATTATTGGGCGTAAAGAGCTCGTAGGCGGTCTGTCACGTCGGTCGTGAAAACTTGGGGCTTAACCCTGAGCTTGCGGTCGATACGGGCATGACTTGAGTTCGGCAGGGGAGACTGGAATTCCTGGTGTAGCGGTGAAATGCGCAGATATCAGGAGGAACACCGGTGGCGAAGGCGGGTCTCTGGGCCGATACTGACGCTGAGGAGCGAAAGCGTGGGGAGCGAACAGG
>LOWRY-BTS-428
TACGTAGGGAGCAAGCGTTGTCCGGAATCATTGGGCGTAAAGCGCGCGTAGGTGGCCATTTAAGTCCGCTGTGAAAGTCAAAGGCTCAACCTTTGAAAGCCGGTGGATACTGGATGGCTAGAGTACGGAAGAGGCGAGTGGAATTCCTGGTGTAGCGGTGGAATGCGCAGATATCAGGAGGAACACCAATAGCGAAGGCAGCTCGCTGGGACGTTACTGACACTGAGGCGCGAAAGCGTGGGGAGCGAACAGG
>LOWRY-BTS-429
GACGAAGGTGGCTAGCGTTATTCGGATTTACTGGGCATAAAGCGCGCGTAGGCGGCTTGGTAAGTCGGAGGTGAAAGCCCGCAGCTCAACTGCGGAACTGCCCCCGATACTGTCGAGCTTGAGTGCAGGAGGGGTGACTGGAACTCCAGGTGTAGCGGTGAAATGCGTAGATATCTGGAGGAACACCGGAGGCGAAGGCGGGTCACTGGACTGCAACTGACGCTGAGGCGCGAAAGCTAGGGGAGCGAACAGG
>LOWRY-BTS-430
TACGTAGGGTGCAAGCGTTAATCGGAATTACTGGGCGTAAAGCGTGCGCAGGCGGTTGTGCAAGACAGATGTGAAATCCCCGGGCTCAACCTGGGAACTGCATTTGTGACTGCACGACTAGAGTGCGGCAGAGGGGGATGGAATTCCGCGTGTAGCAGTGAAATGCGTAGATATGCGGAGGAACACCGATGGCGAAGGCAATCCCCTGGGCCTGCACTGACGCTCATGCACGAAAGCGTGGGGAGCAAACAGG
>LOWRY-BTS-431
TACGTAGGTGGCAAGCGTTGTCCGGATTTACTGGGCGTAAAGGGCGTGCAGGCGGTTTTTTAAGTCTAGGGTGAAAGCTCCCGGCTCAACTGGGAGAGGTCCTTGGATACTGGAGAACTTGAGGGATGCAGAGGAAAGTGGAATTCCCGGTGTAGTGGTGATATGCGTAGATATCGGGAGGAACACCAGTGGCGAAGGCGGCTTTCTGGGCATTTCCTGACGCTGAGACGCGAAAGCGTGGGGAGCGAACCGG
>LOWRY-BTS-432
GACGAACCGTGCGAACGTTGTTCGGAATCACTGGGCTTAAAGGGCGCGTAGGCGGGCTGTCAAGTCTGGGGTGAAATGCCGCGGCTCAACCGTGGAACTGCCTTAGATACTGACGGCCTCGAGGGAGGTAGGGGCGTGCGGAACTGTAGGTGGAGCGGTGAAATGCGTTGATATCTACAGGAACTCCGGTGGCGAAAGCGGCGCGCTGGACCTCTTCTGACGCTGAGGCGCGAAAGCTAGGGGAGCAAACGGG
>LOWRY-BTS-433
TACGAAGGGGGCTAGCGTTGCTCGGAATTACTGGGCGTAAAGGGCGCGTAGGCGGATAGTTTAGTCAGAGGTGAAAGCCCAGGGCTCAACCTTGGAACTGCCTTTGATACTGGCTATCTTGAGTTCGGGAGAGGTGAGTGGAATGCCGAGTGTAGAGGTGAAATTCGTAGATATTCGGCGGAACACCAGTGGCGAAGGCGACTCACTGGCCCGATACTGACGCTGAGGCGCGAAAGCGTGGGGAGCAAACAGG
>LOWRY-BTS-434
GACGAGGGATCCTAGCGTTGCTCGGAATTATTGGGCGTAAAGCGGGTGTAGGTGGCTTCGTAAGTCAGTAGTGAAAGCCCTGGGCTTAACCCGGGAAGTGCTATTGATACTGCTTAGCTTGAGTGTGGGAGAGGATAGTAGAATTCCTGGTGTAGTGGTGAAATACGTAGATATCAGGAGGAATCCCGGTGGGGAAGCCGGCTATCTGGCCTAACACTGACACTCAGACCCGAAAGCGTGGGGATCAAACAGG
>LOWRY-BTS-435
TACGAAGGGAGTAAGCATTATTCGGTCATATTGGGCGTAAAGGGCCTGTAGGTGGAATTATGTAAGTAAAAGGTGAAATCCCAAAGCGCAACTTTGGAACTACTTTTTAAACTATATTTTCTTTGGGTAATGTATGGGATAGTAGAATTTCTTTAGTAAGGATGAAATCTTATAATAAAAGAAAGAATACCATGTGGTGAGAACAGCTATCTAATTTTTACCAACACTGAGAGGCTAAAGCATGGGGAGCGAACAGG
>LOWRY-BTS-436
TACAGAGGGTGCAAGCGTTGTTCGGAATTATTGGGCGTAAAGCGCGTGTAGGCGGCTTCGCAAGTCGGGTGTGAAATCCCTCAGCTCAACTGAGGAAGTGCGCCCGAAACTGCGTTGCTTGAGTACCGGAGAGGGTCGCGGAATTCCCCAAGTAGAGGTGAAATTCGTAGATATGGGGAGGAACACCGGTGGCGAAGGCGGCGACCTGGACGGATACTGACGCTGAGACGCGAAAGCGTGGGGAGCAAACAGG
>LOWRY-BTS-437
TACGAAGGGGGCTAGCGTTGTTCGGAATTACTGGGCGTAAAGCGCACGTAGGCGGATATTTAAGTCAGGGGTGAAATCCCGAGGCTCAACCTCGGAACTGCCTTTGATACTGGGTATCTAGAGTCCGGAAGAGGTGAGTGGAATTCCGAGTGTAGAGGTGAAATTCGTAGATATTCGGAGGAACACCAGTGGCGAAGGCGGCTCACTGGTCCGGTACTGACGCTGAGGTGCGAAAGCGTGGGGAGCAAACAGG
>LOWRY-BTS-438
TACGAAGGGGGCAAGCGTTGTTCGGATTTACTGGGCGTAAAGGGCGCGTAGGCGGATTTGCAAGTCAGAGGTGAAAGCCCTGGGCTCAACCCGGGAATGGCCTTTGAGACTGCAAGTCTTGAGTGCGAGAGAGGGTGGCGGAATACCCAGTGTAGAGGTGAAATTCGTAGATATTGGGTAGAACACCGGTGGCGAAGGCGGCCACCTGGCTCGCAACTGACGCTGAGGCGCGAAAGCGTGGGGAGCAAACAGG
>LOWRY-BTS-439
TACGTACTGTGCGAACGTTATTCGGAATTACTGGGCTTACAGGGTGTGTAGGCGGCTGAATCAGTAGGGTGTGAAATGCCTCGGCCTAACCGAGGCACTGCGCTCTAAACTGTTCGGCTTGAGTGAGATAGGGGTGTGCGGAACTTCCAGTGGAGCGGTGAAATGTGTTGATATTGGAAGGAACGCCGGTGGCGAAAGCGGCACACTGGGTCTCAACTGACGCTGAGACACGAAAGCCAGGGGAGCGAACGGG
>LOWRY-BTS-440
TACAGAGGGTGCAAGCGTTGTTCGGAATTACTGGGCGTAAAGCGTGCGTAGTCGGTATTGAGAGTCGCGGGTGAAATCCCAGGGCTTAACCCTGGAACTGCCTGCGAGACCTCAGTACTAGAGTGTGAGAGGGGATAGTGGAATACCCAGTGTAGCGGTGAAATGCGTAGAGATTGGGTGGAACACCGGTGGCGAAGGCGGCTATCTGGCTCACAACTGACGATCAGGCACGAAAGCGTGGGGAGCAAACAGG
>LOWRY-BTS-441
TACGAAGGGGGCTAGCGTTGTTCGGAATTACTGGGCGTAAAGCGCACGTAGGCGGATTGTTAAGTTAGGGGTGAAATCCCAGGGCTCAACCCTGGAACTGCCTTTAATACTGGCAATCTAGAGGCCGAGAGAGGTGAGTGGAATTCCGAGTGTAGAGGTGAAATTCGTAGATATTCGGAGGAACACCAGTGGCGAAGGCGGCTCACTGGCTCGGTACTGACGCTGAGGTGCGAAAGCGTGGGGAGCAAACAGG
>LOWRY-BTS-442
TACGTAGGATGCAAGCGTTGTTCGGAATTACTGGGCGTAAAGAGTACGTAGGCGGTAATATAAGTTTAATATTAAAGACCGAAGCTTAACTTCGGGAATGTATTGAAAACTGTATTGCTAGAGGTTAATAGAGGAAGTCGGAATTCTCAGTGTAGCGGTGAAATGCGTAGATATTGGGAAGAACACCAGTGGCGAAAGCGGACTTCTGGGTTAATACTGACGCTGAGGTACGAAAGTGTGGGGAGCAAACGGG
>LOWRY-BTS-443
TACGTAGGATGCAAGCGTTGTCCGGAATTATTGGGCGTAAAGAGTTCGTAGGCGGTGATACAAGTCTGGTGTTAAAGACGGGAGCTCAACTCCCGCATGGCATCGGAAACTGTATTGCTAGAGTGTGTCAGAGGTAACTGGAATTCCAGGTGTAGCGGTGAAATGCGTAGATATCTGGAGGAACACCGGTGGCGAAAGCGAGTTACTGGGGCATTACTGACGCTGAGGAACGAAAGCCAGGGGATCAAAGAGG
>LOWRY-BTS-444
TACGAAGGGGGCTAGCGTTGTTCGGAATTACTGGGCGTAAAGCGCACGTAGGCGGATATTTAAGTTAGGGGTGAAATCCCGGGGCTCAACCCCGGAACTGCCTCTAATACTGGGTATCTCGAGTTCGAGAGAGGTGAGTGGAATTCCGAGTGTAGAGGTGAAATTCGTAGATATTCGGAGGAACACCAGTGGCGAAGGCGGCTCACTGGCTCGATACTGACGCTGAGGTGCGAAAGCGTGGGGAGCAAACAGG
>LOWRY-BTS-445
TACAGAGGGTGCAAGCGTTAATCGGAATTACTGGGCGTAAAGCGTGCGTAGGCGGATGCTTAAGTCAGATGTGAAAGCCCTGGGCTTAACCTAGGAATTGCATCTGATACTGGGTATCTAGAGTATGGTAGAGGATAGTGGAATTTCAGGTGTAGCGGTGAAATGCGTAGATATCTGAAGGAACACCAGTGGCGAAGGCGACTGTCTGGGCCAATACTGACGCTGAGGTACGAAAGCATGGGTAGCGAACAGG
>LOWRY-BTS-446
TACGTAGGGTGCAAGCGTTAATCGGAATTACTGGGCGTAAAGCGTGCGCAGGCGGTTTTGTAAGACCGATGTGAAATCCCCGGGCTCAACCTGGGAACTGCATTGGTGACTGCAAGGCTTGAGTGTGTCAGAGGGAGGTGGAATTCCGCGTGTAGCAGTGAAATGCGTAGATATGCGGAGGAACACCGATGGCGAAGGCAGCCTCCTGGGATAACACTGACGCTCATGCACGAAAGCGTGGGGAGCAAACAGG
>LOWRY-BTS-447
TACGAGAGGTGCAAACGTTATTCGGATTTACTGGGCGTAAAGGGTGTGTAGGTGGTATGTTATGTCTGTTGTTAAAGACTCCGGCTTACCCGGAGAAATGCAGCGGAAACTAATGTGCTAGAGGATGGAAGAGAGGAGTGGAATTCCCGGAGTAGCGGTAAAATGCGTAGATCTCGGGAGGAACACCAATGGCGAAGGCAGCTCCTTGGTCCATTCCTGACACTGAGACACGAAAGCGTGGGGAGCAAACAGG
>LOWRY-BTS-448
TACAGAGACTGCAAGCGTTATTCGGATTCACTGGGCGTAAAGGGTGCGCAGGCGGTCGCGTGTGTTAGGTGTGAAAGCCCGAGGCTCAACCTCGGAATTGCGCCTAAAACTACGTGACTAGAGCATTGGAGAGGGTAGCGGAATTCATGGTGTAGCAGTGAAATGCGTAGATATCATGAGGAACACCAGAGGCGAAGGCGGCTACCTGGACAATTGCTGACGCTCAGGCACGAAAGCGTGGGGAGCAAAAGGG
>LOWRY-BTS-449
TACGTAGGGGGCAAGCGTTGTCCGGAATTATTGGGCGTAAAGAGCTCGTAGGCGGTTCGGTAAGTCGGGTGTGAAAATCCAGGGCTCAACCCTGGGACGCCACCCGATACTGCTGTGACTTGAGTCCGGTAGAGGAGTGTGGAATTCCTGGTGTAGCGGTGAAATGCGCAGATATCAGGAGGAACACCAGCGGCGAAGGCGGCACTCTGGGCCGGTACTGACGCTGAGGAGCGAAAGCGTGGGGAGCAAACAGG
>LOWRY-BTS-450
GACGAACCGTCCGAACGTTATTCGGTATCACTGGGCTTAAAGAGTTCGTAGGCGGCCAAATAGGTCAGGTGTGAAATCCCACAGCTCAACTGTGGAACTGCGCTTGAAACCACTTGGCTTGAGGGAGATAGAGGTGAGCGGAACAGATGGTGGAGCGGTGAAATGCGTTGATATCATCTGGAACACCGGTGGCGAAAGCGGCTCACTGGATCTTTTCTGACGCTGAGGAACGAAAGCTAGGGTAGCGAACGGG
>LOWRY-BTS-451
TACGTAGGGTGCGAGCGTTAATCGGAATTACTGGGCGTAAAGCGTGCGCAGGCGGTTTTGTAAGACAGCTGTGAAATCCCCGGGCTTAACCTGGGAACTGCGGTTGTGACTGCAAGACTGGAGTGCGGCAGAGGGGGGTGGAATTCCACGTGTAGCAGTGAAATGCGTAGAGATGTGGAGGAACACCGATGGCGAAGGCAGCCCCCTGGGTCGACACTGACGCTCATGCACGAAAGCGTGGGGAGCAAACAGG
>LOWRY-BTS-452
TACGAAGGTGGCAAGCGTTGTTCGGATTTACTGGGCGTAAAGAGTGCGTAGGCGGTTTAACAAGTCAGGAGTGAAATCCCGGGGCTCAACCCCGGAATTGCTTTTGAAACTGTTTTACTTGAATCCGGTAGAGGTTGGCGGAATTCTCAGTGTAGAGGTGAAATTCGCAGATATTGAGAGGAACACCAGTGGCGTAAGCGGCCAACTGGACCGGTATTGACGCTGAGGCACGAAAGTATGGGTAGCAAACAGG
>LOWRY-BTS-453
TACGGAGGGTGCAAGCGTTGTCCGGATTCATTGGGTTTAAAGGGTGCGTAGGCGGCCTAGTAAGTCAGCGGTGAAATCCCCCCGCCCAACGGGGGAACTGCCGTTGATACTGCTTGGCTTGAGTTCGCCCGAGGTCGCTGGAATGCGTGGTGTAGCGGTGAAATGCATAGATATCACGCAGAACACCAATTGCGAAGGCAGGTGACTGGGGCTGGACTGACGCTGAGGCACGAAAGTGTGGGGAGCAAACAGG
>LOWRY-BTS-454
TACGAACTGTGCAAACGTTATTCGGAATCACTGGGCTTAAAGGGTGCGTAGGCGGCCAGATAAGTAGGGTGTGAAAGCCCCCGGCTCAACCGGGGAATGGCGCTCTAAACTGTCTGGCTGGAGTGAGATAGGGGTGTGCGGAACTTCCGGTGGAGCGGTGAAATGTGTTGATATCGGAAGGAACGCCGGTGGCGAAAGCGGCACACTGGATCTCAACTGACGCTGAGGCACGAAAGCCAGGGGAGCAAACGGG
>LOWRY-BTS-455
GACAGAGGGTGCAAGCGTTAATCGGAATTACTGGGCGTAAAGGGCTCGTAGGCGGTTACTTAAGTCGGATGTGAAATCCCTGGGCTTAACCTAGGGTGGTCATTCGATACTGGGTAGCTAGAGTGAGGTAGAGGATAGCGGAATTTCCGGTGTAGCGGTGAAATGCGTAGATATCGGAAGGAACACCAGTGGCGAAGGCGGCTATCTGGACCTTAACTGACGCTGAGGAGCGAAAGCGTGGGGAGCAAACAGG
>LOWRY-BTS-456
TACGTAGGGGGCAAGCGTTGTCCGGAATCATTGGGCGTAAAGCGCGTGTAGGCGGCTTGGTAAGTCTGCTCTGAAAGTCCAAGGCTCAACCTTGGGATGCGGGTGGATACTGCCGAGCTCGAGTCCGGAAGAGGCGAGTGGAATTCCTGGTGTAGCGGTGAAATGCGCAGATATCAGGAGGAACACCAATGGCGAAGGCAGCTCGCTGGGACGTGACTGACGCTGAGACGCGAAAGCGTGGGGAGCAAACAGG
>LOWRY-BTS-457
TACGTAGGGGGCAAGCGTTGTCCGGAATCATTGGGCGTAAAGCGCGTGTAGGCGGCTCGGTAAGTCCGCTCTGAAAGTCCAGGGCTCAACCCTGGGATGCGGGTGGATACTGCCGAGCTCGAGTCCGGAAGAGGCGAGTGGAATTCCTGGTGTAGCGGTGAAATGCGCAGATATCAGGAGGAACACCAATGGCGAAGGCAGCTCGCTGGGACGTGACTGACGCTGAGACGCGAAAGCGTGGGGAGCAAACAGG
>LOWRY-BTS-458
TACGTAGGGGGCAAGCGTTGTCCGGATTTATTGGGCGTAAAGAGCGCGTAGGCGGCTAAGTATGTCGTGCGTGAAATCTCCCGGCTTAACTGGGAGTGGCCGTGCGAAACTGCTTGGCTTGAGGTCGGAAGGGGAAAGTGGAATTCCGGGTGTAGTGGTGGAATACGTAGATATCCGGAGGAACACCAGCGGCGAAGGCGGCTTTCTGGTCCGATTCTGACGCTGAGGCGCGAAAGCGTGGGGAGCGATCCGG
>LOWRY-BTS-459
TACGAAGGGAGCTAGCGTTGTTCGGAATTACTGGGCGTAAAGCGCACGTAGGCGGATTTTTAAGTCAGGGGTGAAATCCCAAGGCTCAACCTTGGAACTGCCTTTGATACTGGAAGTCTCGAGATCGGGAGAGGTGAGTGGAATTCCTAGTGTAGAGGTGAAATTCGTAGATATTAGGAAGAACACCAGTGGCGAAGGCGGCTCACTGGCCCGATACTGACGCTGAGGTGCGAAAGCGTGGGGAGCAAACAGG
>LOWRY-BTS-460
TACGGAGGGTGCAAGCATTGATCGGAATTACTGGGCGTAAAGGGCGCGTAGGCGGCTAGAAAAGTCGGATGTGAAATTCCGGGGCTCAACCCCGGAGCTGCATTTGAAACTCTCTAGCTAGAGTACAGTTAGGGTAAACGGAATTCCACGTGTAGCGGTGAAATGCGTAGATATGTGGAAGAACACCGGTGGTGAAGACGGTTTACTGGGCTGTAACTGACGCTGAGGCGCGAAAGCATGGGGAGCAAACAGG
>LOWRY-BTS-461
TACGAAGGGTGCAAGCGTTAATCGGAATTACTGGGCGTAAAGCGCGCGTAGGCGGTTTAATAAGTGAGATGTGAAAGCCCCGGGCTCAACCTGGGAACTGCATCTCATACTGTTAGGCTAGAGTACGGTAGAGGGGGGTAGAATTCCACGTGTAGCGGTGAAATGCGTAGAGATGTGGAGGAATACCAGTGGCGAAGGCGGCCCCCTGGATCGATACTGACGCTGAGGTGCGAAAGCGTGGGGAGCAAACAGG
>LOWRY-BTS-462
TACGTAGGGGGCAAGCGTTGTCCGGATTTATTGGGCGTAAAGCGCTCGCAGGTGGTTCGTAGCGTCGTGTGTGAAAGACCCTGGCTCAACTGGGGGGTGTCATGCGAAACGGGCGAACTGGAGGCCAGTAGGGGGATGTGGAATTCCGGGTGTAGTGGTGGAATGCGTAGATATCCGGAGGAACACCAGCGGCGAAGGCGGCATCCTGGACTGGTCCTGACACTCAGGAGCGAAAGCGTGGGGAGCGATCCGG
>LOWRY-BTS-463
AACCAGCACCTCGAGTGGTCAGGAGGTTTATTGGGCCTAAAGCATCCGTAGCCGGTTGTTTAAGTCTTCGGTTAAATCTATGCGCTTAACGTATAGGCTGCCGAAGATACTGGACAGCTAGGGAGTGGGAGAGGTATACGGTACTCGATAGGAAGGGGTAAAATCCTTTGATCTATTGATGACCACCTGTGGCGAAGGCGGTATACCAGAACACGTTCGACGGTGAGGGATGAAAGCTGGGGGAGCAAACCGG
>LOWRY-BTS-464
GACAGAGGAGGCAAGCGTTGCTCGGAATTATTGGGCTTAAAGCGGGTGTAGGCGGCCGCGTAAGCGTGACGTGAAATCCAACGGCTCAACCGTTGAATAGCGTCGCGAACTGCGCGGCTTGAGGTCGGTAGAGGTGGCTGGAACTCTGGGTGGAGCGGTGAAATGCGTAGATATCCAGAGGAACACCGGAGGCGAAAGCGGGCCACTGGGCCGATTCTGACGCTGAGATCCGAAAGCGTGGGGAGCAAACAGG
>LOWRY-BTS-465
TACGAAGGGGGCTAGCGTTGTTCGGAATCACTGGGCGTAAAGCGCACGTAGGCGGACCTATAAGTCAGGGGTGAAATCCCGGGGCTCAACCTCGGAACTGCCTCTGATACTGTGGGTCTCGAGACCGGAAGAGGTGAGTGGAATTCCTAGTGTAGAGGTGAAATTCGTAGATATTAGGAAGAACACCAGTGGCGAAGGCGGCTCACTGGTCCGGTTCTGACGCTGAGGTGCGAAAGCGTGGGGAGCAAACAGG
>LOWRY-BTS-466
TACAGAGAGGGCAAGCGTTGTCCGGAATGACTGGGCGTAAAGCGCGCGCAGGCGGTCTTTTAAGTTGGATGTGAAATCCCCGGGCTTAACCTGGGAACTGCATTCGATACTGGGAGACTAGAGGCCGAGAGAGGAAAGCGGAATGACGAGTGTAGAGGTGAAATTCGTAGATATTCGTCGGAACACCAGAGGCGAAGGCGGCTTTCTGGCTCGGACCTGACGCTCAGGCGCGAAAGCGTGGGGAGCAAACAGG
>LOWRY-BTS-467
TACGGAGGGTGCGAGCGTTAATCGGAATTACTGGGCGTAAAGCGCGCGTAGGTGGTTGCGTAAGTCGGATGTGAAAGCCCCGGGCTTAACCTGGGAACTGCATTCGATACTGCGCGACTAGAGTATGGTAGAGGAAAGCGGAATTCCCGGTGTAGCGGTGAAATGCGTAGATATCGGGAGGAACACCAGTGGCGAAGGCGGCTTTCTGGACCAATACTGACGCTGAGGCGCGAAAGCGTGGGTAGCAAACAGG
>LOWRY-BTS-468
CACGGAGGCCCCGAGCGTTGTTCGGAATTACTGGGCGTAAAGAGTGCGTAGGCGGCGAGGCAAGTCAGATGTGAAAGCCCGGGGCTCAACCCCGGAACTGCATCCGATACTGCCTTGCTTGAGGGTTGGAGAGGAGACTGGAATTCACGGTGTAGCAGTGAAATGCGTGGATATCGTGAGGAAGACCAATGGCGAAGGCAGGTCTCTGGACAACTCCTGACGCTGAGGCACGAAGGCCAGGGGAGCGAAAAGG
>LOWRY-BTS-469
GACGTAGGGTGCAAGCGTTGTCCGGAATTATTGGGCGTAAAGAGTTCGTAGGCGGTGATGTAAGTCTGATGTTAAAGACCAGAGCTCAACTTTGGCATGGCATTGGAAACTACATTGCTAGAGTGCTGTAGAGGTAAAGGGAATTCCCGGTGTAGCGGTGAAATGCGTAGATATCGGGAGGAACACCAGTGGCGAAAGCGCTTTACTGGACAGCAACTGACGCTGAGGAACGAAAGCCAGGGTAGCAAAAGGG
>LOWRY-BTS-470
TACGTAGGTGGCGAACGTTGTCCGGATTCACTGGGCGTAAAGCGCGCGCAGGCGGGTTGGTAAGTCTGAGGTGAAAGCTCCCGGCTCAACTGGGAGAAGCCCTTGGATACTGCCAGCCTTGAGACACTTAGAGGAGAGTGGAATTCCCGGTGTAGTGGTGGAATGCGTAGATATCGGGAGGAACACCAGTGGCGAAAGCGGCTCTCTGGGAGTGTTCTGACGCTGAGGCGCGAAAGCGTGGGGAGCAAACCGG
>LOWRY-BTS-471
TACGAAGGGGGCTAGCGTTGTTCGGAATTACTGGGCGTAAAGCGCACGCAGGCGGCTTGTCTAGTCAGGAGTGAAAGCCCGGGGCTTAACCCCGGAATAGCTCTTGATACTGGCAGGCTTGAATCACGGAGAGGGTAGTGGAATTCCGAGTGTAGAGGTGAAATTCGTAGATATTCGGAAGAACACCAGTGGCGAAGGCGACTACCTGGCCGTTGATTGACGCTCATGTGCGAAAGCGTGGGGAGCAAACAGG
>LOWRY-BTS-472
GACGTAGGGAGCAAGCGTTGCCCGGAATTACTGGGCGTAAAGAGCTCGTAGGCGGGGGCGTGCGTCCGAGAGGAAATATCAGGGCTTAACCCTGGTGCTGTCTCGGATACGGCGCTTCTTGAGGGTGTGAGAGGAAAGTGGAATTCCCGGTGTAGCGGTGAAATGCGTAGATATCGGGAGGAACACCAGTGGCGAAGGCGACTTTCTGGCACATTCCTGACGCTGAGGAGCGAAAGCGTGGGTAGCGAACGGG
>LOWRY-BTS-473
TACGGAGGGTGCAAGCGTTGTTCGGATTTACTGGGCGTAAAGGGCGTGTAGGCGGAGCAGTAAGCCGATGGTGAAAGCCCCGGGCTCAACCCGGGATGTGCTGTCGGAACTGCTGTTCTAGAGAGAGTCAGAGGCAGGTGGAATTCCAGGTGTAGAGGTGAAATTCGTAGATATCTGGAGGAACACCGGCGGCGAAGGCGGCCTGCTGGGACTCATCTGACGCTGAGGCGCGAAAGCGTGGGGAGCAAACAGG
>LOWRY-BTS-474
TACGGAGGGTGCAAGCGTTAATCGGAATTACTGGGCGTAAAGCGCGCGTAGGCGGCTTTGTAAGTCGGATGTGAAAGCCCCGGGCTTAACCTGGGAATTGCATTCGATACTGCATAGCTAGAGTATGGTAGAGGGTAGCGGAATTCCGGGTGTAGCGGTGAAATGCGTAGATATCCGGAGGAACACCAGTGGCGAAGGCGGCTACCTGGACCAATACTGACGCTGAGGTGCGAAAGCGTGGGGAGCAAACAGG
>LOWRY-BTS-475
TACGGAGGGGGCTAGCGTTGTTCGGAATTACTGGGCGTAAAGGGTGCGTAGGCGGCGGTCCAAGTCAGGCGTGAAAGCCCCGGGCTCAACCTGGGAGGTGCGCTTGATACTGGATCGCTCGAGTCCGGGAGAGGATAGCGGAATTCCCAGTGTAGAGGTGAAATTCGTAGATATTGGGAAGAACACCGGTGGCGAAGGCGGCTATCTGGACCGGCACTGACGCTGAGGCACGACAGCGTGGGGAGCAAACAGG
>LOWRY-BTS-476
GACAGAGGGTGCAAACGTTGTTCGGAATTACTGGGCGTAAAGCGCGTGTAGGCGGCCATGCAAGTCGGATGTGAAAGCCCACGGCTCAACCGTGGAAGAGCACCCGAAACTGCGTGGCTAGAGTTCTGGAGAGGAAGGTGGAACGCTTGGTGTAGAGGTGAAATTCGTAGATATCAAGCAGAACACCGGTGGCGAAGGCGGCCTTCTGGACAGTGACTGACGCTGAGACGCGAAAGCGTGGGGAGCAAACAGG
>LOWRY-BTS-477
TACGGAGGGAGCTAGCGTTGTTCGGAATTACTGGGCGTAAAGAGCGCGTAGGCGGCTAACTAAGTTGGGAGTGAAATCCCAGGGCTTAACCCTGGAATGGCTTTCAAAACTGGTTAGCTAGAGGACGATAGAGGATGGTGGAATTCCTAGTGTAGAGGTGAAATTCTTAGATATTAGGAGGAACATCGGAGGCGAAGGCGACCATCTGGGTCGTATCTGACGCTGAGGCGCGAAAGCGTGGGGAGCAAACAGG
>LOWRY-BTS-478
TACGGAGGGAGCTAGCGTTGTTCGGAATTACTGGGCGTAAAGCGCACGTAGGCGGCTTTGTAAGTTAGAGGTGAAAGCCCGGAGCTCAACTCCGGAATTGCCTTTAAGACTGCATCGCTTGAATCCAGGAGAGGTGAGTGGAATTCCGAGTGTAGAGGTGAAATTCGTAGATATTCGGAAGAACACCAGTGGCGAAGGCGGCTCACTGGACTGGTATTGACGCTGAGGTGCGAAAGCGTGGGGAGCAAACAGG
>LOWRY-BTS-479
TACGTAGGTGGCGAGCGTTGTCCGGATTTACTGGGCGTAAAGAGCCCGCAGGCGGTCCGTTAAGTTTCAGGTGAAATCTCCCGGCTCAACCGGGAGGGTGCCTGGAAAACTGGCGGACTTGAGGCAGGGAGAGGGATGTGGAATTCCCGGTGTAGTAGTGAAATGCGTAGATATCGGGAGGAACACCAGTGGCGAAGGCGGCATCCTGGCCCTGTCCTGACGCTCAGGGGCGAAAGCGTGGGGAGCAAACCGG
>LOWRY-BTS-480
TACGAAGGGGGCTAGCGTTGTTCGGAATCACTGGGCGTAAAGCGCACGTAGGCGGACTTTCAAGTCAGGGGTGAAATCCCGGGGCTCAACCTCGGAATTGCCTTTGATACTGTAAGTCTCGAGTCCGGAAGAGGTGGGTGGAATTCCTAGTGTAGAGGTGAAATTCGTAGATATTAGGAAGAACACCGGTGGCGAAGGCGGCCCACTGGTCCGGTACTGACGCTGAGGTGCGAAAGCGTGGGGAGCAAACAGG
>LOWRY-BTS-481
TACGAAGGGGGCTAGCGTTGTTCGGATTTACTGGGCGTAAAGCGCGTGTAGGCGGACCCGTAAGTTGGGGGTGAAAGCCCAGAGCTCAACTCTGGAATTGCCTTCAAAACTGCAGGTCTGGACTCAAGGAGAGGCGAGTGGAATTGCGAGTGTAGAGGTGAAATTCGTAGATATTCGCAGGAACACCAGTGGCGAAGGCGACTCGCTGGACTTGTAGTGACGCTGAGACGCGAAAGCGTGGGGAGCAAACAGG
>LOWRY-BTS-482
TACGTAGGGTGCGAGCGTTAATCGGAATTACTGGGCGTAAAGCGTGCGCAGGCGGTTTTGTAAGACAGGCGTGAAATCCCCGGGCTCAACCTGGGAACTGCGCTTGTGACTGCAAGGCTAGAGTACGGCAGAGGGGGGTGGAATTCCACGTGTAGCAGTGAAATGCGTAGAGATGTGGAGGAACACCAATGGCGAAGGCAGCCCCCTGGGTCGATACTGACGCTCATGCACGAAAGCGTGGGTAGCAAACAGG
>LOWRY-BTS-483
TACGGAGGGTGCAAGCGTTGCTCGGAATCACTGGGCGTAAAGCGCACGCAGGCGGCCCTGCAAGTCGGATGTGAAAGCCCCGGGCTCAACCCGGGAACTGCATTCGAAACTGCTTGGCTTGAGTTCGGAAGAGGGTGGTGGAATTCCTGGTGTAGAGGTGAAATTCGTTGATATCAGGAGGAACACCGGCGGCGAAGGCGGCCACCTGGTCCGATACTGACGCTCATGTGCGAAAGCGTGGGTAGCAAACAGG
>LOWRY-BTS-484
GACGAAGGGGGCTAGCGTTGTTCGGAATTACTGGGCGTAAAGGGCGCGTAGGCGGTCTTGTCAGTCAGGCGTGAAAGCCCTGGGCTCAACCTGGGAGGTGCGCTTGATACTGCAAGGCTTGAGTGCAGGAGAGGATGGTGGAATTCCCAGTGTAGAGGTGAAATTCGTAGATATTGGGAAGAACACCGGTGGCGAAGGCGGCCATCTGGACTGCAACTGACGCTGAGGCGCGAAAGCGTGGGGAGCAAACAGG
>LOWRY-BTS-485
TACAGAGGGTGCAAGCGTTAATCGGAATTACTGGGCGTAAAGCGCGCGTAGGCGGCTTGACAAGTCGAGTGTGAAATCCCCGGGCTTAACCTGGGACCTGCATTCGAAACTGTCTTGCTAGAGTATGGGAGAGGGAAGTGGAATTTCAGGTGTAGCGGTGAAATGCGTAGATATCTGAAGGAACATCAGTGGCGAAAGCGACTTCCTGGACCAATACTGACGCTCAGGTGCGAAAGCGTGGGGAGCAAACAGG
>LOWRY-BTS-486
TACGTAGGGTGCGAGCGTTAATCGGAATTACTGGGCGTAAAGCGTGCGCAGGCGGTTATTTAAGCCAGTCGTGAAATCCCCGGGCTTAACCTGGGAATTGCGATTGGGACTGGATGGCTAGAGTGCGGCAGAGGGAGGTGGAATTCCACGTGTAGCAGTGAAATGCGTAGAGATGTGGAGGGACACCGATGGCGAAGGCAGCCTCCTGGGCCAGCACTGACGCTCATGCACGAAAGCGTGGGGAGCAAACAGG
>LOWRY-BTS-487
GACGAACCACCCAAACGTTATTCGGAATTACTGGGCTTAAAGGGTGCGTAGGCGGCGCGGAAAGTCAGATGTGAAATCCCTCGGCTCAACCGAGGAACTGCGTTTGAAACTACCGTGCTCGAGTGAGACAGAGGTAAGCGGAACTTCGGGTGGAGCGGTGAAATGCGTTGATATCCGAAGGAACACCGGTGGCGAAAGCGGCTTACTGGGTCTTTACTGACGCTGATGCACGAAAGCTAGGGGAGCAAACGGG
>LOWRY-BTS-488
GACAGAGGATGCGAACGTTGCTCGGAATTACTGGGCGTAAAGCGCGCGCAGGTTGCCTCGTAAGTCGTGTGTGAAATCCCTCTGCTCAACGGAGGAAGTGCACGGGATACTGCGAGGCTTGAGTACAGAAGAGGAGAGCGGAATTCCCGGTGTAGAGGTGAAATTCGTAGATATCGGGAGGAACACCAGTGGCGAAGGCGGCTCTCTGGGCTGATACTGACACTGAGGCGCGAAAGCGTGGGAAGCAAACAGG
>LOWRY-BTS-489
GACAGAGGGTGCAAACGTTGTTCGGAATTACTGGGCGTAAAGCGCGTGTAGGCGGTCTTGCAGGTCGGATGTGAAATCCCTCGGCTCAACCAAGGAAGTGCATTCGAAACCGCAAGACTTGAGTATCGGAGAGGAAGGCGGAATTGTCGGTGTAGAGGTGAAATTCGTAGATATCGACAGGAACACCTGTGGCGAAAGCGGCCTTCTGGACGAATACTGACGCTGAGACGCGAAAGCGTGGGGAGCAAACAGG
>LOWRY-BTS-490
TACGAAGGGGGCTAGCGTTGTTCGGATTTACTGGGCGTAAAGCGCACGTAGGCGGATTGTTAAGTTAGAGGTGAAATCCCGGAGCTCAACTCCGGAACTGCCTTTAATACTGGCAATCTCGAGTCCGAGAGAGGTGAGTGGAACTCCTAGTGTAGAGGTGGAATTCGTAGATATTAGGAAGAACACCAGTGGCGAAGGCGGCTCACTGGCTCGGTACTGACGCTGAGGTGCGAAAGCGTGGGGAGCAAACAGG
>LOWRY-BTS-491
TACGGAGGGTGCTAGCGTTGTTCGGAATCACTGGGCGTAAAGGGCGTGTAGGCGGTCTGTTAAGTCTGATGTGAAATCCCCTCGCTTAACGAGGGAACTGCGTCGGATACTGGCAGACTTGAGTACCGGAGAGGAAGGTGGAATTCCCGGTGTAGCGGTGAAATGCGTAGATATCGGGAGGAACACCGGTGGCGAAGGCGGCCTTCTGGACGGATACTGACGCTGAGACGCGAAAGCGTGGGGAGCAAACAGG
>LOWRY-BTS-492
TACAGAGGGTGCAAGCGTTAATCGGAATTACTGGGCGTAAAGCGCGCGTAGGTGGTTAGTTAAGTTGGATGTGAAATCCCCGGGCTCAACCTGGGAACTGCATTCAAAACTGACTGACTAGAGTATGGTAGAGGGTGGTGGAATTTCCTGTGTAGCGGTGAAATGCGTAGATATAGGAAGGAACACCAGTGGCGAAGGCGACCACCTGGACTGATACTGACACTGAGGTGCGAAAGCGTGGGGAGCAAACAGG
>LOWRY-BTS-493
TACGGAGGGCGCAAGCGTTGTTCGGAATTACTGGGCGTAAAGCGCGTGTAGGCGGTCTGGCAAGTCGGTTGTGAAATCCCCGGGCTCAACCCGGGAACTGCATCCGAAACTGCTGGGCTAGAGTTTCGGAGAGGAAGGCAGAATTCCCAATGTAGGGGTGAAATCCGTAGATATTGGGAGGAATACCAGTGGCGAAGGCGGCCTTCTGGACGATGACTGACGCTGAGACGCGAAAGCGTGGGGAGCAAACAGG
>LOWRY-BTS-494
TACGAAGGGGGCTAGCGTTGTTCGGAATCACTGGGCGTAAAGCGCACGTAGGCGGATCTTTAAGTCAGGGGTGAAATCCCGAGGCTCAACCTCGGAACTGCCTTTGATACTGGAGGTCTCGAGTCCGGGAGAGGTGAGTGGAACTGCGAGTGTAGAGGTGAAATTCGTAGATATTCGCAAGAACACCAGTGGCGAAGGCGGCTCACTGGCCCGGTACTGACGCTGAGGTGCGAAAGCGTGGGGAGCAAACAGG
>LOWRY-BTS-495
TACGTAGGGTGCAGGCGTTAATCGGAATTACTGGGCGTAAAGCGTGCGCAGGCGGCTTCCTAAGTCAGATGTGAAATCCCCGGGCTCAACCTGGGAACTGCGTTTGAAACTGGGAGGCTAGAGTGCGGCAGAGGGAGGTGGAATTCCACGTGTAGCAGTGAAATGCGTAGATATGTGGAGGAACACCGATGGCGAAGGCAGCCTCCTGGGCCAGCACTGACGCTCATGCACGAAAGCGTGGGGAGCAAACAGG
>LOWRY-BTS-496
TACGAAGGGGGCTAGCGTTGTTCGGAATTACTGGGCGTAAAGCGCACGTAGGCGGCTTTCCAAGTTGGAGGTGAAATCCCTGGGCTTAACCCAGGAACTGCCCCCAAAACTGGAAGGCTAGAGTCCGAGAGAGGTGAGTGGAATTTCCAGTGTAGAGGTGAAATTCGTAGATATTGGAAAGAACACCAGTGGCGAAGGCGGCTCACTGGCTCGGTACTGACGCTGAGGAGCGACAGCGTGGGGAGCAAACAGG
>LOWRY-BTS-497
GACGTAGGATGCGAGCGTTGTCCGGATTCATTGGGCGTAAAGAGTTCGTAGGCGGTTCATTAAGTCTGGTGTTAAAGACTGGGGCTCAACCCTGGAACAGCACTGGATACTGGTGGGCTGGAGTGTGGTAGAGGCAAGCGGAATTCCTGGTGTAGCGGTGAAATGCGTAGATATCAGGAAGAACACCGGTGGCGTAAGCGGCTTGCTGGGCCATAACTGACGCTGAGGAACGAAAGCTAGGGTAGCGAATGGG
>LOWRY-BTS-498
TACGGAGGGGGCTAGCGTTGTTCGGAATTACTGGGCGTAAAGAGCACGTAGGCGGTCTGCTTAGTCGGGCGTGAAAGCCCGGGGCTTAACCCCGGAACTGCGTTCGAGACTGGCAGGCTGGAGTCCGGAAGAGGAGAGTGGAATTCCCAGTGTAGAGGTGAAATTCGTAGATATTGGGAAGAACACCAGTGGCGAAGGCGGCTCTCTGGTCCGGTACTGACGCTGAGGTGCGAAAGCGTGGGGAGCAAACAGG
>LOWRY-BTS-499
TACGGAGGGGGCTAGCGTTATTCGGAATTACTGGGCGTAAAGCGCGTGTAGGTGGCCTGAAAAGTCAGGGGTGAAATCCCAGAGCTTAACTCTGGAATTGCCTCTGAAACTGTCAGGCTTGCATCTGTCAGAGGGTGGTGGAATTCCTAGTGTAGAGGTGAAATTCGTAGATATTAGGAGGAACACCAGTGGCGAAGGCGACCACCTGGGGCAGTATGGACACTGAGACGCGAAAGCGTGGGGAGCAAACAGG
>LOWRY-BTS-500
TACGAAGGGTGCAAGCGTTAATCGGAATTACTGGGCGTAAAGCGTGCGTAGGTGGTTTGTTAAGTCAGATGTGAAAGCCCTGGGCTCAACCTGGGAACTGCATTTGATACTGGCAGGCTAGAGTGCGGTAGAGGGTGGTGGAATTCCCGGTGTAGCGGTGAAATGCGTAGAGATCGGGAGGAACATTCGTGGCGAAGGCGGCCACCTGGACCAGCACTGACACTGAGGCACGAAAGCGTGGGGAGCAAACAGG
>LOWRY-BTS-501
TACGAAGGTGGCAACCGTTGCTCGGATTCACTGGGCATAAAGCGCGCGTAGGTGGTTTGGCAGGTCACTGGTGAAATCCCCCGGCTTAACCGGGGAACAGCCGGTGAAACCTTCAGGCTTGAGGCCGGGAGGGGAGAGTGGAACTCTTGGTGTAGCGGTGAAATGCGTAGATATCAAGAGGAACGCCGGTGGCGAAAGCGACTCTCTGGACCGGACCTGACACTGAGGCGCGAAAGCTAGGGGAGCAAACAGG
>LOWRY-BTS-502
TACAGAGGGTGCGAGCGTTAATCGGAATTACTGGGCGTAAAGCGTGCGTAGGTGGTTTTTTAAGCTGGATGTGAAAGCCCCGGGCTTAACCTGGGAACTGCATTCAGGACTGGGAAACTCGAGTCTGGGAGAGGGTGGTGGAATTTCCGGTGTAGCGGTGAAATGCGTAGATATCGGAAGGAACATCAGTGGCGAAGGCGACCGCCTGGCCTAAGACTGACACTGAGGCACGAAAGCGTGGGGAGCAAACAGG
>LOWRY-BTS-503
TACGTAGGGTGCGAGCGTTAATCGGAATTACTGGGCGTAAAGCGTGCGCAGGCGGCGACATAAGACAGATGTGAAATCCCCGGGCTCAACCTGGGAACTGCGTTTGTGACTGTGTTGCTTGAGTGTGGCAGAGGGGGGTGGAATTCCACGTGTAGCAGTGAAATGCGTAGAGATGTGGAGGAACACCGATGGCGAAGGCAGCCCCCTGGGTTAACACTGACGCTCATGCACGAAAGCGTGGGGAGCAAACAGG
>LOWRY-BTS-504
GACGAACCGTCCAAACGTTATTCGGAATTACTGGGCTTAAAGGGTGCGTAGGCGGCGAGGAAAGTAGGGTGTGAAATCCCTCGGCTTAACCGAGGAACTGCGCTCTAAACTACCTTGCTCGAGGGAGACAGAGGTGAGCGGAACTTAGGGTGGAGCGGTGAAATGTGTTGATATCCTAAGGAACACCGGTGGCGAAGGCGGCTCACTGGGTCTCTTCTGACGCTGAGGCACGAAAGCTAGGGTAGCGAACGGG
>LOWRY-BTS-505
GACAGAGGATGCAAACGTTGCTCGGAATTACTGGGCGTAAAGCGCGTGTAGGCGGCTTGGTAAGTCGGACGTGAAAGCCCGGGGCTCAACCCCGGAAGAGCGCTCGATACTGCCGAACTTGGGTCCTGAAGAGGAGAGCGGAATTCCCGGTGTAGAGGTGAAATTCGTAGATATCGGGAGGAACACCAGTGGCGAAGGCGGCTCTCTGGGCAGGTACCGACGCTGAGACGCGAAAGCGTGGGAAGCAAACAGG
>LOWRY-BTS-506
TACAGAGGGTGCAAGCGTTAATCGGAATAACTGGGCGTAAAGGGCGCGTAGGCGGGTATATAAGTTAGATGTGAAAGGCCTGGGCTTAACCTAGGTTGGTCATTTAATACTGTATATCTAGAGTGAAGTAGAGGGCAGTAGAATTCCCGGAGTAGCGGTGAAATGCGTAGATATCGGGAGGAATACCGGTGGCGAAGGCGACTGTCTGGACTTCAACTGACGCTGAGGCGCGAAAGCGTGGGGAGCAAACAGG
>LOWRY-BTS-507
TACGTAGGTGGCAAGCGTTGTCCGGATTTATTGGGCGTAAAGCGCCCGCAGGCGGCCCGCCAAGTTTCAGGTGAAATCTCCCGGCTTAACTGGGAGGGGTCCTGGAAAACTGGCAGGCTTGAGGCAGGGAGAGGGATGCGGAATTCCCGGTGTAGCGGTGAAATGCGTAGATATCGGGAGGAACACCAGTGGCGAAGGCGGCATCCTGGCCCTGTCCTGACGCTCAGGGGCGAAAGCGTGGGGAGCAAACCGG
>LOWRY-BTS-508
TACGAAGGGGGCTAGCGTTGTTCGGAATTACTGGGCGTAAAGCGCACGTAGGCGGCGCGTCAAGTCAGAGGTGAAAGGCCTGGGCTCAACCCGGGAACTGCCTTTGAGACTGGCGTGCTAGAGTCCGGAAGAGGGTGGCGGAATTCCCAGTGTAGAGGTGAAATTCGTAGATATTGGGAAGAACACCGGTTGCGAAGGCGGCCACCTGGTCCGGTACTGACGCTGAGGTGCGAAAGCGTGGGGAGCAAACAGG
>LOWRY-BTS-509
TACAGAGGGTGCAAGCGTTAATCGGAGTTACTGGGCGTAAAGGGCGCGTAGGCGGTAAGATGTGTGTGATGTGAAAGCCCCGGGCTTAACCTGGGAAGTGCATCGCAAACTATCTAACTGGAGTATATGAGAGGGTGGCGGAATTTCCGGTGTAGCGGTGAAATGCGTAGAGATCGGAAGGAACGTCAATGGCGAAGGCAGCCACCTGGCATAATACTGACGCTGAGGCGCGAAAGCGTGGGGAGCGAACAGG
>LOWRY-BTS-510
TACGAAGGGAGCTAGCGTTGTTCGGAATTACTGGGCGTAAAGGGCGCGTAGGCGGCTTTGTAAGTCAGATGTGAAAGCCCCGGGCTCAACCTGGGAACTGCATTTGATACTGCAAGGCTAGAGATCGAGAGAGGAAAGTGGAATTACGAGTGTAGAAGTGAAATTCGTAGATATTCGTAGGAACACCAGTGGCGAAGGCGACTTTCTGGCTCGATACTGACGCTAAAGCGCGAAAGCGTGGGGAGCAAACAGG
>LOWRY-BTS-511
GACAGAGGATGCGAACGTTGCTCGGATTTACTGGGCGTAAAGCGCGCGTAGGCGGCCTGGTAAGTCGGGTGTGAAATCCCGGGGCTCAACCCCGGAAGTGCACCCGATACTGCTTGGCTCTGGGTGCTGAAGAGGAGAGCGGAATTCCCGGTGTAGAGGTGAAATTCGTAGATATCGGGAGGAACATCAGTGGCGAAGGCGGCTCTCTGGGCAGTTACCGACGCTGAGGCGCGAAAGCGTGGGGAGCAAACAGG
>LOWRY-BTS-512
GACGAACCGTGCGAACGTTGTTCGGAATCACTGGGCTTAAAGGGCGCGTAGGCGGTCTGCCAAGTCGGTGGTGAAATCTTTCGGCTTAACCGGAAAAGTGCCAACGATACTGGCGGACTTGAGGGAGGTAGGGGCAGATGGAACTTCGGGTGGAGCGGTGAAATGTGTTGATATCCGAAGGAACGCCGGTGGCGAAAGCGATCTGCTGGACCTCTACTGACGCTGAGGCGCGAAAGCCAGGGGAGCAAACGGG
>LOWRY-BTS-513
TACGGAGGGTGCAAGCGTTAATCGGAATTACTGGGCGTAAAGCGCACGTAGGCGGTGTGTTAAGTTGGATGTGAAAGCCCCGGGCTCAACCTGGGAATTGCATTCAAAACTGGCACGCTAGAGTATGTGAGAGGGGGGTAGAATTCCAAGTGTAGCGGTGAAATGCGTAGAGATTTGGAGGAATACCAGTGGCGAAGGCGGCCCCCTGGCACAATACTGACGCTCAGGTGCGAAAGCGTGGGGAGCAAACAGG
>LOWRY-BTS-514
TACAGAGGTCCCGAGCGTTGTTCGGATTCACTGGGCGTAAAGGGTGCGTAGGTGGTCGGGTAAGTCTGATGTGAAATCTCCGAGCTCAACTCGGAAACGGCATCGGATACTATTCGGCTAGAGGATTGGAGGGGGGACTGGAATACTTGGTGTAGCAGTGAAATGCGTAGATATCAAGTGGAACACCAGTGGCGAAGGCGAGTCCCTGGACAACTCCTGACACTGAGGCACGAAAGCTAGGGGAGCAAACAGG
>LOWRY-BTS-515
TACGAAGGGTGCAAGCGTTGTTCGGATTTATTGGGCGTAAAGCGCGCGTAGGCGGACCAGCAAGTCAGGTGTGAAATCTCGGAGCTCAACTCCGAAACTGCGCCTGAAACTATTGGACTAGAATGCCAGAGAGGGAAGAGGAATTTCACATGTAGGGGTAAAATCCGTAGAGATGTGAAGGAACACCGGAGGCGAAAGCGTTTTCCTGGATGGTTATTGACGCTGAGGCGCGAAAGCGTGGGGAGCAAACAGG
>LOWRY-BTS-516
TACGAAGGGGGCTAGCGTTGCTCGGAATTACTGGGCGTAAAGGGCGCGTAGGCGGATACTTAAGTCGGGGGTGAAAGCCCAGGGCTCAACCCTGGAACAGCCTTCGATACTGGGTATCTTGAGTACGGGAGAGGTGAGTGGAACTCCGAGTGTAGAGGTGAAATTCGTAGATATTCGGAAGAACACCAGTGGCGAAGGCGACTCACTGGCCCGTTACTGACGCTGAGGCGCGAAAGCGTGGGGAGCAAACAGG
>LOWRY-BTS-517
TACGGGGGGGGCAAGCGTTGTTCGGAATTATTGGGCGTAAAGGGCGCGTAGGCGGTGCGGCAAGTCTCTTGTGAAATCTCCGGGCTCAACTCGGAGCCTGCAGGGGAAACTGCCGCGCTTGAGTGTGGGAGAGGTGAGTGGAATTCCCGGTGTAGCGGTGAAATGCGTAGATATCGGGAGGAACACCTGTGGCGAAAGCGGCTCACTGGACCACAACTGACGCTGAGGCGCGAAAGCTAGGGGAGCAAACAGG
>LOWRY-BTS-518
TACGAAGGGGGCTAGCGTTGCTCGGAATGACTGGGCGTAAAGGGCGTGTAGGCGGTTTGCACAGTTAGATGTGAAATCCCCGGGCTTAACCTGGGAGCTGCATTTAATACGTGCAGACTAGAGTGTGAGAGAGGGTTGTGGAATTCCCAGTGTAGAGGTGAAATTCGTAGATATTGGGAAGAACACCGGTGGCGAAGGCGGCAACCTGGCTCATGACTGACGCTGAGGCGCGAAAGCGTGGGGAGCAAACAGG
>LOWRY-BTS-519
TACGAAGGGGGCTAGCGTTGTTCGGAATTACTGGGCGTAAAGCGCGCGTAGGCGGATTGTTAAGTCAGGGGTGAAATCCCGAGGCTCAACCTCGGAACTGCCTTTGATACTGGCGATCTTGAGTCCGGGAGAGGTGAGTGGAATTCCTAGTGTAGAGGTGAAATTCGTAGATATTAGGAAGAACACCAGTGGCGAAGGCGGCTCACTGGCCCGGTACTGACGCTCATGTGCGAAAGCGTGGGGAGCAAACAGG
>LOWRY-BTS-520
GACAGAGGGTGCAAACGTTGTTCGGAATTACTGGGCGTAAAGCGTGTGTAGGCGGCCAAGCAAGTCAGGTGTGAAAGCCCGGGGCTCAACCCCGGAAGTGCACTTGAAACTGCTTGGCTAGAGTACTGGAGAGGTTGGTGGAATTCTCGGTGTAGAGGTGAAATTCGTAGATATCGAGAGGAACACCGGTGGCGAAGGCGGCCAACTGGACAGATACTGACGCTGAGACACGAAAGCGTGGGGAGCAAACAGG
>LOWRY-BTS-521
TACGAAGGGGGCTAGCGTTGTTCGGAATTACTGGGCGTAAAGCGCACGTAGGCGGATTGTTAAGTGAGGGGTGAAATCCCAGGGCTCAACCCTGGAACTGCCTTTCATACTGGCAATCTTGAGTCCGGAAGAGGTGAGTGGAATTCCGAGTGTAGAGGTGAAATTCGTAGATATTCGGAGGAACACCAGTGGCGAAGGCGGCTCACTGGTCCGGTACTGACGCTGAGGTGCGAAAGCGTGGGGAGCAAACAGG
>LOWRY-BTS-522
TACGTAGGTCCCAAGCGTTATCCGGAATTACTGGGCGTAAAGAGTTGTGTAGGTGGTTTCTCAAGCAAGGTGTGAAAGCGTACGGCTTAACCGTATAAACATACTTTGAACTGTGAGACTAGAGGGCGAGAGAGGTTATTGGAATTTCCAGTGTAGGAGTGAAATCCGTAGATATTGGAAGGAACACCGATGGCGTAGGCAGATAACTGGCTCGCACCTGACACTCAGACACGAAAGCGTGGGGAGCGAACGGG
>LOWRY-BTS-523
TACGGAGGGTGCAAGCGTTGTTCGGAATTACTGGGCGTAAAGCGCGTGTAGGTGGCTTGTCATGTCAGGTGTGAAAGCCCTCGGCCTAACCGAGGAAGTGCGCCTGAAACTGCCAAGCTTGAGTACGAGAGAGGAGGACGGAATTCCCAGTGTAGAGGTGAAATTCGTAGATATTGGGAGGAACACCGGTGGCGAAAGCGGTTCTCTGGATCGATACTGACACTAAGACGCGAAAGCGTGGGGATCAAACAGG
>LOWRY-BTS-524
TACGGAGGGTGCAAGCGTTGTTCGGAATTACTGGGCGTAAAGCGCGTGTAGGCGGCTTCTTAAGTCTGGTGTGAAAGCCCGGGGCTCACCCCCGGAAGTGCATTGGATACTGGGAAGCTAGAGTACCGGAGAGGAAGGTGGAATTCCTGGTGTAGCGGTGAAATGCGTAGATATCAGGAGGAACACCGGTGGCGAAGGCGACCTTCTGGACGGATACTGACGCTGAGACGCGAAAGCGTGGGGAGCAAACAGG
>LOWRY-BTS-525
TACGAAGGGGGCTAGCGTTGTTCGGATTTACTGGGCGTAAAGCGCTCGTAGGCGGATCTTTAAGTCAGGGGTGAAATCCCGGAGCTCAACTCCGGAACTGCCTTTGATACTGGAGATCTCGAGTCCGGGAGAGGTGAGTGGAACTGCGAGTGTAGAGGTGAAATTCGTAGATATTCGCAAGAACACCAGTGGCGAAGGCGGCTCACTGGCCCGGTACTGACGCTGAGGAGCGAAAGCGTGGGGAGCAAACAGG
>LOWRY-BTS-526
GACGAAGGTGGCAACCGTTGCTCGGATTCACTGGGCATAAAGCGCGCGTAGGTGGCTCGGCAGGTCACTGGTGAAATCCCACGGCTCAACCGTGGACCCGCCAGTGAAACCGCCTTGCTTGAGGACGAGAGGGGAGAATGGAACTCTTGGTGTAGCGGTGAAATGCGTAGATATCAAGAGGAACGCCGGTGGCGAAAGCGATTCTCTGGATCGTTCCTGACACTGAGGCGCGAAAGCTAGGGGAGCAAACAGG
>LOWRY-BTS-527
TACGAGTGGCCCAAGCGTTATCCGGAATTATTGGGCGTAAAGGATGTGTAGGTGGTTGTATTAGTCGAATGTCTAACCTCTGAGCTCAACTTGGAATCAGCATTCGAAACGGTGCGACTAGAGTATGTTAGGGGTAAGCGGAACTCATAGTGTAGGGGTGAAATCCGTTGATATTATGGGGAACACCAAAAGCGAAGGCAGCTTACTGGAACATTACTGACACTGAAACATGAAAGCGTGGGTAGCGAATGGG
>LOWRY-BTS-528
TACGTAGGGTGCGAGCGTTAATCGGAATTACTGGGCGTAAAGCGTGCGCAGGCGGTTTTGTAAGCCAGATGTGAAATCCCCGGGCTTAACCTGGGAATGGCATTTGGGACTGCAAGGCTCGAGTGCGGCAGAGGAGACTGGAATTCCCGGTGTAGCAGTGAAATGCGTAGATATCGGGAGGGATACCGATGGCGAAGGCAGGTCTCTGGGCTGACACTGACGCTCATGCACGAAAGCGTGGGGAGCAAACAGG
>LOWRY-BTS-529
TACGGAGGGTGCAAGCGTTAATCGGAATTACTGGGCGTAAAGCGCACGCAGGCGGTTTGTTAAGTCAGATGTGAAATCCCCGAGCTTAACTTGGGAACTGCATTTGAAACTGGCAAGCTAGAGTCTTGTAGAGGGGGGTAGAATTCCAGGTGTAGCGGTGAAATGCGTAGAGATCTGGAGGAATACCGGTGGCGAAGGCGGCCCCCTGGACAAAGACTGACGCTCAGGTGCGAAAGCGTGGGGAGCAAACAGG
>LOWRY-BTS-530
TACGTAGGGGGCAAGCGTTGTCCGGAATCATTGGGCGTAAAGCGCGTGTAGGCGGCTCGATAAGTCTGCTGTGAAAGTCCAGGGCTCAACCCTGGGATGCCGGTGGATACTGTCGAGCTTGAGTCCGGAAGAGGCGAGTGGAATTCCTGGTGTAGCGGTGAAATGCGCAGATATCAGGAGGAACACCTATGGCGAAGGCAGCTCGCTGGGACGTGACTGACGCTGAGACGCGAAAGCGTGGGGAGCAAACAGG
>LOWRY-BTS-531
TACAGAGGAGGCGAGCGTTGTTCGGAATCACTGGGCTTAAAGCGCGTGTAGGTGGTCTAGCAAGTACTTTGTGAAATGCCTGAGCTTAACTTGGGAATTGCTTGGTATACTGCTGGACTTGAGGCAGATAGGGGTGCCTGGAACTCTAGGTGGAGCGGTGAAATGCGTAGATATCTAGGGGAACGCCAGAGGCGAAAGCGGGGCACTGGGTCTGACCTGACACTGAGACGCGAAAGCGTAGGGAGCAAACGGG
>LOWRY-BTS-532
TACGAACTGCGCGAACGTTATTCGGATTCACTGGGCTTAAAGGGTGCGTAGGCGGTCTGTTAAGTAGGGTGTGAAATCTGCGGGCTCAACCGGCAGAGTGCATTCTAAACTGGCAGACTCGAGTAAGTCAGGGGTGTGTGGAACTGCCAGTGGAGCGGTGAAATGTGTTGATATTGGCAGGAACGCCGGTGGCGAAAGCGACACACTGGGGCTTTTCTGACGCTGAGGCACGAAAGCCAGGGGAGCGAACGGG
>LOWRY-BTS-533
TACGAAGGGGGCTAGCGTTGTTCGGAATTACTGGGCGTAAAGCGCACGTAGGCGGATCTGTAAGTCAGGGGTGAAATCCCAGAGCTCAACTCTGGAACTGCCTTTGAGACTGCGGATCTGGAGCAGAGTAGAGGTGAGTGGAATTCCGAGTGTAGAGGTGAAATTCGTAGATATTCGGAGGAACACCAGTGGCGAAGGCGGCTCACTGGACTCTTGCTGACGCTGAGGTGCGAAAGCGTGGGGAGCAAACAGG
>LOWRY-BTS-534
GACGGAGGGTGCAAGCGTTGTTCGGAATTACTGGGCGTAAAGCGCGGGCAGGTGGTCTCTTAAGTCCTTTGTGAAATCCCGGAGCTCAACTCCGGATGTGCATAGGATACTGGGTGACTTGAGACTGGTAGAGGCGAGCGGAATTCCTGGTGTAGCGGTGGAATGCGTAGATATCAGGAAGAACACCGGTGGCGAAGGCGGCTCGCTGGGCCAGTTCTGACACTCATCCGCGAAAGCGTGGGGAGCAAACAGG
>LOWRY-BTS-535
TACGGAGGGGGCTAGCGTTGTTCGGAATTACTGGGCGTAAAGCGCGCGTAGGCGGCTTGACAAGTTGGAGGTGAAAGCCCGGAGCTCAACTTCGGAATTGCCTTCAAGACTGTCTCGCTCGAGGCAGGGAGAGGAGAGCGGAATACCCAGTGTAGAGGTGAAATTCGTAGATATTGGGTGGAACACCGGTGGCGAAGGCGGCTCTCTGGCCCTGATCTGACGCTAAGGCGCGAAAGCGTGGGGAGCAAACAGG
>LOWRY-BTS-536
TACGAAGGGGGCTAGCGTTGTTCGGAATTACTGGGCGTAAAGCGCGCGTAGGCGGTGTTCCATGTCAGGGGTGAAATCCCGGAGCTCAACTCCGGAATTGCCTTTGAAACGGGAACGCTTGAGTCCGAGAGAGGATGGCGGAATTCCTAGTGTAGAGGTGAAATTCGTAGATATTAGGAAGAACACCGGTGGCGAAGGCGGCCATCTGGCTCGGTACTGACGCTCAGGCGCGAAAGCGTGGGGAGCAAACAGG
>LOWRY-BTS-537
TACGAAGGGTGCAAACGTTATTCGGAGTGATTGGGCGTAAAGGGTGTGTAGGCGGTATGGTAAGTCAACTGTCAAATTTCCCAGCTTAACTGGGAGCCGGCGGTTGAAACTGTTGTACTTGAGGATGGAAGAGAGAAGCGGAATTCTCGGAGTAGCGGTAAAATGCGTAGATCTCGAGAGGGACATCGATGGCGAAGGCAGCTTCTTGGTCCATATCTGACGCTGAGGCACGAAAGCGTGGGGAGCAAACAGG
>LOWRY-BTS-538
TACAGAGGGTGCAAGCGTTAATCGGAATTACTGGGCGTAAAGCGCACGTAGGCGGATATTTAAGTCGATTGTGAAAGCCCCGGGCTCAACCTGGGAACTGCATTCGATACTGAATATCTAGAGTATGGTAGAGGAAAGTGGAATTCCCGGTGTAGCGGTGAAATGCGTAGATATCGGGAGGAACACCAGTGGCGAAGGCGGCTTTCTGGACCAATACTGACGCTAAGGTGCGAAAGCGTGGGGAGCAAACAGG
>LOWRY-BTS-539
TACGAAGGGAGCTAGCGTTGTTCGGAATTACTGGGCGTAAAGGGCGCGTAGGCGGTTTGGCAAGTTGGATGTGAAAGCCCAGGGCTCAACCCTGGAATTGCATTCAAGACTGCCTTACTTGAATTCGGTAGAGGTTGGTGGAATTCCCAGTGTAGAGGTGAAATTCGTAGAGATTGGGAAGAACACCCGTGGCGAAGGCGGCCAACTGGACCGACATTGACGCTGAGGCGCGAAAGCGTGGGGATCAAACAGG
>LOWRY-BTS-540
TACGAAGGGTGCAAACGTTATTCGGAGTGATTGGGCGTAAAGGGTGTGTAGGCGGTATGGTAAGTCAACTGTCAAATTTCCCAGCTTAACTGGGAGCCGGCGGTTGAAACTGTTGTACTTGAGGATGGAAGAGAGAAGCGGAATTCTCGGAGTAGCGGTAAAATGCGTAGATCTCGAGAGGAACATCGATGGCGAAGGCAGCTTCTTGGTCCATATCTGACGCTGAGGCACGAAAGCGTGGGGAGCAAACAGG
>LOWRY-BTS-541
TACGGAGGGTGCGAGCGTTGCTCGGAATTACTGGGCGTAAAGCGTGCGCAGGCGGCGTGACAAGTCAGGCGTGAAAGACCAGGGCTTAACCCTGGGAGGTCGCTTGAAACTGTCATGCTTGAGTACGGGAGAGGGGTGTGGAATTCCCAGTGTAGGAGTGAAATCCGTAGATATTGGGAGGAACACCAGTGGCGAAGGCGACACCCTGGCCCGAGACTGACGCTCATGCACGAAAGCGTGGGTAGCAAACAGG
>LOWRY-BTS-542
TACGTAGGGTGCGAGCGTTAATCGGAATTACTGGGCGTAAAGCGTGCGCAGGCGGTTTTGTAAGACAGGCGTGAAATCCCCGGGCTCAACCTGGGAATGGCGCTTGTGACTGCAAAGCTGGAGTGCGGCAGAGGGGGATGGAATTCCGCGTGTAGCAGTGAAATGCGTAGATATGCGGAGGGACACCGATGGCGAAGGCAATCCCCTGGGCCTGCACTGACGCTCATGCACGAAAGCGTGGGGAGCAAACAGG
>LOWRY-BTS-543
TACAGAGGGTGCGAGCGTTAATCGGAATTACTGGGCGTAAAGCGTGCGTAGGCGGTTTCGTAAGTCGGGTGTGAAAGCCCCGGGCTCAACCTGGGAATTGCATTCGAGACTGCGGAGCTGGAGTGCGGAAGAGGGAAGTGGAATTTCCGGTGTAGCGGTGAAATGCGTAGATATCGGAAGGAACATCAGTGGCGAAAGCGACTTCCTGGTCCAGCACTGACGCTCAGGCACGAAAGCGTGGGGAGCAAACAGG
>LOWRY-BTS-544
TACGGAGGGTGCAAACGTTGCTCGGAATTATTGGGCGTAAAGCGCACGTAGGCGGATTTTCAAGTCGGATGTGAAATCCCTCGGCTTAACCGAGGACCTGCATTCGAAACTGAATATCTTGAGTATGGAAGAGGGTCGCGGAATTCCCGGTGTAGAGGTGAAATTCGTAGATATCGGGAGGAACACCAGTGGCGAAGGCGGCGACCTGGGCCAATACTGACGCTGAGGTGCGAAAGCGTGGGGAGCAAACAGG
>LOWRY-BTS-545
TACGAAGGGTGCAAGCGTTACTCGGAATTACTGGGCGTAAAGCGTGCGTAGGTGGTTCGTTAAGTCTGATGTGAAAGCCCTGGGCTCAACCTGGGAATTGCATTGGATACTGGCGAGCTAGAGTGCGGTAGAGGGCAGTGGAATTCCCGGTGTAGCAGTGAAATGCGTAGAGATCGGGAGGAACATCTGTGGCGAAGGCGACTGCCTGGACCAGCACTGACACTGAGGCACGAAAGCGTGGGGAGCAAACAGG
>LOWRY-BTS-546
TACGTAGGGTGCAAGCGTTGTCCGGATTTATTGGGTTTAAAGGGTGCGTAGGCGGCCCGTTAAGTCAGTGGTGAAATACAGCAGCTCAACTGTTGATGTGCCAATGATACTGGCGGGCTAGAGTACAGACGAGGTAGGCGGAATTGACAGTGTAGCGGTGAAATGCATAGATATTGTCAAGAACACCGATAGCGAAGGCAGCTTGCTAGCCTGTAACTGACGCTGAGGCACGAAAGTGTGGGGATCAAACAGG
>LOWRY-BTS-547
TACAGAGGGTGCGAGCGTTAATCGGAATTACTGGGCGTAAAGCGCACGTAGGTGGCGACGTAAGTCGGGTGTGAAAGCCCCGGGCTCAACCTGGGAATTGCATTCGAGACTGCGTTGCTGGAGTACGGAAGAGGAAGGCGGAATTCCCGGTGTAGCGGTGAAATGCGTAGATATCGGGAGGAACATCAGTGGCGAAGGCGGCCTTCTGGTCCAGTACTGACACTCAAGTGCGAAAGCGTGGGGAGCAAACAGG
>LOWRY-BTS-548
TACAGAGGTGGCAAGCGTTGTTCGGATTTATTGGGTGTAAAGGGCAGGTAGGCGGCTAAGTAAGTCTATTGTGAAATCCCGGGGCTCAACCCCGGAACTGCAATGGAAACTGCATAGCTGGAACATAGTAGGGGTGAGGGGAATTCTCGGTGTAAGGGTGAAATCTGTAGATATCGAGAGGAACACCAATGGCGAAGGCACCTCACTGGACTATTGTTGACGCTGAGCTGCGAAAGTAGGGGGAGCAAACAGG
>LOWRY-BTS-549
TACGGAGGGGGCTAGCGTTGTTCGGAATTACTGGGCGTAAAGCGCACGTAGGCGGCGCGTCAAGTTAGAGGTGAAAGGCCTGGGCTCAACCTGGGAACTGCCTTTGATACTGGCGTGCTGGAGTACGGGAGAGGGTGACGGAATTCCCAGTGTAGAGGTGAAATTCGTAGATATTGGGAAGAACACCGGTGGCGAAGGCGGTCACCTGGCCCGGAACTGACGCTGAGGTGCGAAAGCGTGGGGAGCAAACAGG
>LOWRY-BTS-550
TACGTAGGGTGCGAGCGTTAATCGGAATTACTGGGCGTAAAGCGTGCGCAGGCGGTTTTGTAAGACAGGCGTGAAATCCCCGGGCTCAACCTGGGAACTGCGTTTGTGACTGCAAGGCTAGAGTATGGCAGAGGGGGGTGGAATTCCACGTGTAGCAGTGAAATGCGTAGAGATGTGGAGGAACACCGATGGCGAAGGCAGCCCCCTGGGCCAATACTGACGCTCATGCACGAAAGCGTGGGTAGCAAACAGG
>LOWRY-BTS-551
TACGTATGGTGCAAGCGTTATCCGGAATTATTGGGCGTAAAGCGTCCGTAGGTGGTTTTGTTAGTCCGTGGTTAAATCCTCCCGCTCAACGGGAGAATCGTCATGGAAACTGCAGAACTCGAGGAGTGTAGGGGCAGATGGAATTCCAGAAGTAGGGGTAAAATCCGTAGATCTCTGGAGGAACACCAAACGCGAAGGCATTCTGCTGGGCACTACCTGACACTGAGGGACGAAAGCGTGGGGAGCAAACAGG
>LOWRY-BTS-552
TACGAAGGGTCCTAGCGTTGTTCGGAATCATTGGGCGTAAAGAGCTCGTAGGAGGTCTAGTAAGTCAGGTGTGAAAGCCCAGGGCTCAACCCTGGAAGTGCACTTGAAACTGCATGACTTGAGTACGGAAGAGGTAAGCGGAATTCCTGGTGTAGTGGTGAAATACGTAGATATCAGGAGGAACATCGGTGGCGAAGGCGGCTTACTGGTCCAGTACTGACTCTGAGGAGCGAAAGCATGGGGATCAAACAGG
>LOWRY-BTS-553
TACGAAGGGTGCTAGCGTTGTTCGGAATTACTGGGCGTAAAGCGCGCGTAGGCTGTTTTGCAAGTTGGGGGTGAAATCCCGGGGCTTAACCCCGGAACTGCCTTCAAAACTGCGAGGCTAGAGTGTGGGAGAGGTGAGTGGAATTCCGAGTGTAGAGGTGAAATTCGTAGATATTCGGAAGAACACCAGTGGCGAAGGCGGCTCACTGGACCACAACTGACGCTGAGGCGCGAAAGCGTGGGGAGCAAACAGG
>LOWRY-BTS-554
CACGTAGGCACCAAGCGTTGTCCGGATTTATTGGGCGTAAAGAGCTCGTAGGCGGTTCGATAAGTCGGGTGTGAAATCTTTGGGCTTAACCCAAAGCGTGCACTCGATACTGTTGTGACTAGAGTTCGGTAGGGGAGTGGGGAATTCCTAGTGTAGCGGTGAAATGCGCAGATATTAGGAGGAACACCGGTGGCGAAGGCGCCACTCTGGGCCGAAACTGACGCTGAGGAGCGAAAGCGTGGGTAGCAAACAGG
>LOWRY-BTS-555
TACGAAGGGAGCTAGCGTTACTCGGAATTATTGGGCGTAAAGCGTGCGTAGGCGGCCGAGAAAGTTGGATGTGAAAGCCCAGGGCTCAACCCTGGAATTGCATCCAAAACTACTTGGCTTGAGTGTCAGAGGGGATAGTGGAATTCCTAGTGTAGAGGTGAAATTCGTAGATATTAGGAGGAACACCGGTGGCGAAAGCGACTATCTGGCTGACAACTGACGCTGTTGCACGAAAGCGTGGGGAGCAAACAGG
>LOWRY-BTS-556
TACGAAGGGGGCTAGCGTTGTTCGGAATCACTGGGCGTAAAGCGCACGTAGGCGGACTTGTTAGTCAGGGGTGAAATCCCGGGGCTCAACCCCGGAACTGCCTCTGAAACTGCAAGTCTTGAGTCCGAGAGAGGTGAGTGGAATTCCTAGTGTAGAGGTGAAATTCGTAGATATTAGGAAGAACACCAGTGGCGAAGGCGGCTCACTGGCTCGGTACTGACGCTGAGGTGCGAAAGCGTGGGGAGCAAACAGG
>LOWRY-BTS-557
GACAGAGGGTGCAAACGTTGTTCGGAATTACTGGGCGTAAAGCGAGTGTAGGCGGTCTGAAAAGTCGGGTGTGAAAGCCCCGGGCTCAACCCGGGAAGTGCACTCGAAACTGCCAGGCTAGAGTATCGGAGAGGTTGGTGGAATTCTCGGTGTAGAGGTGAAATTCGTAGATATCGAGAGGAACACCGGTGGCGAAGGCGGCCAACTGGACGAATACTGACGCTGAGACTCGAAAGCGTGGGGAGCAAACAGG
>LOWRY-BTS-558
TACGGAGGGTGCAAGCGTTGCTCGGATTTACTGGGCGTAAAGCGCACGCAGGCGGTCTGGAAGGTCGGGTGTGAAAGCCCGGGGCTCAACCCCGGAACTGCACTCGAAACCGCCAGACTTGAGGTCGAGAGAGGAGGGTAGAATTCCTGGTGTAGAGGTGAAATTCGTTGATATCAGGAGGGATACCGGTGGCGAAGGCGGCCCTCTGGCTCGATTCTGACGCTCATGTGCGAAAGCGTGGGGAGCAAACAGG
>LOWRY-BTS-559
GACGGAGGGGGCTAGCGTTGTTCGGAATTACTGGGCGTAAAGAGTGCGTAGGCGGTTTAGTAAGTTGGAAGTGAAAGCCCGAGGCTTAACCTCGGAACTGCTTTCAAAACTACTAATCTAGAGTGTAGTAGGGGATGATGGAATTCCTAGTGTAGAGGTGAAATTCTTAGATATTAGGAGGAACACCGGTGGCGAAGGCGGTCATCTGGGCTACAACTGACGCTGATGCACGAAAGCGTGGGGAGCAAACAGG
>LOWRY-BTS-560
TACGGGGGGAGCGAACGTTGTTCGGAATCACTGGGCGTAAAGGGCGTGCAGGCGGCTCGGTAAGTGGAAGGTGAAATGCCCTGGCTCAACCAGGGAACTGCCTTCCAGACTGCCGAGCTTGAGTGCGGGAGAGGATGGGAGAATTCCCGGTGTAGCGGTGGAATGCATTGATATCGGGAGGAATACCAGTGGCGAAGGCGCCCATCTGGCCCGACACTGACGCTCAGGCGCGAAAGCTAGGGGAGCAAACAGG
>LOWRY-BTS-561
TACGTAGGTGGCGAACGTTGTCCGGATTTACTGGGCGTAAAGCGCGCGCAGGCGGATTGATAAGTCAGAGGTGAAATCTCCCGGCTCAACTGGGAGGGGCCCTTTGATACTGTCAGTCTTGAGATGCCTAGAGGAGAGTGGAATTCCCGGTGTAGTGGTGGAATGCGTAGATATCGGGAGGAACACCAGTGGCGAAAGCGACTCTCTGGGGGCGATCTGACGCTGAGGCGCGAAAGCGTGGGGAGCAAACCGG
>LOWRY-BTS-562
TACGAAGGGGGCTAGCGTTGTTCGGAATTACTGGGCGTAAAGCGCACGTAGGCGGGTTGTTAAGTCAGGGGTGAAATCCCGGAGCTCAACTCCGGAACTGCCTTTGATACTGGCAATCTAGAGACTGGAAGAGGTTAGTGGAATTCCCAGTGTAGAGGTGAAATTCGTAGATATTGGGAAGAACACCAGTGGCGAAGGCGGCTAACTGGTCCAGTACTGACGCTGAGGTGCGAAAGCGTGGGGAGCAAACAGG
>LOWRY-BTS-563
TACAGAGGGTGCAAGCGTTATTCGGAATTACTGGGCGTAAAGCGCATGTAGGTGGTTTAGTAAGTCTGGTGTGAAATCCCTCGACTCAATCGAGGAAGTGCATTGGATACTGCTAGACTAGAGTATGGGAGAGGTGAGTGGAATTCCAGGTGTAGAGGTGAAATTCGTAGATATCTGGAGGAACAACAGAGGCGAAGGCGGCTCACTGGACCATTACTGACACTGAGATGCGAAAGCGTGGGGAGCAAACAGG
>LOWRY-BTS-564
TACGAAGGGGGCTAGCGTTGTTCGGATTTACTGGGCGTAAAGCGCGTGTAGGCGGACTGATAAGTTGGGGGTGAAAGCCCAGGGCTCAACCCTGGAACTGCCTTCAAGACTGTCAGTCTGGACTCAAGGAGAGGCGAGTGGAATTGCGAGTGTAGAGGTGAAATTCGTAGATATTCGCAGGAACACCAGTGGCGAAGGCGACTCGCTGGACTTGTAGTGACGCTGAGACGCGAAAGCGTGGGGAGCAAACAGG
>LOWRY-BTS-565
TACGTAGGTGGCAAGCGTTATCCGGAATTATTGGGCGTAAAGCGCGCGCAGGTGGTTTCTTAAGTCTGATGTGAAAGCCCACGGCTCAACCGTGGAGGGTCATTGGAAACTGGGAGACTTGAGTGCAGAAGAGGAAAGTGGAATTCCATGTGTAGCGGTGAAATGCGTAGAGATATGGAGGAACACCAGTGGCGAAGGCGACTTTCTGGTCTGTAACTGACACTGAGGCGCGAAAGCGTGGGGAGCAAACAGG
>LOWRY-BTS-566
TACGAAGGGGGCTAGCGTTGTTCGGATTTACTGGGCGTAAAGCGCGTGTAGGCGGATTTGTAAGTTGGGGGTGAAATCCCGAGGCTCAACCTCGGAACTGCCTCCAAAACTACAAGTCTGGACCTAAGTAGAGGCAAGTGGAATTGCGAGTGTAGAGGTGAAATTCGTAGATATTCGCAGGAACACCAGTGGCGAAGGCGACTTGCTGGACTTATGGTGACGCTGAGACGCGAAAGCGTGGGGAGCAAACAGG
>LOWRY-BTS-567
TACGAAGGGTGCAAGCGTTATCCGGATTCATTGGGTTTAAAGGGTGCGTAGGCGGAGCGTTAAGTCAGTGGTGAAATCCTGCAGCTCAACTGTAGACTTGCCATTGATACTGGCGTTCTTGAGTGCGCTTGAAGTGGGCGGAATGTGCCGTGTAGCGGTGAAATGCTTAGATATGGCACAGAACACCAATTGCGAAGGCAGCTCACTAAGGCGATACTGACGCTGAGGCACGAAAGCGTGGGGATCGAACAGG
>LOWRY-BTS-568
TACGTAGGGTGCAAGCGTTGTCCGGATTTATTGGGTTTAAAGGGTGCGTAGGCGGCCTGTTAAGTCAGTGGTGAAATCCAACAGCTCAACTGTTGATGTGCCAATGATACTGACGGGCTTGAGTACAGACGAGGTAGGCGGAATTGACAGTGTAGCGGTGAAATGCATAGATATTGTCAAGAACACCGATAGCGAAGGCAGCTTGCTAGCCTGTAACTGACGCTGAGGCACGAAAGTGTGGGGATCAAACAGG
>LOWRY-BTS-569
TACGGAGGGGGCTAGCGTTGTTCGGAATTACTGGGCGTAAAGCGCGCGTAGGCGGTTCCAGCAGTCGGGCGTGAAAGCCCCGGGCTCAACCCGGGAATAGCGCATGATACTTTGGAGCTAGAGTCCGGGAGAGGAGAGTGGAATTCCCAGTGTAGAGGTGAAATTCGTAGATATTGGGAAGAACACCGGTGGCGAAGGCGGCTCTCTGGACCGGTACTGACGCTCTGGCGCGAAAGCGTGGGGAGCAAACAGG
>LOWRY-BTS-570
TACGAACCGTCCAAACGTTATTCGGAATCACTGGGCTTACAGAGTTCGTAGGCGGCGGAGAAAGTAGGGTGTGAAAGCCCTCGGCCTAACCGAGGAACAGCGCCCTAAACTACTTCGCTTGAGGAGGCTAGAGGTGAGCAGAACAGATGGTGGAGCGGTGAAATGCGTTGATATCATCTGGAATACCGGAGGCGAAGGCGGCTCACTGGGACCTTTCTGACGCTGAGGAACGAAAGCTAGGGTAGCGAACGGG
>LOWRY-BTS-571
GACGAACCGTGCGAACGTTATTCGGAATCACTGGGCTTAAAGAGCACGTAGGCGGCGCTGTAAGTTGGAGGTGAAATCCCACGGCTCAACCGTGGAACTGCCTCCAATACTGCAGTGCTTGAGGGAGGTAGGGGTCTGTGGAACTTCCGGTGGAGCGGTGAAATGTGTTGAGATCGGAAGGAACGCCAGTGGCGAAAGCGACAGACTGGATCTTTTCTGACGCTGAGGTGCGAAAGCTAGGGTAGCGAACGGG
>LOWRY-BTS-572
TACGTAGGTGGCAAGCGTTGTCCGGATTTACTGGGCGTAAAGAGCCCGCAGGCGGCCTGTTAAGTTGTAGGTGAAATCTCCCGGCTCAACTGGGAGGGTGCCTAGAAAACTGGCAGGCTTGAGGCAGGGAGAGGGATGTGGAATTCCCGGTGTAGTGGTGAAATGCGTAGATATCGGGAGGAACACCAGTGGCGAAGGCGGCATCCTGGCCCTGTCCTGACGCTCAGGGGCGAAAGCGTGGGGAGCAAACCGG
>LOWRY-BTS-573
GACAGAGAGGACGAGCGTTATTCATCATTATTAGGTGTAAAGTGTAGGTAGGTTGGTGATTTTTTATGAGAAAAATTTTGTTAGTTTTGCTAATTATTTTTTATGTAACCGCCTAGAATTATGGACAAAAGATTAGAATTTCTAGCGTAGAGGTGAAATTTGACGATACTAGAAAGGCTTTTATGTGAAAACAATTCTTTAGTTTATAATTGACGCTGAACTACGAAGGTGCAGGTATCAAATAGGATTA
>LOWRY-BTS-574
GACGAACCGTGCGAACGTTATTCGGAATCACTGGGCTTAAAGCGCGTGTAGGCGGGACGGCACGTCGGTTGCTGAAAGCCCCCGGCTCAACCGGGGAAGTGGCATCGAAACGACCGCCCTCGAGGGGCGTAGGGGGGGCTGGAACTTCCGGTGGAGCGGTGAAATGCGTTGAGATCGGAAGGAACGCCCGTGGCGAAAGCGAGCCCCTGGACGTCATCTGACGCTGAGACGCGAAAGCTAGGGGAGCGAACGGG
>LOWRY-BTS-575
TACGTAGGGGGCAAGCGTTGTCCGGATTTATTGGGCGTAAAGAGCGTGTAGGCGGCCTGGTAGGTCGGTTGTGAAAACTGGAGGCTTAACCTTCAGACGTCGACCGAAACCCCCAGGCTAGAGTCCGGAAGAGGAGAGTGGAATTCCTGGTGTAGCGGTGAAATGCGCAGATATCAGGAAGAACACCCGTGGCGAAGGCGGCTCTCTGGGACGGTACTGACGCTGAGACGCGAAAGCGTGGGGAGCGAACAGG
>LOWRY-BTS-576
GACGAGGGATCCTAGCGTTGTTCGGAATCATTGGGCGTAAAGCGGGTGCAGGTGGCTTTGTAAGTCAGGTGTGAAAGCCCAGGGCTCAACCCTGGAAGTGCATTTGATACTGCGAAGCTTGAGTGTGGGAGAGGTTACTAGAATTCCTGGTGTAGTGGTGAAATACGTAGATATCAGGAGGAATACCGGAGGCGAAGGCGGGTAACTGGCCCAACACTGACACTGAAACCCGAAAGCGTGGGGATCAAACAGG
>LOWRY-BTS-577
TACGGAGGGTGCAAGCGTTGCTCGGATTTACTGGGCGTAAAGCGCACGCAGGCGGTCTGGAAGGTCGGGTGTGAAAGCCCGGGGCTCAACCCCGGAACTGCACTCGAAACCGCCAGACTTGAGGTCGAGAGAGGAGGGTAGAATTCCTGGTGTAGAGGTGAAATTCGTTGATATCAGGAGGAATACCGGTGGCGAAGGCGGCCCTCTGGCTCGATTCTGACGCTCATGTGCGAAAGCGTGGGGAGCAAACAGG
>LOWRY-BTS-578
TACGTAGGTGGCGAACGTTGTCCGGATTCACTGGGCGTAAAGCGCGCGCAGGCGGACTGGTAAGTCCGAGGTGAAAGCTCCCGGCTCAACTGGGAGAAGCCCTTGGATACTGCCCGTCTTGAGACATCTAGAGGAGAGTGGAATTCCCGGTGTAGTGGTGGAATGCGTAGATATCGGGAGGAACACCAGTGGCGAAAGCGGCTCTCTGGGGATGTTCTGACGCTGAGGCGCGAAAGCGTGGGGAGCAAACCGG
>LOWRY-BTS-579
TACGGAGGGTGCGAGCGTTGTTCGGAATCACTGGGCGTAAAGGGCGTGTAGGCGGTCCGCTAAGTCTGATGTGAAAGCCCGGGGCTCACCCCCGGAAGGGCATTGGAAACTGGCGGACTCGAGTCCCGGAGAGGAGGGTGGAATTCCTGGTGTAGCGGTGAAATGCGTAGATATCAGGAGGAACACCGGTGGCGAAGGCGGCCCTCTGGACGGTGACTGACGCTGAGACGCGAAAGCGTGGGGAGCAAACAGG
>LOWRY-BTS-580
TACGGAGGGGGCTAGCGTTGTTCGGAATTACTGGGCGTAAAGCGCACGTAGGCGGTTTCGCAAGTCAGAGGTGAAATCCCCAGGCTCAACCTGGGAATTGCCTTTGTTACTGCGAGACTAGAGGCCGGGAGAGGGTAGTGGAATTCCCAGTGTAGAGGTGAAATTCGTAGATATTGGGAAGAACACCGGTGGCGAAGGCGGCTACCTGGACCGGTACTGACGCTGAGGTGCGAAAGCGTGGGGAGCAAACAGG
>LOWRY-BTS-581
TACGTAGGGTGCGAGCGTTAATCGGAATTACTGGGCGTAAAGCGTGCGCAGGCGGTTTTGTAAGCCAGATGTGAAAGCCCCGGGCTTAACCTGGGAATGGCATTTGGGACTGCAAGGCTTGAGTGCGGCAGAGGAGACTGGAATTCCCGGTGTAGCAGTGAAATGCGTAGATATCGGGAGGGATACCGATGGCGAAGGCAGGTCTCTGGGCTGACACTGACGCTCATGCACGAAAGCGTGGGGAGCAAACAGG
>LOWRY-BTS-582
TACAGAGGCCCCAAGCATTATCCGGATTTACTGGGCGTAAAGGGTGTGTAGGTGGTGTGATTAGTCTTGCGTCAAATCTTCGGGCTTAACCCGGAGTTCGCGTGGGAAACGGTCATACTCGAGGAAGTGAGAGGTGTGCGGAACTCAAGGTGTAGGGGTGAAATCCGTTGATATCTTGGGGAACACCAAAAGCGAAGGCAGCACACTGGCACTCTCCTGACACTGAAACACGAAAGCGTGGGTAGCGAATCGG
>LOWRY-BTS-583
GACGAGGGCCCCAAGCGTTAATCGGAATCACTGGGCTTAAAGGGTGCGTAGGCGGACTCGCAAGCGTCTTGTGAAATCCCTCGGCTCAACCGGGGAATTGCTGGGCGAACTGCGAGTCTTGAGGGAGCTAGAGGATGTCGGAACGTTCGGTGGAGCGGTGAAATGCGTAGAGATCGAACGGAACGTCGAAGGCGAAGGCAGGCATCTGGGGCTCTCCTGACGCTCAGGCACGAAAGCGTGGGGATCAAACAGG
>LOWRY-BTS-584
TACGGAGGGGGCTAGTGTTACTCATATTGATTCGGTGTAAAGGGTATGTAGGCGGTTTTTTCAGTTAGAACGTAAATCCTATGATCGAAATTATAGAAGTGTTCTAAAACAAATTAACTTTGAGTTTAAAAAAGGATAACAGTACTTCTAGTCTAGGGGTAAAATCTGCTGCGGATTAGAGGGACTATCGCGGGCGAAGGCGGTTATCTAGTTTAATACTGACGCTGAGGTACGAAAGTGTGGGTAGTCAATGGG
>LOWRY-BTS-585
TACGAAGGGGGCTAGCGTTGCTCGGAATTACTGGGCGTAAAGGGCGCGTAGGCGGATACTTAAGTCGGGGGTGAAAGCCCAGGGCTCAACCCTGGAATTGCCTTCGATACTGGGTATCTTGAGTACGGGAGAGGTGAGTGGAACTCCGAGTGTAGAGGTGAAATTCGTAGATATTCGGAAGAACACCAGTGGCGAAGGCGACTCACTGGCCCGTTACTGACGCTGAGGCGCGAAAGCGTGGGGAGCAAACAGG
>LOWRY-BTS-586
TACGGAGGGTGCAAGCGTTATCCGGATTTATTGGGTTTAAAGGGTGCGTAGGCGGCCTTATAAGTCGGTGGTTAAAGGTGGTCGCTTAACGATTTCACATGCCATCGATACTGTAGGGCTTGAGTGATTTGGAGGTAGCTAGAATTCCCTGTGTAGCGGTGAAATGCATAGATACGGGGAGGAATACCGATTGCGAAGGCATGTTACTACGAATTAACTGACGCTGAGGCACGAAAGCGTGGGGATCAAACAGG
>LOWRY-BTS-587
GACGAGGGATCCTAGCGTTGTTCGGAATTATTGGGCGTAAAGCGGGTGTAGGCGGCTCTATAAGTCAGGTGTGAAAGCCCGAGGCTCAACCTCGGAAGTGCACTTGATACTGCAGAGCTTGAATGTGGTAGAGGTTACTGGAATTCCTGGTGTAGTGGTGAAATACGTAGATATCAGGAGGAATACCGGAGGCGAAGGCGGGTAACTGGGCCAACATTGACGCTGAGACCCGAAAGCGTGGGGATCAAACAGG
>LOWRY-BTS-588
TACGTAGGTGGCAAGCGTTATCCGGAATTATTGGGCGTAAAGCGCGCGTAGGCGGTTTTTTAAGTCTGATGTGAAAGCCCACGGCTCAACCGTGGAGGGTCATTGGAAACTGGAAAACTTGAGTGCAGAAGAGGAAAGTGGAATTCCATGTGTAGCGGTGAAATGCGCAGAGATATGGAGGAACACCAGTGGCGAAGGCGACTTTCTGGTCTGTAACTGACGCTGATGTGCGAAAGCGTGGGGATCAAACAGG
>LOWRY-BTS-589
TACGTAGGGGGCAAGCGTTGTCCGGAATTATTGGGCGTAAAGCGCGCGCAGGCGGCTTTGTAAGTCCGGTGTTTAATCTTGGGGCTCAACCCCAAGTCGCACGGGAAACTGCAAGGCTTGAGTGCAGAAGAGGAAAGTGGAATTCCACGTGTAGCGGTGAAATGCGTAGAGATGTGGAGGAACACCAGTGGCGAAGGCGACTTTCTGGGCTGTAACTGACGCTGAGGCGCGAAAGCGTGGGGAGCAAACAGG
>LOWRY-BTS-590
TACGTAGGCTCCAAGCGTTGTTCGGAATTACTGGGCGTAAAGCGAGTGTAGGCGGTCCGTCAAGTCAATCGTGAAATCTCCTGGCTCAACTGGGAGGGTGCGATCGAAACTGACGGACTAGAGTCTGGGAGAGGAGAGTGGAATTCCTGGTGTAGCGGTGAAATGCGTAGATATCAGGAGGAACACCGGTGGTGAAGACGGCTCTCTGGACCGGTACTGACGCTGAGACTCGAAAGCGTGGGGAGCAAACAGG
>LOWRY-BTS-591
TACGGAGGGTGCAAGCATTGATCGGAATTACTGGGCGTAAAGGGCGCGTAGGCGGCCTTGTAAGTCAGATGTGAAATTCCGGGGCTCAACCCCGGAGCTGCATTTGAAACTGCAAGGCTAGAGTACAGTTAGGGAAAACGGAATTCCACGTGTAGCGGTGAAATGCGTAGATATGTGGAAGAACACCGGTGGTGAAGACGGTTTTCTGGGCTGAATCTGACGCTGAGGCGCGAAAGCATGGGGATCAAACAGG
>LOWRY-BTS-592
TACGAAGGGGGCTAGCGTTGTTCGGAATTACTGGGCGTAAAGCGCGCGTAGGCGGTGATCCATGTCAGAGGTGAAAGCCTGGAGCTCAACTCCAGAATTGCCTTTGAAACGGGATCGCTAGAGTCCGAGAGAGGATGGCGGAATTCCTAGTGTAGAGGTGAAATTCGTAGATATTAGGAAGAACACCGGTGGCGAAGGCGGCCATCTGGCTCGGTACTGACGCTCAGGCGCGAAAGCGTGGGGAGCAAACAGG
>LOWRY-BTS-593
TACGTAGGGTGCGAGCGTTAATCGGAATTACTGGGCGTAAAGCGTGCGCAGGCGGTTTTGTAAGCCAGATGTGAAAGCCCCGGGCTTAACCTGGGAATGGCATTTGGGACTGCAAGGCTTGAGTGCGGCAGAGGAGACTGGAATTCCCGGTGTAGCAGTGAAATGCGTAGATATCGGGAGGAATACCGATGGCGAAGGCAGGTCTCTGGGCTGACACTGACGCTCATGCACGAAAGCGTGGGGAGCAAACAGG
>LOWRY-BTS-594
TACGGAGGGTGCAAGCGTTGCTCGGAATCACTGGGCGTAAAGCGGACGCAGGCGGCCGATCAAGTCGGGTGTGAAAGCCCGGGGCTCAACCCCGGAACTGCATTCGAAACTGAGCGGCTTGAGTACGAGAGAGGAAAGCGGAATTCCTGGTGTAGAGGTGAAATTCGTAGATATCAGGAGGAACATCAGCGGCGAAGGCGGCTTTCTGGCTCGATACTGACGCTCATGTCCGAAAGCGTGGGTAGCAAACAGG
>LOWRY-BTS-595
TACGTAGGGGGCAAGCGTTGTCCGGAATCATTGGGCGTAAAGCGCGTGTAGGCGGCTTGGTAAGTCCGCTCTGAAAGCCCGGGGCTCAACCCCGGGAGGCGGGTGGATACTGTCAAGCTCGAGTCCGGAAGAGGCGAGTGGAATTCCTGGTGTAGCGGTGAAATGCGCAGATATCAGGAGGAACACCAATGGCGAAGGCAGCTCGCTGGGACGTGACTGACGCTGAGACGCGAAAGCGTGGGGAGCAAACAGG
>LOWRY-BTS-596
TACGAACTGCGCGAACGTTATTCGGAATCACTGGGCTTACAGGGTGCGTAGGCGGCGAAGAAAGTAGGGTGTGAAATGCCTCGGCTCAACCAAGGCACTGCGCTCTAAACTCCTTCGCTGGAGTGAGTCAGGGGTACGCGGAACTTCCGGTGGAGCGGTGAAATGCGTTGATATCGGAAGGAACACCGGTGGCGAAAGCGGCGTACTGGGGCTCAACTGACGCTGAGGCACGAAAGCCAGGGTAGCGAACGGG
>LOWRY-BTS-597
GACGAACCGTCCGAACGTTATTCGGAATTATTGGGCTTAAAGGGTGCGTAGGCGGCCTTGTAAGTCGGGTGTGAAATCCCACGGCTCAACCGTGGAACTGCGCCCGATACTGCATGGCTTGAGGGAGACAGAGGTAAGCGGAACTGATGGTGGAGCGGTGAAATGCGTTGATATCATCAGGAACACCAGTGGCGAAAGCGGCTTACTGGGTCTCTTCTGACGCTGAGGCACGAAAGCTAGGGTAGCGAACGGG
>LOWRY-BTS-598
TACGGAGGGTGCAAGCGTTGTTCGGAATTACTGGGCGTAAAGCGCGTGTAGGCGGCCATTTATGTCAGGTGTGAAAGCCCTCGGCCTAACCGAGGAAGTGCGCCTGAAACTGATTGGCTTGAGTACGAGAGAGGAGGACGGAATTCCCAGTGTAGAGGTGAAATTCGTAGATATTGGGAGGAACACCGGTGGCGAAAGCGGTTCTCTGGATCGATACTGACGCTAAGACGCGAAAGCGTGGGGAGCAAACAGG
>LOWRY-BTS-599
TACGAAGGGTGCAAACGTTGCTCGGAATTATTGGGCGTAAAGCGCACGTAGGCGGCCCAGCAAGTCGGAAGTGAAATCCCACGGCTCAACCATGGAAGTGCTTTCGAAACTGCTGGGCTTGAGTACAAAAGAGGATCGCGGAATTCCCGGTGTAGAGGTGAAATTCGTAGATATCGGGAGGAACACCAGTGGCGAAGGCGGCGATCTGGGTTGATACTGACGCTGAGGTGCGAAAGCGTGGGGAGCAAACAGG
>LOWRY-BTS-600
TACGTAGGGAGCAAGCGTTGTCCGGAATCATTGGGCGTAAAGCGCGCGTAGGTGGCCCTGTAAGTCCGTTGTGAAAGTCAAAGGCTCAACCTTTGAAAGCCGATGGATACTGCAGGGCTAGAGTACGGAAGAGGCGAGTGGAATTCCTGGTGTAGCGGTGGAATGCGCAGATATCAGGAGGAACACCAATAGCGAAGGCAGCTCGCTGGGACGTTACTGACACTGAGGCGCGAAAGCGTGGGGAGCGAACAGG
>LOWRY-BTS-601
TACGTAGGGGGCAAGCGTTGTCCGGAATCATTGGGCGTAAAGCGCGTGTAGGCGGCCACGTTAGTCCGTTCTGAAAGCCCGGGGCTCAACCCCGGGAGGCGGATGGATACTGCGTGGCTCGAGTCCGGAAGAGGCGAGTGGAATTCCTGGTGTAGCGGTGAAATGCGCAGATATCAGGAGGAACACCAATGGCGAAGGCAGCTCGCTGGGACGTGACTGACGCTGAGACGCGAAAGCGTGGGGAGCAAACAGG
>LOWRY-BTS-602
TACGAAGGGGGCTAGCGTTGCTCGGAATTACTGGGCGTAAAGGGCGCGTAGGCGGATAGTTTAGTCAGAGGTGAAAGCCCAGGGCTCAACCTTGGAATTGCCTTTGATACTGGCTGTCTTGAGTTCGGGAGAGGTGAGTGGAATACCGAGTGTAGAGGTGAAATTCGTAGATATTCGGTGGAACACCAGTGGCGAAGGCGACTCACTGGCCCGATACTGACGCTGAGGCGCGAAAGCGTGGGGAGCAAACAGG
>LOWRY-BTS-603
TACGTAGGTGGCAAGCGTTGTCCGGATTTATTGGGCGTAAAGCGAGCGCAGGCGGTTTTTTAAGTCTGATGTGAAAGCCTTCGGCTCAACCGAAGAAGTGCATCGGAAACTGGGAAACTTGAGTGCAGAAGAGGACAGTGGAACTCCATGTGTAGCGGTGAAATGCGTAGATATATGGAAGAACACCAGTGGCGAAGGCGGCTGTCTGGTCTGTAACTGACGCTGAGGCTCGAAAGTATGGGTAGCAAACAGG
>LOWRY-BTS-604
TACGGAGGGGGCTAGCGTTGTTCGGAATTACTGGGCGTAAAGCGCACGTAGGCGGCTTTGTAAGTTAGAGGTGAAAGCCTGGGGCTCAACTCCAGAATAGCCTTTAAGACTGCATCGCTTGAACGTCGGAGAGGTGAGTGGAATTCCGAGTGTAGAGGTGAAATTCGTAGATATTCGGAAGAACACCAGTGGCGAAGGCGGCTCACTGGACGACTGTTGACGCTGAGGTGCGAAAGCGTGGGGAGCAAACAGG
>LOWRY-BTS-605
GACGGAGGGTCCTAGCGTTGTTCGGAATTACTGGGCGTAAAGGGCGCGTAGGCGGCCTGCTAAGTCGAGTGTGAAAGCCCGGGGCTCAACCCCGGAACGGCACCCGAGACTGGCAGGCTGGAGACCGGGAGAGGAGAGTGGAATACCCAGTGTAGAGGTGAAATTCGTAGATATTGGGTGGAACACCGGTGGCGAAAGCGGCTCTCTGGCCCGGTTCTGACGCTGAGGCGCGAAAGCGTGGGGAGCAAACAGG
>LOWRY-BTS-606
TACGAGGAGGGCAAGTGTTATTCGTCTTGACTGGGCGTAAAGCGTGCGTCGGCTGCTATCCAAGGTTCTGCTTAAAACATAGAAACAAAATTCTATTAAAGCATTACAACTAGATAGCTTGAGTATTTGCGAGTTCAGCAGTACGCTGAGTGTAAAGGTAGAATTTTTTGATATTCAGAGGACTGACGTTCGACGACAGTTGCTGATCAATGAATACTGACGCTTAAGCACGAAAGCATAGGGAGCAAACAGG
>LOWRY-BTS-607
AACGGAGGGGATGAGTGTTACTCATAAATACTGGGCGTAAAGGGCATTAAGGCGGTTTATGATGTGAAAATAAAAGTCTAGAGAACACCTCTATATAATTATTTTGTCAAACAAATAAACTAAGAGTCTAACAGAAGTATGTTGCACTTTCAGTGGAGAGGTAAAATACGTAAATATTGTAGAGACAATCAATAGGTGAAAACGACTAACTATGTTAATACTGACGCTGATATGCAAAAGCATGGGTATCAAACAGG
>LOWRY-BTS-608
TACGAAGGGTGCAAGCGTTACTCGGATTTACTGGGCGTAAAGCGCGCGCAGGCGGATCGGCAAGTCAGGTGTGAAATCTCGAAGCTCAACTTCGAAACTGCGCCTGAAACTATCGATCTAGAGTCTTGGCGGGGGAGGTGGAATATCGCATGTAGGGGTAAAATCCGTAGAGATGCGATGGAACACCAGAGGCGAAGGCGACCTCCTGGACAAGTACTGACGCTGAGGCGCGAAAGCGTGGGGAGCAAACAGG
>LOWRY-BTS-609
TACGAAGGGTGCAAACGTTATTCGGAGTGATTGGGCGTAAAGGGTGTGTAGGCGGTATGGTAAGTCAACTGTCAAATTTCCCAGCTTAACTGGGAGCCGGCGGTTGAAACTGTTGTACTTGAGGATGGAAGAGAGAAGCGGAATTCTCGGAGTAGCGGTAAAATGCGTAGATCTCGGGAGGAACATCGATGGCGAAGGCAGCTTCTTGGTCCATATCTGACGCTGAGGCACGAAAGCGTGGGGAGCAAACAGG
>LOWRY-BTS-610
TACAGAGACCTCAAGCGTTATCCGGATTTATTGGGCGTAAAGCGTAGGTAGGCTGTCTTGTTAGTCGGATGTCAAAGCTCGGGGCTCAACCCCGAAAAGGCATTCGAAACGGCAAGACTAGAGGACGTGAGAGATCAGTGGAATTTATGGTGTAGTAGTGAAATGCGTTGATATCATAAAGAACACCCAAGGCGAAGGCAACTGATTGGCACGTATCTGACGCTGAGCTACGAAAGCGTGGGGAGCGAATGGG
>LOWRY-BTS-611
TACGGAGGGTGCAAACGTTGCTCGGAATCATTGGGCGTAAAGCGCACGTAGGCGGCCTCGCAAGTTGGGTGTGAAAGCCCTGGGCTCAACCCAGGAAGTGCATCCAAAACTGCGAGGCTTGAGTATCGGAGGGGCTCAGAGAATTCCCGGTGTAGCGGTGAAATGCGTAGATATCGGGAGGAATACCAGTGGCGAAGGCGCTGAGCTGGACGGTTACTGACGCTGAGGTGCGAAAGCGTGGGGAGCAAACAGG
>LOWRY-BTS-612
TACGAGGGGTGCAAACGTTATTCGGATTAACTGGGCGTAAAGGGTGCGTAGACGGTATATTAAGTTCGTTGTTAAATCTTTCGGCCTAACCGGAAGCTCGCGATGGAAACTGATATGCTTGAGGATGGAAGAGAGAAGCGGAATTCTCGGAGTAGCGGTAAAATGCGTAGATCTCGAGAGGAACACCGATGGCGAAGGCAGCTTCTTGGTCCACTCCTGACGTTGAGGCACGAAAGCATGGGTAGCAAACAGG
>LOWRY-BTS-613
TACGTAGGGTGCGAGCGTTAATCGGAATTACTGGGCGTAAAGCGTGCGCAGGCGGTTTTGTAAGCCAGATGTGAAATCCCCGGGCTTAACCTGGGAACTGCATTTGGGACTGCAAGGCTAGAGTACGGCAGAGGGGGGTAGAATTCCTGGTGTAGCAGTGAAATGCGTAGATATCAGGAGGAATACCGATGGCGAAGGCAGCCCCCTGGGTCGATACTGACGCTCATGCACGAAAGCGTGGGGAGCAAACAGG
>LOWRY-BTS-614
TACGGGGGGTGCAAGCGTTGCTCGGAATCACTGGGCGTAAAGCGTCCGCAGGCGGGACGGTCAGTCGAATGTGAAAGCCCGGGGCTCAACCCCGGAACTGCGTTCGATACTGCCGTCCTCGAGTTCGGGAGAGGGGAGCGGAATTCCTGGTGTAGAGGTGAAATTCGTAGATATCAGGAGGAACACCAGTGGCGAAAGCGGCTCCCTGGCCCGATACTGACGCTCATGGACGAAAGCGTGGGGAGCAAACAGG
>LOWRY-BTS-615
TACGAAGGGTGCAAGCGTTAATCGGAATTACTGGGCGTAAAGCGCGCGTAGGCGGTTTGATAAGTGAGATGTGAAAGCCCCGGGCTCAACCTGGGAACTGCATCTCATACTGTCAGGCTAGAGTACGGTAGAGGGGGGTAGAATTCCACGTGTAGCGGTGAAATGCGTAGAGATGTGGAGGAATACCAGCGGCGAAGGCGGCCCCCTGGATCGATACTGACGCTGAGGTGCGAAAGCGTGGGGAGCAAACAGG
>LOWRY-BTS-616
TACAGAGGGTGCGAGCGTTAATCGGAATTACTGGGCGTAAAGGGTGCGTAGGTGGTTCGATAAGTCAGATGTGAAATCCCCGGGCTTAACCTGGGAATTGCATTTGATACTGTCAAACTAGAGTGTGATAGAGGTAAGCGGAATTCCCGGTGTAGCGGTGAAATGCGTAGATATCGGGAGGAACATCAGTGGCGAAGGCGGCTTACTGGATCAACACTGACACTGAGGCACGAAAGCGTGGGTAGCAAACAGG
>LOWRY-BTS-617
TACGAAGGGGGCTAGCGTTGTTCGGAATCACTGGGCGTAAAGCGCACGTAGGCGGATTTTTAAGTCAGGGGTGAAATCCCGGAGCTCAACTCCGGAACTGCCTTTGATACTGGGAATCTCGAGTCCGGGAGAGGTGAGTGGAACTGCGAGTGTAGAGGTGAAATTCGTAGATATTCGCAAGAACACCAGTGGCGAAGGCGGCTCACTGGCCCGGTACTGACGCTGAGGTGCGAAAGCGTGGGGAGCAAACAGG
>LOWRY-BTS-618
TACGTAGGGTGCAAGCATTGTCCGGATTTATTGGGCGTAAAGAGCTCGTAGGCGGCTTGTCACGTCGGATGTGAAATCTCGGGGCTCAACCCCGAGCCTGCATTCGATACGGGCTAGCTAGAGTGTTGCAGGGGAGACTGGAATTCCTGGTGTAGCGGTGAAATGCGCAGATATCAGGAGGAACACCGGTGGCGAAGGCGGGTCTCTGGGCAACTACTGACGCTGAGGAGCGAAAGCGTGGGGAGCGAACAGG
>LOWRY-BTS-619
TACGAACTGTGCGAACGTTATTCGGAATCACTGGGCTTACAGGGTGCGTAGGCGGCCCGACAAGTCAGGTGTGAAAGCCCTCGGCTCAACCGAGGAACTGCGCTTGAAACTGTTGGGCTCGAGTCAGCTAGAGGTGCACGGAACTTCCAGTGGAGCGGTGAAATGTGTTGATATTGGAAGGAACACCGGAGGCGAAAGCGGTGCACTGGGGCTGGTCTGACGCTGAGGCACGAAAGCCAGGGGAGCGAACGGG
>LOWRY-BTS-620
TACGGAGGGGGCTAGCGTTGTTCGGAATTACTGGGCGTAAAGCGCACGTAGGCGGCATATCAAGTCAGAGGTGAAAGGCCCGGGCTCAACCTGGGAACGGCCTTTGATACTGGTATGCTTGAGTTCGGAAGAGGGTAGTGGAATTCCAAGTGTAGAGGTGAAATTCGTAGATATTTGGAAGAACACCGGTGGCGAAGGCGGCTACCTGGTCCGATACTGACGCTGAGGTGCGAAAGCGTGGGGAGCGAACAGG
>LOWRY-BTS-621
TACGAAGGGGGCTAGCGTTGCTCGGAATTACTGGGCGTAAAGGGCGCGTAGGCGGGTTGTTAAGTTAGAGGTGAAAGCCCAGGGCTCAACCCTGGAACTGCCTTTAATACTGGCATCCTAGAGTATGACAGAGGTGTGTGGAACTCCGAGTGTAGAGGTGAAATTCGTAGATATTCGGAAGAACACCAGTGGCGAAGGCGACACACTGGGTCATTACTGACGCTGAGGCGCGAAAGCGTGGGGAGCAAACAGG
>LOWRY-BTS-622
TACGAAGGGTGCAAGCGTTACTCGGAATTACTGGGCGTAAAGCGTGCGTAGGTGGTTCGTTAAGTCTGCCGTGAAAGCCCCGGGCTCAACCTGGGAATGGCGGTGGATACTGGCGGACTAGAGTGCGGTAGAGGGTGGTGGAATTCCCGGTGTAGCAGTGAAATGCGTAGAGATCGGGAGGAACATCTGTGGCGAAGGCGGCCACCTGGACCAGCACTGACACTGAGGCACGAAAGCGTGGGGAGCAAACAGG
>LOWRY-BTS-623
TACGTAGGGGGCAAGCGTTGTCCGGATTTATTGGGCGTAAAGAGCTCGTAGGCGGTTTGGTAAGTCGGATGTGAAATCTCCAGGCTCAACCTGGAGGGGTCATTCGATACTGCCATGACTCGAGTCCGGTAGGGGTGTGTGGAATTCCTGGTGGAGCGGTGAAATGCGCAGATATCAGGAGGAACACCCGTAGCGAAGGCGGCACACTGGGCCGGTACTGACGCTGAGGAGCGAAAGCGTGGGGAGCAAACAGG
>LOWRY-BTS-624
TACGGAGGATCCAAGCGTTATCCGGAATCATTGGGTTTAAAGGGTCCGTAGGCGGCCTTATAAGTCAGTGGTGAAATCTCCTAGCTCAACTAGGAAACTGCCATTGATACTGTAGGGCTTGAATTTTTGTGAAGTAACTAGAATATGTAGTGTAGCGGTGAAATGCTTAGATATTACATGGAATACCAATTGCGAAGGCAGGTTACTAACAAACGATTGACGCTGATGGACGAAAGCGTGGGGAGCGAACAGG
>LOWRY-BTS-625
GACAGAGGGTGCAAACGTTGTTCGGAATTACTGGGCGTAAAGCGCGTGTAGGCTGCCCCGCAAGTCGGATGTGAAAGCCCTGGGCTCAACCTAGGAAGTGCATTCGAAACTGCGGGGCTGGAGTCCTGGAGAGGATAGCGGAATTCTCGGTGTAGAGGTGAAATTCGTAGATATCGAGAGGAACACCGGTGGCGAAGGCGGCTATCTGGACAGTGACTGACGCTGAGACGCGAAAGCGTGGGGAGCAAACAGG
>LOWRY-BTS-626
TACGTAGGTGGCAAGCGTTGTCCGGATTTATTGGGTTTAAAGGGTGCGTAGGTTGTTTTGTAAGTCAGTGGTGAAATCCGGCAGCTCAACTGTCGATGTGCCATTGATACTGCAGAACTTGAGTACAGACGAGGTAGGCGGAATTGACGGTGTAGCGGTGAAATGCTTAGATATCGTCAAGAACACCGATAGCGAAGGCAGCTTACTAGACTGTAACTGACACTGATGCACGAAAGTGTGGGGATCAAACAGG
>LOWRY-BTS-627
AACCAGCACCTCAAGTGGTCAGGATGATTATTGGGCCTAAAGCATCCGTAGCTCGTTTTGTAAGTTTTCGGTTAAATCCATACGCTTAACGTATGGGCTGCCGGGAATACTGCATAACTAGGAAGTGGGAGAGGTAGACGGTACTCGGTAGGAAGGGGTAAAATCCTTTGATCTATTGATGACCACCTGTGGCGAAGGCGGTCTACCAGAACACGTTCGACGGTGAGGGATGAAAGCTGGGGGAGCAAACCGG
>LOWRY-BTS-628
TACGGAGGGTGCAAGCGTTAATCGGATTTATTGGGCGTAAAGAGCACGTAGGCGGAGTGGAAAGTTAGATGTGAAATCCCGGGGCTCAACTCCGGACCCGCATCTAAAACTCCCATTCTAGAGGATGGACGGAGAAAAGGGAATTCCACGTGTAGCGGTGAAATGCGTAGATATGTGGAAGAACACCGGTGGCGAAGGCGCTTTTCTAGTTTATTCCTGACGCTGAGGTGCGAAAGCAAGGGGAGCAAACAGG
>LOWRY-BTS-629
TACGTAGGCAGCAAACGTTGTTCGGAATTACTGGGCGTAAAGAGTGTGTAGGCGGTCCTGTAAGATTGGTGTGAAATCTCCCGGCTTAACTGGGAGGGTGCGCCGATAACTGCAGGGCTTGAGTATTGGAGAGGAGAGCGGAATTCCTGGTGTAGCGGTGAAATGCGTAGATATCAGGAGGAACACCGGTGGTGTAGACGGCTCTCTGGACAATCACTGACGCTGAGACACGAAAGCGTGGGGAGCAAACAGG
>LOWRY-BTS-630
TACGTAGGTGGCAAGCGTTGTCCGGATTTACTGGGCGTAAAGCGCCCGCAGGCGGCCCGATAAGTTTCAGGTGAAATCTCCCGGCTCAACTGGGAGGGGTCCTGGAAAACTGTCAGGCTTGAGGCAGGGAGAGGGATGCGGAATTCCCGGTGTAGCGGTGAAATGCGTAGATATCGGGAGGAACACCAGTGGCGAAGGCGGCATCCTGGCCCTGTCCTGACGCTCAGGGGCGAAAGCGTGGGGAGCAAACCGG
>LOWRY-BTS-631
GACGAACCGTGCGAACGTTGTTCGGAATCACTGGGCTTAAAGGGCGCGTAGGCGGGTGGCCAAGTCGGGGGTGAAATCCTCTCGCTTAACGAGAGAACTGCCTTCGATACTGGTCGTCTCGAGGGGGGTAGGGGCACGTGGAACTTCCGGTGGAGCGGTGAAATGCGTAGAGATCGGAAGGAACGCCGGTGGCGAAAGCGACGTGCTGGACCTTTACTGACGCTGAGGCGCGAAAGCCAGGGGAGCAAACGGG
>LOWRY-BTS-632
TACGTAGGACCCAAGCGTTATCCGGAGTGACTGGGCGTAAAGAGTTGCGTAGGTGGTTAGTAAAGCGAATAGTGAAATCTGGGGGCTCAACCTTACAGGCTATTATTCGAACTCACTAACTCGAGAGCAGCAGAGGTAACTGGAATTTCTGAAGTAGGGGTAATATCCGTAGATATCAGAAGGAACACCAATGGCGTAGGCAGGTTACTGGGCTGTTTCTGACACTGAGGCACGAAAGCGTGGGGAGCGAACCGG
>LOWRY-BTS-633
TACGAAGGGTGCAAACGTTGCTCGGAATCATTGGGCGTAAAGCGCACGTAGGCGGCTTCATAAGTCGGATGTGAAATCCCTCGGCTTAACCGAGGACGTGCATCCGAAACTGTGAGGCTTGAGTATGGAAGAGGGTCGCAGAATTCCCGGTGTAGAGGTGAAATTCGTAGATATCGGGAGGAATACCAGTGGCGAAGGCGGCGACCTGGGCCAATACTGACGCTGAGGTGCGAAAGCGTGGGGAGCAAACAGG
>LOWRY-BTS-634
TACGTAGGTGGCGAGCGTTGTCCGGATTTATTGGGCGTAAAGAGCCCGCAGGCGGCTTGGCAAGTTTTGGGTGAAATCTCCCGGCTCAACTGGGAGGGCGCCCGGAAAACTGCCAGGCTTGAGGCAGGGAGAGGGATGTGGAATTCCCGGTGTAGTGGTGAAATGCGTAGATATCGGGAGGAACACCAGTGGCGAAGGCGGCATCCTGGCCCTGTCCTGACGCTCAGGGGCGAAAGCGTGGGGAGCAAACCGG
>LOWRY-BTS-635
TACGAAGGGTGCAAGCGTTACTCGGAATTACTGGGCGTAAAGCGTGCGTAGGCGGTTTGTTAAGTCTGCTGTGAAAGCCCTGGGCTCAACCTGGGAACTGCAGTGGATACTGGCAAGCTAGAGTGTGTCAGAGGATGGTGGAATTCCCGGTGTAGCGGCGAAATGCGTAGAGATCGGGAGGAAGGCCGGTGGCGAAGGCGGCGCTCTGGAACATTTCTGACGCTGAGGCTCGAAAGCGTGGGGAGCAAACAGG
>LOWRY-BTS-636
TACAGAGACCCCGAGCATTATCCGGATTTATTGGGCGTAAAGCGTTCGTAGGCGGTTTTGTAAGTCATTTGTTAAATCTTCAGGCTTAACCTGGAGGCTGCGGGTGATACTGCAAGGCTAGAGGATGGGAGAGGCATATGGAATGCCCGGTGTAGCGGTAAAATGCGTTAATATCGGGTAGAACACCAAAGGCGAAAGCAATATGCTGGAACATTCCTGACGCTCAGTGAACGAAAGCGTGGGTAGCGAAAGGG
>LOWRY-BTS-637
TACGAAGGGGGCTAGCGTTGTTCGGAATCACTGGGCGTAAAGCGCGTGTAGGCGGATCGTTAAGTCGGGGGTGAAATCCTGAGGCTCAACCTCAGAACTGCCTTCGATACTGGCGATCTTAGAGTCCGGGAGAGGTGAGTGGAACTCCTAGTGTAGAGGTGAAATTCGTAGATATTAGGAAGAACACCAGTGGCGAAGGCGGCTCACTGGCCCGGTACTGACGCTGATATGCGAAAGCGTGGGGAGCAAACAGG
>LOWRY-BTS-638
TACGTAGGGGGCAAGCGTTATCCGGAATTATTGGGCGTAAAGCGCGCGCAGGCGGTTAATTAAGTCAGATGTGAAAGGCTACGGCTCAACCGTAGAGTTGCATTTGAAACTGGTTAACTTGAGTGCAGGAGAGGTGAGTGGAATTCCCGGTGTAGCGGTGGAATGCGTAGAGATCGGGAGGAACACCAGTGGCGAAGGCGGCTCACTGGCCTGCAACTGACGCTGAGGCGCGAAAGCGTGGGGAGCGAACAGG
>LOWRY-BTS-639
TACGTAGGGTGCGAGCGTTAATCGGAATTACTGGGCGTAAAGCGTGCGCAGGCGGTTTTGTAAGCCAGATGTGAAATCCCCGGGCTCAACCTGGGAATGGCATTTGGGACTGCAAGGCTGGAGTGTGGCAGAGGGGACTAGAATTCCTGGTGTAGCAGTGAAATGCGTAGATATCAGGAGGAATACCGATGGCGAAGGCAGGTCCCTGGGTTAACACTGACGCTCATGCACGAAAGCGTGGGGAGCAAACAGG
>LOWRY-BTS-640
TACGAAGGTGGCAACCGTTGCTCGGATTTACTGGGCATAAAGCGCGCGCAGGCGGTTACGCAAGTCATCGGTGAAATCCTCCGGCCCAACCGGAGAACAGCCGCTGAAACTGCGTGACTTGAGTACGGGAGGGGAGAGTGGAACTCTTGGTGTAGCGGTGAAATGCGTAGATATCAAGAGGAACGCCGGTGGCGAAAGCGACTCTCTGGACCGTAACTGACGCTGAGGCGCGAAAGCTAGGGGAGCAAACAGG
>LOWRY-BTS-641
GACAGAGGGTGCAAACGTTGTTCGGAATTACTGGGCGTAAAGCGAGTGTAGGCGGTTTCGTAAGTCGGGTGTGAAAGCCCTGGGCTCAACCCAGGAAGTGCACTCGAAACTGCGAGGCTAGAGTATCGGAGAGGTTGGTGGAATTCTCGGTGTAGAGGTGAAATTCGTAGATATCGAGAGGAACACCGGTGGCGAAGGCGGCCAACTGGACGAATACTGACGCTGAGACTCGAAAGCGTGGGGAGCAAACAGG
>LOWRY-BTS-642
GACGAAGGTGGCGACCGTTGTTCGGAATTACTGGGCATAAAGCGCGCGTAGGCGGACATGTAAGTCGGGTGTGAAATCCCTCGGCCTAACCGAGGAACTGCGCCCGATACTGCAAGTCTTGAGGGTAGGAGGGGGCTGTGGAATTCCTGGTGGAGCGGTGAAATGCGTTGATATCAGGAGGAACACCGGCGGCGAAGGCGACAGCCTGGCCTACTACTGACGCTGAGGTGCGAAAGCCAGGGGAGCAAACGGG
>LOWRY-BTS-643
TACGAAGGGGGCTAGCGTTGTTCGGAATCACTGGGCGTAAAGCGCACGTAGGCGGGTTTGTAAGTTAGGGGTGAAATCCCGGGGCTCAACCTCGGAACTGCCCTTGATACTGCAAGCCTAGAGTCCGAGAGAGGTGAGTGGAATTCCTAGTGTAGAGGTGAAATTCGTAGATATTAGGAAGAACACCAGTGGCGAAGGCGGCTCACTGGCTCGGTACTGACGCTGAGGTGCGAAAGCGTGGGGAGCAAACAGG
>LOWRY-BTS-644
TACGAAGGGGGCTAGCGTTGTTCGGATTTACTGGGCGTAAAGCGCGTGTAGGCGGGCTGGTAAGTTGGGGGTGAAATCCCGAGGCTCAACCTCGGAACTGCCTCCAAAACTGTCAGCCTGGACTCAAGTAGAGGCAAGTGGAATTGCGAGTGTAGAGGTGAAATTCGTAGATATTCGCAGGAACACCAGTGGCGAAGGCGACTTGCTGGACTTGTAGTGACGCTGAGACGCGAAAGCGTGGGGAGCAAACAGG
>LOWRY-BTS-645
TACAGAGGTGGCAAGCATTGTTCGGATTCATTGGGTGTAAAGGGTCTGTAGGCGGTTTAGTAAGTCGGGTGTGAAATCCCATGGCTCAACCATGGAACTGCGCTCGAAACTGCTAGACTAGAGTTTGGAAGAGGAAGATGGAATTCTCGGTGTAAGGGTGAAATCTGCAGATATCGAGAGGAACACCAGTTGCGAAGGCGATCTTCTGGTCCAAAACTGACGCTGAGAGACGAAAGCTAGGGGAGCAAACGGG
>LOWRY-BTS-646
TACGAAGGGGGCTAGCGTTGTTCGGAATTACTGGGCGTAAAGCGCACGTAGGCGGATCGATTAGTCAGGGGTGAAAGCCCAGAGCTCAACTCTGGAACTGCCTTTGATACTGTCGATCTGGAGCAGAGTAGAGGTGAGTGGAATTCCGAGTGTAGAGGTGAAATTCGTAGATATTCGGAGGAACACCAGTGGCGAAGGCGGCTCACTGGACTCTTGCTGACGCTGAGGTGCGAAAGCGTGGGGAGCAAACAGG
>LOWRY-BTS-647
AACGGAGGGGGTGAGTGTTACTCATAAATACTGGGCGTAAAGGGCATGTAGGCGGTTTATGATGTAAAAATAAAAATCTAAAGATCACCTTTATATGAATATTTTTAAACTAATAAACTAAGAGTATAATAGAAGTGTGTTGCACTTTCAGTGGAGAGGTAAAATACGTAAATATTGTAGAGACAATCAATAGGTGGAAACGACTAACTATATTAGACTGACGCTGAAATGCAAAAGCATGGGTATCAAACAGG
>LOWRY-BTS-648
GACGGAGGGGGCTAGCGTTGTTCGGAATGACTGGGCGTAAAGGGCGCGTAGGTGGTTTTTTAAGTGAGGCGTGAAAGCCCTGGGCTTAACCTAGGAGGTGCGTTTCATACTGAAAGACTTGAGTGCGAGAGAGGAAAGTGGAATTCCTAGTGTAGAGGTGAAATTCGTAGATATTAGGAAGAACACCAGAGGCGAAGGCGGCTTTCTGGCTCGCAACTGACGCTGAGGCGCGAAAGCGTGGGGAGCAAACAGG
>LOWRY-BTS-649
TACAGAGGTCCCAAGCGTTGTTCGGATTCACTGGGCGTAAAGGGTGCGTAGGTGGTGGATTAAGTCGGGTGTGAAATCTCCGGGCTCAACCCGGAGCGTGCGCCCGAAACTGATCTGCTCGAGGATGGGAGGGGAGACTGGAATTCTCGGTGTAGCAGTGAAATGCGTAGATATCGAGAGGAACACCGGTGGCGAAGGCGAGTCTCTGGACCATTCCTGACACTGAGGCACGAAAGCCGGGGGAGCAAACAGG
>LOWRY-BTS-650
TACGAAGGGTGCAAGCGTTGTTCGGAATTACTGGGCGTAAAGCGCTCGTAGGCGGATTCGTAAGTTAATTGTGAAAGCCCTGGGCTCAACCCGGGAATTGCAGTTAAAACTGCGAACCTTGAATACTTGAGAGGGTGACTAAATTCCTGGTGTAGAAGTGAAATTCGTAGATATCAGGAGGAAAACCAGAGGCGAAAGCGGTTGCCTGGCAATGTATTGACGCTGAGGAGCGAAAGCGTGGGGAGCAAACAGG
>LOWRY-BTS-651
TACGAAGGGTGCAAGCGTTGCTCGGAATTATTGGGCGTAAAGCGAGCGCGGGTGGTCTCTTAAGTCAGGAGTGAAAGCCCTGGGCTCAACCCAGGAAGTGCTTTTGATACTGGGAGACTTGAATGTGGGAGAGGGTGCTAGAATACCTAGTGTAGTGGTGAAATACGTAGATATTAGGTGGAACACCGGTGGGGAAGCCGGGTACCTGGCCCAACATTGACACTTAGGCTCGAAAGCGTGGGGATCAAACAGG
>LOWRY-BTS-652
TACAGAGGGTGCGAGCGTTAATCGGATTTACTGGGCGTAAAGGGTGCGTAGGCGGTTATATGAGTGTGATGTGAAAGCCCCGGGCTTAACCTGGGAAGAGCATTGCAAACGATATGACTGGAGTAGTTGAGAGGGTGATGGAATTTCCGGTGTAGCGGTGAAATGCGTAGAGATCGGAAGGAACGTCAATGGCGAAGGCAGTCACCTGGCAACATACTGACGCTGAGGCACGAAAGCGTGGGTAGCGAACAGG
>LOWRY-BTS-653
GACGAACCGTGCAAATGTTGTTCGGAATCACTGGGCTTAAAGGGAGCGTAGGCGGGCTATCAAGTCTGGGGTGAAATGCCGCGGCTCAACCGTGGAACTGCCTTAGATACTGACGGCCTTGAGGAAGATAGGGGCATGCGGAACTGTAGGTGGAGCGGTGAAATGCGTTGATATCTACAGGAACTCCGGTGGCGAAAGCGGCGTGCTGGATCTTTTCTGACGCTGAGGCTCGAAAGCTAGGGGAGCAAACGGG
>LOWRY-BTS-654
TACGAAGGGGGCTAGCGTTGCTCGGAATTACTGGGCGTAAAGCGCACGTAGGCGGACCGATAAGTCGGGGGTGAAATCCTGGAGCTCAACTCCAGAACTGCCTTCGAAACTGCCGGTCTTGAGTTCGGGAGAGGTGAGTGGAACTGCGAGTGTAGAGGTGAAATTCGTAGATATTCGCAAGAACACCAGTGGCGAAGGCGGCTCACTGGCCCGATACTGACGCTGAGGTGCGAAAGCGTGGGGAGCAAACAGG
>LOWRY-BTS-655
TACAGAGGGTGCAAGCGTTGTTCGGAATTATTGGGCGTAAAGCGCGTGTAGGCGGCTTTGCAAGTCGGGTGTGAAAGCCCACAGCTTAACTGTGGAAGTGCGCCCGAAACTGCAGAGCTTGAGTGTCAAAGAGGATGGCGGAATTCCCCAAGTAGAGGTGAAATTCGTAGATATGGGGAGGAACACCGGTGGCGAAGGCGGCCATCTGGGTGACAACTGACGCTGAGACGCGAAAGCGTGGGTAGCAAACAGG
>LOWRY-BTS-656
TACGGAGGATCCAAGCGTTATCCGGAATTACTGGGCGTAAAGAGTTGCGTAGGCGGCATAGTAAGCAGGTAGTGAAAGCGTGTGGCTCAACCATACTCACATTATCTGAACTGCTAAGCTAGAGGACAAGAGAGGTCACTGGAATTCCTAGTGTAGGAGTGAAATCCGCAGATATTAGGAGGAACACCAATGGCGTAGGCAGGTGACTGGCTTGTTCCTGACGCTCAGGCACGAAAGCGTGGGTAGCAAACGGG
>LOWRY-BTS-657
TACGGAGGGTGCAAGCGTTGTTCGGATTTACTGGGCGTAAAGGGCGTGTAGGCGGAGGCGTAAGCCGAAGGTGAAATCCCTGGGCTTAACCCGGGAAGTGCTTTCGGAACTGCGTTTCTAGAGAGAGCTAGAGGCAGGTGGAATTCCAGGTGTAGAGGTGAAATTCGTAGAGATCTGGAGGAACACCGGCGGCGAAGGCGGCCTGCTGGAGCTCATCTGACGCTGAGGCGCGAAAGCGTGGGTAGCAAACAGG
>LOWRY-BTS-658
TACGGAGGGTGCAAGCGTTGTTCGGAATTACTGGGCGTAAAGCGCGTGTAGGCGGCCTTTTATGTCAGGTGTGAAAGCCCTCGGCCTAACCGAGGAAGTGCGCCTGAAACTGATTGGCTTGAGTACGAGAGAGGAGGACGGAATTCCCAGTGTAGAGGTGAAATTCGTAGATATTGGGAGGAACACCGGTGGCGAAAGCGGTTCTCTGGATCGATACTGACGCTAAGACGCGAAAGCGTGGGGAGCAAACAGG
>LOWRY-BTS-659
TACAGAGGGTGCGAGCGTTAATCGGAATTACTGGGCGTAAAGCGTGCGTAGACGGTCATGTAAGTCGGGTGTGAAAGCCCCGGGCTCAACCTGGGAATTGCATTCGAGACTGCATGGCTAGGATGCGGAAGAGGGAAGCGGAATTTCCGGTGTAGCGGTGAAATGCGTAGATATCGGAAGGAACACCAGTGGCGAAAGCGGCTTCCTGGTCCAGCATCGACGTTCAGGCACGAAAGCGTGGGGAGCAAACAGG
>LOWRY-BTS-660
GACGGAGGGGGCTAGCGTTGTTCGGAATGACTGGGCGTAAAGGGCGCGTAGGCGGTTTTTTAAGTGAGGCGTGAAAGCCCTGGGCTTAACCCAGGAATTGCGCTTCAGACTGGAAGACTGGAGTACGAGAGAGGTAAGTGGAATTCCTAGTGTAGAGGTGAAATTCGTAGATATTAGGAAGAACACCAGTGGCGAAGGCGGCTTACTGGCTCGTAACTGACGCTGAGGCGCGAAAGCGTGGGGAGCAAACAGG
>LOWRY-BTS-661
TACGAAGGGGGCTAGCGTTGCTCGGAATCACTGGGCGTAAAGCGCACGTAGGCGGCTTCTTAAGTCAGAGGTGAAATCCTGGAGCTCAACTCCAGAACTGCCTTTGATACTGAGGAGCTTGAGTCCGGGAGAGGTGAGTGGAACTCCGAGTGTAGAGGTGAAATTCGTAGATATTCGGAAGAACACCAGTGGCGAAGGCGGCTCACTGGCCCGGTACTGACGCTGAGGTGCGAAAGCGTGGGGAGCAAACAGG
>LOWRY-BTS-662
TACGAAGGGGGCTAGCGTTGTTCGGAATTACTGGGCGTAAAGCGCGCGTAGGCGGTGATCCATGTCAGGGGTGAAATCCCGGGGCTCAACTCCGGAATTGCCTTTGAAACGGGATCGCTAGAGTCCGAGAGAGGATGGCGGAATTCCTAGTGTAGAGGTGAAATTCGTAGATATTAGGAAGAACACCGGTGGCGAAGGCGGCCATCTGGCTCGGTACTGACGCTCAGGCGCGAAAGCGTGGGGAGCAAACAGG
>LOWRY-BTS-663
TACAGAGGGTGCGAGCGTTAATCGGAATTACTGGGCGTAAAGCGTGCGTAGACGGTTGCGTAAGTCAGATGTGAAAGCCCCGGGCTCAACCTGGGAATTGCATTTGAGACTGCGTAGCTAGGGTGCGGAAGAGGGAAGCGGAATTTCCGGTGTAGCGGTGAAATGCGTAGATATCGGAAGGAACACCAGTGGCGAAAGCGGCTTCCTGGTCCAGCACCGACGTTCAGGCACGAAAGCGTGGGGAGCAAACAGG
>LOWRY-BTS-664
TACGTAGGCAGCAAACGTTGTTCGGAATTACTGGGCGTAAAGAGTGTGTAGGCGGTTGGGCAAGTCTGGTGTGAAATCTCCCGGCTTAACTGGGAGGGTGCGCTAGAAACTGCCTGGCTCGAGTGTCGGAGAGGAAGGCGGGATTCCTGGAGTAGCGGTGAAATGCGTAGATATCAGGAGGAACACCAGCGGTGTAGACGGCCTTCTGGACGATAACTGACGCTGAGACACGAAAGCGTGGGGAGCAAACAGG
>LOWRY-BTS-665
TACGAGGGGTCTAAGCGTTGTTCGGAATCACTGGGCGTAAAGCGGGTGTAGGTGGCTCAGCAAGTTAGATGTGAAAGCCCCGGGCTCAACCCGGGAAGTGCATCTAAAACTACTGAGCTTGAGTACGGGAGAGGGAAGCAGAATTCCTGGTGTAGTGGTGAAATACGTAGATATCAGGAGGAACACCGGTGGCGAAGGCGGTTTCCTGGCCCAGTACTGACACTCAGACCCGAAAGCGTGGGTAGCAAACAGG
>LOWRY-BTS-666
TACGGAGGGAGCTAGCGTTGTTCGGAATTACTGGGCGTAAAGCGCGCGTAGGCGGTTTTTTAAGTCAGAGGTGAAAGCCCGGGGCTCAACCCCGGAATTGCCTTTGAAACTGGAAAACTTGAATCTTGGAGAGGTCAGTGGAATTCCGAGTGTAGAGGTGAAATTCGTAGATATTCGGAAGAACACCAGTGGCGAAGGCGACTGACTGGACAAGTATTGACGCTGAGGTGCGAAAGCGTGGGGAGCAAACAGG
>LOWRY-BTS-667
TACGGAGGGTGCGAGCGTTGTCCGGAATCACTGGGCGTAAAGGGCGCGTAGGCGGCCTGCTAAGTGTGCGGTGAAAGCCTGGGGCTCAACCCCAGGTCTGCCGTGCAAACTGGTGGACTTGAGCACTGTAGAGGCAGGTGGAATTCCGGGTGTAGCGGTGGAATGCGTAGAGATCCGGAAGAACACCGGTGGCGAAGGCGGCCTGCTGGGCAGTTGCTGACGCTGAGGCGCGACAGCGTGGGGAGCAAACAGG
>LOWRY-BTS-668
CACGGAGGCCCCGAGCGTTGTTCGGAATTACTGGGCGTAAAGAGTGCGTAGGCGGCGAGGCAAGTCAGATGTGAAAGCCCGGGGCTCAACCTCGGAACTGCATCCGATACTGCCTTGCTTGAGGGTTGGAGAGGAGACTGGAATTCACGGTGTAGCAGTGAAATGCGTGGATATCGTGAGGAAGACCAATGGCGAAGGCAGGTCTCTGGACAACTCCTGACGCTGAGGCACGAAGGCCAGGGGAGCGAAAAGG
>LOWRY-BTS-669
GACGAGGGATCCTAGCGTTGTTCGGAATCATTGGGCGTAAAGAGGGCGTAGGTGGCTATTTAAGTCAGTTGTGAAAGCCTGGGGCTCAACCCCAGAAGTGCAGTTGATACTATTTAGCTTGAGTGTGGAAAAGGTAACTAGAATTCCTGGTGTAGTGGTAAAATACGTAGATATCAGGAGGAATGCCGGTTGCGAAGGCGGGTTACTAGTCCAACACTGACACTGAGGCCCGAAAGCGTGGGGATCAAACAGG
>LOWRY-BTS-670
TACGAAGGGGGCTAGCGTTGTTCGGAATGACTGGGCGTAAAGGGCGCGTAGGCGGCGCATCAAGTCGGGCGTGAAAGCCCCGGGCTCAACCTGGGAACTGCGTTCGAGACTGATGTGCTGGAGTTCGGGAGAGGAGAGTGGAATTCCCAGTGTAGAGGTGAAATTCGTAGATATTGGGAAGAACACCGATGGCGAAGGCAGCTCTCTGGACCGATACTGACGCTGAGGCGCGAAAGCGTGGGGAGCAAACAGG
>LOWRY-BTS-671
TACGAAGGGGGCAAGCGTTGTTCGGAATTACTGGGCGTAAAGGGCGCGTAGGCGGTGCGTTAAGTCAGATGTGAAAGCCCTGGGCTCAACCCGGGAATTGCATTTGATACTGGCGCGCTAGAATCCAGGAGAGGTTGGTGGAATTCCCAGTGTAGAGGTGAAATTCGTAGAGATTGGGAAGAACACCGGTGGCGAAGGCGGCCAACTGGACTGGTATTGACGCTGAGGCGCGAAAGCGTGGGGAGCAAACAGG
>LOWRY-BTS-672
TACGGAGGGGGCTAGCGTTGCTCGGAATTACTGGGCGTAAAGCGCGCGTAGGCGGTTCCAGCAGTCGGGCGTGAAAGCCCCGGGCTCAACCCGGGAATAGCGCACGATACTTTGGAGCTAGAGTCCGGGAGAGGAGAGTGGAATTCCCAGTGTAGAGGTGAAATTCGTAGATATTGGGAAGAACACCGGTGGCGAAGGCGGCTCTCTGGACCGGTACTGACGCTCTGGCGCGAAAGCGTGGGGAGCAAACAGG
>LOWRY-BTS-673
TACGTAAGTGGCGAACGATGTCCGGATTCACTGGGTGTAAAGCGCATGTAGGCGGCTTGGTAAGTCTGAGGTGAAATCCACGGGCCTAACCCGTGAACTGCCTTGGAAACTGCCGAGCTCGAGGGCCAGAGGGGAAAGTGGAATTTCGGGTGTAGCGGTGAAATGCGTAGATATCCGAGAGAACACCGATGGCGAAGGCAGCTTTCTGGCTGGTTCCTGACGCTGAGATGCGAAAGCTAGGGGAGCGAACGGG
>LOWRY-BTS-674
TACGAAGGGGGCTAGCGTTGTTCGGAATTACTGGGCGTAAAGCGCACGTAGGCGGCTTGGTAAGTTGGGGGTGAAATCCCGGGGCTCAACCTCGGAATTGCCTTCAAGACTGCTTGGCTTGAGTTCGAGAGAGGTGAGTGGAATTCCCAGTGTAGAGGTGAAATTCGTAGAGATTGGGAAGAACACCAGTGGCGAAGGCGGCTCACTGGCTCGATACTGACGCTGAGGTGCGAAAGCGTGGGGAGCAAACAGG
>LOWRY-BTS-675
GACGGAGGGGGCTAGCGTTGTTCGGAATTACTGGGCGTAAAGAGCGCGTAGGCGGTTTGGTAAGTTGGAAGTGAAATCCCGGGGCTTAACCTCGGAATTGCTTTCAAAACTGCCAATCTAGAGTGTAGTAGGGGATGATGGAATTCCTAGTGTAGAGGTGAAATTCTTAGATATTAGGAGGAACACCGGTGGCGAAGGCGGTCATCTGGGCTACAACTGACGCTGATGCGCGAAAGCGTGGGGAGCAAACAGG
>LOWRY-BTS-676
TACAGAGATGGCAAGCGTTGTTCGGATTTACTGGGCATAAAGGGCACGTAGGCGGATCCGTAAGTCAGGTGTGAAATCCCTCGGCTTAACCGAGGAACTGCGCCTGATACTGCGAATCTTGAGGGCAGGAGGGGAGAGTGGAACTCTTGGTGGAGCGGTGAAATGCGTAGATACCAAGAGGAACGCCGGTGGCGAAAGCGACTCTCTGGCCTGTTTCTGACGCTGAGGTGCGAAAGCTAGGGGAGCAAACAGG
>LOWRY-BTS-677
TACAGAGGGTGCGAGCGTTAATCGGAATTACTGGGCGTAAAGCGCACGTAGGCGGCTTCGTAAGTCGGATGTGAAATCCCCGGGCTCAACCTGGGAACTGCATTCGAGACTGCGATGCTTGAGTATGGGAGAGGACAGCGGAATTCCGGGTGTAGCAGTGAAATGCGTAGATATCCGGAGGAACATCAGTGGCGAAGGCGGCTGTCTGGCCCAATACTGACGCTCAGGTGCGAAAGCGTGGGGAGCAAACAGG
>LOWRY-BTS-678
TACAGAGGGTGCAAGCGTTAATCGGAATTACTGGGCGTAAAGCGTGCGTAGTCGGTTATTTAAGTCAGGTGTGAAATCCCCGGGCTCAACCTGGGAATTGCATTTGAAACTGAATAGCTAGAGTTCGGCAGAGGGAAGTGGAATTTCCGGTGTAGCGGTGAAATGCGTAGATATCGGAAGGAACATCAGTGGCGAAAGCGACTTCCTGGACCAGAACTGACGATCAGGCACGAAAGCGTGGGGAGCAAACAGG
>LOWRY-BTS-679
TACGTAGGGTGCGAGCGTTAATCGGAATTACTGGGCGTAAAGCGTGCGCAGGCGGTCTGTCAAGTCGGATGTGAAATCCCCGGGCTCAACCTGGGAACTGCATTCGAAACTGGCAGGCTAGAGTCTTGTAGAGGGGGGTAGAATTCCAGGTGTAGCGGTGAAATGCGTAGAGATCTGGAGGAATACCGGTGGCGAAGGCGGCCCCCTGGACAAAGACTGACGCTCAGGTGCGAAAGCGTGGGGAGCAAACAGG
>LOWRY-BTS-680
GACGAGGGATCCTAGCGTTGTTCGGAATCATTGGGCGTAAAGCGGATGTAGGTGGCTTTGTAAGTCGGGTGTGAAAGCCCAGGGCTCAACCCTGGAAGTGCATTCGATACTGCGAAGCTTGAGTGCTAGAGAGGTTACTAGAATACCTGGTGTAGTGGTGAAATACGTAGATATCAGGTGGAATACCGGAGGCGAAGGCGGGTAACCAGCTAGACACTGACACTCAGATCCGAAAGTGTGGGGATCAAACAGG
>LOWRY-BTS-681
CACGTAGGCACCAAGCGTTGTCCGGATTTATTGGGCGTAAAGAGCTCGTAGGCGGTTCGATAAGTCGGGTGTGAAAACTTTGGGCTCAACCCAAAGCGTGCATTCGATACTGTTGTGACTAGAGTTCGGTAGGGGAGTGGGGAATTCCTAGTGTAGCGGTGAAATGCGCAGATATTAGGAGGAACACCGGTGGCGAAGGCGCCACTCTGGGCCGAAACTGACGCTGAGGAGCGAAAGCGTGGGTAGCAAACAGG
>LOWRY-BTS-682
TACGAAGGGTGCAAGCGTTGTTCGGAATTACTGGGCGTAAAGCGCGCGTAGGCGGCTATACAAGTCAGGGGTGAAAGCCCACAGCTCAACTGTGGAATTGCCTTTGAAACTGTATAGCTAGAGTATTGGAGGGGATAGCGGAATTCCTAATGTAGAGGTGAAATTCGTAGATATTAGGAGGAACACCGGTGGCGAAGGCGGCTATCTGGACAATAACTGACGCTAAAGTGCGAAAGCGTGGGGAGCAAACAGG
>LOWRY-BTS-683
TACAGAGGGTGCAAGCGTTAATCGGAATGACTGGGCGTAAAGGGTGCGTAGGTGGCTGTTTAAGTGAGATGTGAAATCCCCGGGCTTAACCTGGGAACGGCATTTGATACTGGACGGCTAGAGTATGGGAGAGGTAAGTGGAATTTCCGGTGTAGCGGTGAAATGCGTAGATATCGGAAGGAACACCAGTGGCGAAGGCGGCTTACTGGCCTAATACTGACACTGAGGCACGAAAGCGTGGGGAGCAAACAGG
>LOWRY-BTS-684
TACGAGAGGTGCAAGCGTTATTCGGATTTATTGGGCGTAAAGGGTGTGCAGACGGCCTGTTAAGTCACTTGTTAAAGACCCCGGCCTAACTGGGGACCTGCGAGTGAAACTAATAGGCTAGAGGATGGAAGAGAGAAGTGGAATTCTCGGAGTAGAGGTAAAATTCGTAGATCTCGAGAGGAACACCGATGGCGAAGGCAGCTTCTTGGTCCATTTCTGACGTTCATACACGAAAGCGTGGGGAGCAAACAGG
>LOWRY-BTS-685
TACGGAGGGTGCAAGCGTTGCTCGGAATCATTGGGCGTAAAGCGTACGCAGGCTGTTCGTTAAGTCGGGTGTGAAAGCCCGGGGCTCAACCCCGGAACTGCGCCCGAAACTGGCGAGCTTGAGTGCGGGAGAGGGAAGCGGAATTCCTGGTGTAGAGGTGAAATTCGTAGATATCAGGAGGAACACCGGTGGCGAAAGCGGCTTCCTGGCCCGACACTGACGCTCATGTACGAAAGCGTGGGGAGCAAACAGG
>LOWRY-BTS-686
TACGTAGGGGGCAAGCGTTGTCCGGAATCATTGGGCGTAAAGCGCGTGTAGGCGGCTCGGTAAGTCTGCTGTGAAAGTCCAGGGCTCAACCCTGGGATGCCGGTGGATACTGTCGAGCTTGAGTCCGGAAGAGGCGAGTGGAATTCCTGGTGTAGCGGTGAAATGCGCAGATATCAGGAGGAACACCTATGGCGAAGGCAGCTCGCTGGGACGTGACTGACGCTGAGACGCGAAAGCGTGGGGAGCAAACAGG
>LOWRY-BTS-687
GACAGAGGGTGCAAACGTTGTTCGGAATTACTGGGCGTAAAGCGTGTGTAGGCGGTCCACTAAGTCGGGTGTGAAAGCCCTGGGCTCAACCCAGGAAGTGCACTCGAAACTGGCGGGCTAGAGTATCGGAGAGGTTGGTGGAATTCTCGGTGTAGAGGTGAAATTCGTAGATATCGAGAGGAACACCGGTGGCGAAGGCGGCCAACTGGACGAATACTGACGCTGAGACACGAAAGCGTGGGGAGCAAACAGG
>LOWRY-BTS-688
TACGTAGGGGGCAAGCGTTGTCCGGAATTATTGGGCGTAAAGCGCGTGTAGGCGGTTCAATAAGTCGGTTGTGAAAGTCCAGGGCTCAACCCTGGGATGCCGATCGATACTGTTGGACTAGAGTCCGGAAGAGGCGAGTGGGATTCCCGGTGTAGCGGTGAAATGCGCAGATATCGGGAGGAACACCAATGGCGAAGGCAGCTCGCTGGGACGGTACTGACGCTGAGACGCGAAAGCGTGGGGAGCAAACAGG
>LOWRY-BTS-689
TACAGAGGGTGCAAGCGTTGTTCGGAATTATTGGGCGTAAAGCGCGCGTAGGCGGCTTTGCAAGTCAGATGTGAAATCCCTCGGCTTAACCGAGGAAGTGCGTTTGAAACTGCAGAGCTTGAGTACTAAAGAGGATGGCGGAATTCCAGAAGTAGAGGTGAAATTCGTAGATATCTGGAGGAACACCGGTGGCGAAGGCGGCCATCTGGGTAGTCACTGACGCTGAGGCGCGAAAGCGTGGGTATCAAACAGG
>LOWRY-BTS-690
TACGAAAGGGGCTAGCGTTGTTCGGAATTACTGGGCGTAAAGCGCACGTAGGCGGCCTTGTAAGATGGGGGTGAAATCCCTGGGCTCAACCCGGGAACTGCCTTCATGACTGCAAAGCTCGAGGATGTGAGAGGTTGGCGGAATTCCCGGTGTAGCGGTGAAATGCGTAGAGATCGGGAGGAAGGCCGGTGGCGAAGGCGGCGCTCTGGAACATTTCTGACGCTGAGGCTCGAAAGCGTGGGGAGCAAACAGG
>LOWRY-BTS-691
GACGAGAGGCCCGAGCGTTAATCGGAATCACTGGGCTTAAAGGGTGCGTAGGCGGACTTGTAAGTGTCCTGTGAAATACCACGGCTCAACCGTGGAATTGCGGGGCAAACTGCAAGTCTTGAGGCAGGTAGAGGTCGTCGGAACGTTCGGTGGAGCGGTGAAATGCGTAGATATCGAACGGAACGCCGAAGGAGAAGTCAGACGACTGGGCCTGTCCTGACGCTCAGGCACGAAAGCGTGGGGATCAAACAGG
>LOWRY-BTS-692
TACGAGGGGAGCTAGCGTTGTTCGGAATTACTGGGCGTAAAGGGCGTGTAGGCGGTACCATAAGTCAGATGTGAAAGCCCTAGGCTTAACCTAGGAGGTGCATTTGATACTGTGGAACTAGAGATCGAGAGAGGAAAGTGGAATTACGAGTGTAGAGGTGAAATTCGTAGATATTCGTAAGAACACCAGTGGCGAAGGCGACTTTCTGGCTCGATACTGACGCTAAGGCGCGAAAGCGTGGGGAGCAAACAGG
>LOWRY-BTS-693
TACGTAGGGGGCAAGCGTTGTCCGGAATCATTGGGCGTAAAGCGCGTGTAGGCGGCTTGGTAAGTCTGCTCTGAAAGCCCGGGGCTCAACCCCGGGAGGCGGGTGGATACTGCCAAGCTTGAGTCCGGAAGAGGCGAGTGGAATTCCCGGTGTAGCGGTGAAATGCGCAGATATCGGGAGGAACACCAATGGCGAAGGCAGCTCGCTGGGACGTGACTGACGCTGAGACGCGAAAGCGTGGGGAGCAAACAGG
>LOWRY-BTS-694
TACGTACTGTGCGAACGTTATTCGGAATCACTGGGCTTAAAGGGTGCGTAGGCGGATTCGCAGGTCAGGTGTGAAATCCCACGGCTCAACCGTGGAACTGCATTTGAAACCGTGAATCTTGAGCGAACTAGGGGTATGCGGAACTTCCAGTGGAGCGGTGAAATGTGTTGATATTGGAAGGAACACCGGTGGCGAAAGCGGCATACTGGGGTTTGTCTGACGCTGAGGCACGAAAGCTAGGGGAGCGAAGAGG
>LOWRY-BTS-695
TACAGAGACTGCAAGCGTTATTCGGATTCACTGGGCGTAAAGGGTGCGCAGGCGGCTGAGTGTGTCAGATGTGAAATCCCGAGGCTCAACCTCGGAACTGCGTCTGAAACTACTCGGCTAGAGTATTGGAGAGGGTAACGGAATTCACGGTGTAGCAGTGAAATGCGTAGATATCGTGAGGAACACCAGAGGCGAAGGCGGTTACCTGGACAATTACTGACGCTCAGGCACGAAAGCATGGGGAGCAAAAGGG
>LOWRY-BTS-696
AACGGATGGGGCTAGTGTTATTCGTCGTTATTGGGCGTAAAGGGCATGTAGGTTGTTTATGATTCTTTTCATTGAAATCACAGAGCGCAACTCTGTAGTCTTTGGTCTGTTTATAAACTTGAGTTTATGGGGAAGTAGCAGTATTTTTTGGGTAAAGGTGAAATTTGTCGATCCAAAAAAGACCATCAACAGCGGAAGCAGCTATTTATACTAAAACTGACATTGAGGTGCGAAAGCGTAGGGAGCAAACAGG
>LOWRY-BTS-697
GACAGAGGGGGCAAGCGTTGCTCGGAATCATTGGGCTTAAAGCGGGTGTAGGCGGCTGCGTAAGCGTGACGTGAAATCCAGCGGCTCAACCGCTGAACTGCGTCGCGAACTACGTGGCTTGAGGTCGGTAGAGGTGGCTGGAACTCTGGGTGGAGCGGTGAAATGCGTAGATATCCAGAGGAACACCGGAGGCGAAAGCGGGCCACTGGGCCGATTCTGACGCTGAGATCCGAAAGCGTGGGGAGCAAACAGG
>LOWRY-BTS-698
TACGTAGGGTCCGAGCGTTGTCCGGAGTTACTGGGCGTAAAGCGCGCGCAGGCGGCGGTGTAAGCATGGCGTGAAAGCCCCAGGCTCAACCTGGGAGGGTCGTCGTGGACTGCACCGCTTGAGGGCGGTAGGGGCTGGTGGAATGCCTGGTGTAGTGGTGAAATGCGTAGAGATCAGGCGGAACACCCGTGGCGAAGGCGGCCAGCTGGGCCGTCCCTGACGCTGAGGCGCGAAGGCGTGGGGAGCGAACGGG
>LOWRY-BTS-699
TACGAAGGGTGCTAGCGTTGTCCGGAATCACTGGGCGTAAAGCGTACGCAGGCGGCCATGCAAGTCAGGGGTGAAATCCCGGGGCTCAACTCCGGAATTGCCTTTGAAACTGCATGGCTAGAGATTGGTAGGGGAGTGTGGAATTCCTAGTGTAGAGGTGAAATTCGTAGATATTAGGAGGAACACCAGTGGCGAAGGCGACACTCTGGACCAATACTGACGCTCATGTACGAAAGCGTGGGTATCAAACAGG
>LOWRY-BTS-700
TACGGAGGGTGCGAGCGTTAATCGGGATTACTGGGCGTAAAGCGTGCGTAGGTGGTTAATTAAGTTATCTGTGAAATCCCTGGGCTTAACCTGGGGCGGTCAGATAAGACTGATTGACTTGAGTATGGGAGAGGGTAGTGGAATTTCCGGTGTAGCGGTGAAATGCGTAGAGATCGGAAGGAACACCAGTGGCGAAGGCGGCTACCTGGCCTAATACTGACACTGAGGCACGAAAGCGTGGGGAGCAAACAGG
>LOWRY-BTS-701
GACGAACCGTCCGAACGTTATTCGGTATCACTGGGCTTAAAGAGTTCGTAGGCGGCCAGACAGGTCAGGTGTGAAATCCCTCGGCTCAACCGAGGAACTGCGCTTGAAACCGTCAGGCTTGAGGGAGATAGAGGTGAGCGGAACAGATGGTGGAGCGGTGAAATGCGTTGATATCATCTGGAACACCGGTGGCGAAAGCGGCTCACTGGATCTTTTCTGACGCTGAGGAACGAAAGCTAGGGTAGCGAACGGG
>LOWRY-BTS-702
TACAGAGACTGCAAGCGTTATTCGGATTCACTGGGCGTAAAGGGTGCGCAGGCGGCCAAGTGTGTCAGATGTGAAATCCCGAGGCTCAACCTCGGAACTGCGTCTGAAACTACTTGGCTAGAGTACTGGAGAGGGTAACGGAATTCACGGTGTAGCAGTGAAATGCGTAGATATCGTGAGGAACACCAGAGGCGAAGGCGGTTACCTGGACAGTTACTGACGCTCAGGCACGAAAGCGTGGGGAGCAAAAGGG
>LOWRY-BTS-703
GACGAAGGTGGCGAGCGTTGTTCGGAATCACTGGGCATAAAGCGCACGTAGGCGGTCCGCTAAGTTGGATGTGAAAGCCCTCGGCCCAACCGAGGAACTGCGTCCAAAACTGACGGACTTGAGGATTGGAGAGGTGCATGGAATTCCTGGTGGAGCGGTGAAATGCGTTGATATCAGGAGGAACACCGGAGGCGAAGGCGATGCACTGGCCGATTTCTGACGCTGAGGTGCGAAAGCCAGGGGAGCAAACGGG
>LOWRY-BTS-704
TACGAAGGGGGCTAGCGTTGTTCGGAATTACTGGGCGTAAAGCGCGCGCAGGCGGTCTTCCAAGTCAGTGGTGAAAGCCCGGAGCTCAACTCCGGAATTGCCATTGAAACTGTGAGACTGGAGTACGAGAGAGGTGAGTGGAATTCCCAGTGTAGAGGTGAAATTCGTAGATATTGGGAAGAACACCGGTGGCGAAGGCGGCTCACTGGCTCGTAACTGACGCTCAGGCGCGACAGCGTGGGGATCAAACAGG
>LOWRY-BTS-705
GACAGAGGGTGCAAGCGTTAATCGGAATTACTGGGCGTAAAGGGCTCGTAGGCGGTTATTTAAGTCGGATGTGAAATCCCTGGGCTTAACCTAGGACGGTCATTCGATACTGAATAGCTAGAGTGAGGTAGAGGATAGCGGAATTTCCGGTGTAGCGGTGAAATGCGTAGATATCGGAAGGAACATCAGTGGCGAAGGCGGCTATCTGGACCTTAACTGACGCTGAGGAGCGAAAGCGTGGGGAGCAAACAGG
>LOWRY-BTS-706
TACGGAGGGTGCAAGCGTTACTCGGAATCACTGGGCGTAAAGAGCGTGTAGGCGGGTATATAAGTCAGAAGTGAAATCCAATAGCTTAACTATTGAACTGCTTTTGAAACTGTGTACCTAGAATGTGGGAGAGGTAGATGGAATTTCTGGTGTAGGGGTAAAATCCGTAGAGATCAGAAGGAATACCGATTGCGAAGGCGATCTACTGGAACATTATTGACGCTGAGACGCGAAAGCGTGGGGAGCAAACAGG
>LOWRY-BTS-707
TACGAAAGGGGCTAGCGTTGTTCGGAATTACTGGGCGTAAAGCGCACGTAGGCGGCCTTGTAAGATGGGGGTGAAATCCCTGGGCTCAACCCAGGAACTGCCTTCATGACTGCAAAGCTCGAGGATGTGAGAGGTTGGCGGAATTCCACGTGTAGCAGTGAGATGCGTAGATATGTGGAGGAACACCGATGGCGAAGGCAGCCTCCTGGGCCGACACTGACGCTCATGCACGAAAGCGTGGGGAGCAAACAGG
>LOWRY-BTS-708
TACGTAGGTGGCAAGCGTTGTCCGGATTTACTGGGCGTAAAGCGCGCGCAGGCGGATTGGTCAGTCTGGGGTGAAATCTCACGGCTCAACTGTGAGCGGTCCCTGGATACTGCCAGTCTTGAGAGACCTAGAGGAGAGCGGAATTCCCGGTGTAGTGGTGGAATGCGTAGATATCGGGAAGAACACCAGTGGCGAAAGCGGCTCTCTGGGGGTTTTCTGACGCTGAGGCGCGAAAGCGTGGGGAGCGAACCGG
>LOWRY-BTS-709
TACGGAGGGTGCAAGCATTAATCGGATTTATTGGGCGTAAAGGGCGCGTAGGCGGACATTTAAGTCAGATGTGAAATCCTGGGGCTCAACCTCAGAACTGCATTTGAAACTGGATGTCTAGAGGGTAGGAGGAGAAAACGGAATTCCACAAGTAGCGGTGAAATGCGTAGATATGTGGAAGAACACCGGTGGCGAAGGCGGTTTTCTATCTTATTCCTGACGCTGATGCGCGAAAGCAAGGGGATCAAACAGG
>LOWRY-BTS-710
TACGTAGGTGGCAAGCGTTGTCCGGATTTACTGGGCGTAAAGGGCGTGCAGGCGGTTTGTTAAGTTCAGGGTGAAAGCTCCCGGCTCAACTGGGAGAGGTCCTTGGATACTGGCAGACTTGAGGAGGGTAGAGGAGAGTGGAATTCCCGGTGTAGTGGTGATATGCGTAGATATCGGGAGGAACACCAGTGGCGAAGGCGGCTCTCTGGGCCCTACCTGACGCTGAGACGCGAAAGCGTGGGGAGCGAACCGG
>LOWRY-BTS-711
TACGAAGGGTGCGAGCGTTGTTCGGAATTACTGGGCGTAAAGGGTTCGTAGGCGGAATAATAAGTCAAGTGTGAAATCCCCGAGCTTAACTTGGGACGTGCATTTGAAACTATAATTCTTGAGTGATGGAGAGGGTGGTGGAATTGTTGGTGTAGGAGTGACATCCGTAGAGATCAGCAGGAACATCAGAGGCGAAAGCGACCACCTGGCCGTAGACTGACGCTGAGGAACGAAAGCGTGGGTAGCAAACAGG
>LOWRY-BTS-712
AACGTAGGACGCAAACGTTATCCGGAGTTACTGGGCGTAAAGCGCGAGTAGGCGGTTGGATAAGTTACCTATGAAAGCTCCTGGCTAAACTGGGAGAGGTTAGGTGATACTGTCTAACTAGAGTAAGGTAGAGGGAAGTAGAATTCCGGGTGTAGTGGTGAAATGCGTAGATATCCGGAGGAATACCAGTGGCGAAGGCGGCTTCCTGGCCCTTAACTGACGCTGAGACGCGAAAGCGTGGGTAGCGAACGGG
>LOWRY-BTS-713
TACGTAGGGGGCAAGCGTTGTCCGGAATCATTGGGCGTAAAGCGCGTGTAGGCGGCTCGGTAAGTCCGCTCTGAAAGTCCAGGGCTCAACCCTGGGATGCGGGTGGATACTGCCGGGCTCGAGTCCGGAAGAGGCGAGTGGAATTCCTGGTGTAGCGGTGAAATGCGCAGATATCAGGAGGAACACCGATGGCGAAGGCAGCTCGCTGGGACGTGACTGACGCTGAGACGCGAAAGCGTGGGGAGCAAACAGG
>LOWRY-BTS-714
AACGGGGGGAGCTAGTGTTATTCGGAATGATTGGGCGTAAAGGGTACGTAGGTGGTATATTCAAACATATATATAATTTTAACAGGTGAACCTTTTTAAAATATATATTTTATTATTATACTTGAGTGTAGGGCATGTTAGTAGTATTTTCAGTGGAGAGTTAAAATTCGTTACATATTGAAGAGACAATCGTTTGGTGTAAACAACTAACTGTAAAAAAAACTGACGCTAATGTACAAAAGTGTGGGGCGCAAATAGG
>LOWRY-BTS-715
TACGAAGGGGGCTAGCGTTGTTCGGAATTACTGGGCGTAAAGCGCACGTAGGCGGGTTTGTAAGTAGAGGGTGAAATCCCAGAGCTCAACTCTGGAACTGCCTTCTAAACTGCAAGCCTGGAGGTCAGGAGAGGCGAGTGGAATACCGAGTGTAGAGGTGAAATTCGTAGATATTCGGTGGAACACCAGTGGCGAAGGCGACTCGCTGGACTGATACTGACGCTGAGGTGCGAAAGCGTGGGGAGCAAACAGG
>LOWRY-BTS-716
GACGAAGGTGGCAACCGTTGTTCGGAATCACTGGGCATAAAGAGCACGTAGGCGGGAGCGTAAGTCGGGTGTGAAATCCCTCGGCCCAACCGAGGAACTGCGCCCGATACTGCGTTTCTTGAGGATGGGAGGGGAGCGTGGAATTCCTGGTGGAGCGGTGAAATGCGTTGATATCAGGAGGAACACCGGCGGCGAAGGCGACGCTCTGGCCCATTTCTGACGCTGAGGTGCGAAAGCCAGGGGAGCAAACGGG
>LOWRY-BTS-717
TACGGGGGGGGCAAGCGTTGTTCGGAATTATTGGGCGTAAAGGGCGCGTAGGCGGTCAGACTAAGTCGAATGTAAAATACCAAGGCTTAACCTAGGCAGGTCGTTCGATACTAGTCGACTAGAGTGTGGAAGGGGTTACTGGAATTCCTGGTGTAGCGGTGAAATGCGTAGATATCAGGAGGAACACCGGAGGCGAAGGCGGGTAACTGGGCCAACACTGACGCTGAGGCGCGAAAGCTAGGGGAGCAAACAGG
>LOWRY-BTS-718
TACGAAGGGGGCTAGCGTTGTTCGGAATTACTGGGCGTAAAGCGCGCGTAGGCGGCGATCTTTGTCAGGGGTGAAATCCCGGAGCTCAACTCCGGAATTGCCTTTGAAACGGGATTGCTAGAGTCCGAGAGAGGATGGCGGAATTCCTAGTGTAGAGGTGAAATTCGTAGATATTAGGAAGAACACCAGTGGCGAAGGCGGCCATCTGGCTCGGTACTGACGCTCAGGCGCGAAAGCGTGGGGAGCAAACAGG
>LOWRY-BTS-719
TACGAAGGGGGCTAGCGTTGTTCGGAATTACTGGGCGTAAAGCGCGCGCAGGCGGCTCTCTAAGTCAGGGGTGAAAGGCCTAGGCTTAACCTGGGAATTGCCTTTGAGACTGGAGAGCTCGAGTTCGGGAGAGGGTGGTGGAATTCCCAGTGTAGAGGTGAAATTCGTAGATATTGGGAAGAACACCGGTGGCGAAGGCGGCCACCTGGCCCGCGACTGACGCTGAGGCGCGAAAGCGTGGGGAGCAAACAGG
>LOWRY-BTS-720
TACGTAGGGTGCAAGCATTAATCGGATTTATTGGGCGTAAAGGGCGCGTAGGCGGGAAAATAAGTCAGATGTGAAATCCCGGAGCTCAACTCCGGAACAGCATTTGAAACTGTTTTTCTAGAGGGTAGGCGGAGAAAACGGAATTCCACAAGTAGCGGTGAAATGCGTAGATATGTGGAAGAACACCAGTGGCGAAGGCGGTTTTCTAGCTTATACCTGACGCTGATGCGCGAAAGCAAGGGGAGCAAACAGG
>LOWRY-BTS-721
TACGTAGGTGACAAGCGTTATCCGGAATTACTGGGCGTAAAGCGCGCGCAGGCGGTGCTATAAGTCTGATGTGAAACCTTCTGGCTTAACCAGAAGACGTCGTTGGATACTGTAGTACTTGAGGCGATGAGAGGAATGCGGAATTCTCGGTGTAATGGTGGAATATGTAGATATCGAGAGGAACATCTGAGGCGAAAGCGGCATTCTAGCATTAGCCTGACGCTCATGTGCGAAAGCGTGGGGAGCGAACGGG
>LOWRY-BTS-722
TACGAACTGTGCGAACGTTATTCGGAATCACTGGGCTTACAGGGTGCGTAGGCTGCGATGCAAGTCAGGTGTGAAAGCCCACAGCTCAACTGTGGAACTGCGCTTGAAACTGCATTGCTTGAGTGAGCTAGAGGTACACGGAACTTCCGGTGGAGCGGTGAAATGTGTTGATATCGCAAGGAACACCAGAGGCGAAAGCGGTGTACTGGAGCTTGTCTGACGCTGAGGCACGAAAGCCAGGGGAGCAAACGGG
>LOWRY-BTS-723
CACGTACTGTGCGAACGTTATTCGGAATCACTGGGCTTAAAGGGTGCGTAGGCGGTTTATCAAGTCAGGTGTGAAATGCCAGAGCTCAACTTTGGCACTGCGCTTGAAACTGATAAGCTAGAGTATTCCAGGGGTGTGCGGAACTGCCAGTGGAGCGGTGAAATGCGTTGATATTGGCAGGAACACCGGAGGCGAAGGCGGCACACTGGGGAATAACTGACGCTGAGGCACGAAAGCCAGGGTAGCGAACGGG
>LOWRY-BTS-724
TACGGAGGGTGCAAACGTTGCTCGGAATCATTGGGCGTAAAGCGCACGTAGGCGGACTGTTAAGTCGGATGTGAAATCCCTCAGCTTAACTGAGGAAGTGCATTCGATACTAGCAGTCTTGAGTACAGGAGAGGGTCGCGGAATTCCCGGTGTAGAGGTGAAATTCGTAGATACCGGGAGGAACACCAGTGGCGAAGGCGGCGGCCTGGACTGATACTGACGCTGAGGTGCGAAAGCGTGGGGAGCAAACAGG
>LOWRY-BTS-725
GACGGAGGGGGCTAGCGTTGTTCGGATTTACTGGGCGTAAAGAGCACGTAGGCGGCATAGCAAGTTGGGAGTGAAAGCCCGGGGCTTAACCTCGGAACTGCTCTCAAAACTGCTAAGCTAGAGTATGGTAGAGGATGATGGAATTCCTAGTGTAGAGGTGAAATTCTTAGATATTAGGAGGAACATCGGTGGCGAAGGCGGTCATCTGGGCCACTACTGACGCTGAGGTGCGAAAGCGTGGGGAGCAAACAGG
>LOWRY-BTS-726
TACGGAGGGTGCAAGCGTTACTCGGAATCACTGGGCGTAAAGAGCGTGTAGGCGGATAGGTAAGTCAGAAGTGAAATCCAATAGCTCAACTATTGAACTGCTTTTGAAACTGCTTATCTAGAATATGGGAGAGGTAGATGGAATTTCTGGTGTAGGGGTAAAATCCGTAGAGATCAGAAGGAATACCGATTGCGAAGGCGATCTACTGGAACATTATTGACGCTGAGACGCGAAAGCGTGGGGAGCAAACAGG
>LOWRY-BTS-727
GACGAGGGATCCTAGCGTTGTTCGGAATCATTGGGCGTAAAGCGGGTGTAGGTGGCTTTGTAAGTCAGGTGTGAAAGCCCAGGGCTCAACCCTGGAAGTGCATTTGATACTGCGAAGCTTGAGTGCTGGAGAGGCTATTAGAATTCCAGGTGTAGTGGTGAAATACGTAGATATCTGGAGGAATACCGGAGGCGAAGGCGGATAGCTGGCCAGACACTGACACTCAGACCCGAAAGTGTGGGGATCAAACAGG
>LOWRY-BTS-728
TACGAAGGGTGCAAGCGTTGTTCGGAATTATTGGGCGTAAAGGGTTCGTAGGTTGGAGAGTAAGTCAAGTGTGAAATCCCCGAGCTTAACTTGGGACGTGCACCTGAAACTGCTTTTCTTGAATGTTAGAGAGGGTCGTAGAATTGCTGGTGTAGGAGTGAAATCCGTAGATATCAGCAGGAATACCAGAGGCGAAGGCGGCGACCTGGCTAAACATTGACACTGAGGAACGAAAGCGTGGGGAGCAAACAGG
>LOWRY-BTS-729
TACGAGTGGTGCGAGCGTTAATCGGAATTACTGGGCTTAAAGGGTGCGCAGGCGGGTCCGCAAGCACTTTGTGAAATCCCCCGGCTCAACCGGGGAACTGCAGGGTGGACTGCGGGTCTTGAGAGAGGTAGGGGCCGACGGAACGATCGGTGGAGCGGTGAAATGCGTAGATATCGATCGGAACGCCAATGGTGAAGACAGTCGGCTGGGCCTTTTCTGACGCTCATGCACGAAAGCGTGGGGAGCAAACAGG
>LOWRY-BTS-730
TACGGAGGGTGCAAGCGTTATCCGGAATCACTGGGTTTAAAGGGTACGTAGGCGGTTCGGTAAGTCAGACGTTAAAGGCTGTGGCTAAACCACGGTACGCGTTTGAAACTATCGAACTTGAATATGTTCGAGGTGCATGGAATGCTTCATGTAGCGGTGAAATGCATAGATATGAAGTAGAACACCAAAAGCGAAGGCAGTGCACTAGGGCAGAATTGACGCTGAGGTACGAAAGCGTGGGTAGCGAACAGG
>LOWRY-BTS-731
TACAGAGGGTGCAAGCGTTAATCGGAATTACTGGGCGTAAAGCGTGTGTAGGTGGATGCTTAAGTCAGATGTGAAAGCCCCGGGCTCAACCTGGGAATTGCATCTGATACTGGGTATCTAGAGTATGGTAGAGGATGGCGGAATTTCCGGTGTAGCGGTGAAATGCGTAGATATCGGAAGGAACACCAGTGGCGAAGGCGGCCGTCTGGGCCAATACTGACACTGAGACACGAAAGCGTGGGTAGCAAACAGG
>LOWRY-BTS-732
TACAGAGGGTGCGAGCGTTGTCCGGAATCACTGGGCGTAAAGGGCGCGTAGGTGGCACGGTAAGCGTGCGGTGAAAGCTCGGGGCTCAACCCCGAGTCGGCCGTGCGAACTGCTGAGCTTGAGCATAGTAGAGGCAGATGGAATTTCGGGTGTAGCGGTGGAATGCGTAGATATCCGGAAGAACACCGGTGGCGAAGGCGGTCTGCTGGGCTATTGCTGACACTGAGGCGCGACAGCGTGGGGAGCAAACAGG
>LOWRY-BTS-733
TACAGAGGTGGCAAGCGTTGTTCGGATTTACTGGGCGTAAAGGGTCCGTAGGCGGTTTAGAAAGTTGAATGTGAAATCCCGCAGCTTAACTGCGGAACTGCATTCAAAACTCCTAGACTAGAGTATGAGAGGGGTAAAGGGAATTCCCGGTGTAAGGGTGAAATCTGCAGAGATCGGGAGGAACACCAGTCGCGAAGGCGCTTTACTGGCTCATTACTGACGCTCAGGGACGAAAGCTAGGGTAGCAAACGGG
>LOWRY-BTS-734
TACAGAGGGTGCAAGCGTTGTCCGGATTTATTGGGCGTAAAGAGTTTGTAGGCGGTCTATCAAGTCTGAAGTGAAAGAATGGGGCTCAACTCCATCCATGCTTTAGAAACTGGTAGACTAGAGAGATCTAGAGGTAAGTGGAATTTCCAGTGTAGCGGTGAAATGCGTAGATATTGGAAGGAACATCAGAGGCGAAGGCGACTTACTGGGGATTTTCTGACGCTGAGAAACGAAAGCCAGGGGAGCGAAAGGG
>LOWRY-BTS-735
TACGAGAGGCCCAAACGTTATTCGGATTTACTGGGCTTAAAGAGTCCGTAGGCGGCGCAGAAAGTGGGGTGTGAAATCCCTCGGCTTAACCGAGGAATTGCGCTCCAAACTCCTGCGCTTGAGGAATCTAGAGGTGAGCAGAACAGATGGTGGAGCGGTGAAATGCGTTGATATCATCTGGAATACCGGAGGCGAAGGCGGCTCACTGGGGATTTTCTGACGCTGAGGGACGAAAGCCAGGGTAGCGAACGGG
>LOWRY-BTS-736
TACGAAGGGGGCTAGCGTTGTTCGGAATGACTGGGCGTAAAGGGCGCGTAGGCGGCCGTTTTAGTCAGGCGTGAAAGCCCTGGGCTCAACCTGGGAACTGCGCTTGATACTGGACGGCTTGAGGACGGGAGAGGATGGTGGAATTCCCAGTGTAGAGGTGAAATTCGTAGATATTGGGAAGAACACCGGTGGCGAAGGCGGCCATCTGGACCGTATCTGACGCTGAGGCGCGAAAGCGTGGGGAGCAAACAGG
>LOWRY-BTS-737
AACCAGCACCTCGAGTGGTCAGGAGGTTTATTGGGCCTAAAGCATCCGTAGCCGGTTGTTTAAGTCTTCGGTTAAATCTATGCGCTTAACGTATAGGCTGCCGAAGATACTGGACAGCTAGGGAGTGGGAGAGGTATACGGTACTCAATAGGAAGGGGTAAAATCCTTTGATCTATTGATGACCACCTGTGGCGAAGGCGGTATACCAGAACACGTTCGACGGTGAGGGATGAAAGCTGGGGGAGCAAACCGG
>LOWRY-BTS-738
TACGAGTGGAGCGAGCGTTGTTCGGAATCACTGGGCGTAAAGCGTGCGCAGGCGGTCACACAAGTCAGGAGTGAAATCCCAGGGCTTAACCTTGGAATTGCTCTTGAAACTGTGTGACTAGAATCCCGGAGAGGTTGGCGGAATTCTCAGTGTAGAGGTGAAATTCGCAGATATTGAGAGGAACACCAGTGGCGTAAGCGGCCAACTGGACGGGTATTGACGCTCAGGCACGAAAGCGTGGGGATCAAACAGG
>LOWRY-BTS-739
TACGAAGGCCCCAAGCGTTATCCGGAATTACTGGGCGTAAAGCGTTCGTAGGCGGAGGCACAAGTCAGATGTGAAAGGCGAGAGCTCAACTCTCAGCTTGCATCCGAAACTGTGTTTCTAGAATGAGGGAGAGGTAAGCAGAATGGTATGAGTAGGGGTGCAATCCGTTGATACATACCGGAATACCAAAAGCGAAGGCAGCTTACTGGAACTCTATTGACGCTGAGGAACGAAAGCGTGGGGAGCGAAAAGG
>LOWRY-BTS-740
TACGTAAGTGGCAAGCGTTGTCCGGAATCACTGGGCGTAAAGAGCATGTAGGCGGCTTCGCAAGTCCGGGGTGAAATCCAGAGGCCTAACCTCTGAACTGCCTTGGAAACTACGAAGCTAGAGGACTGGAGGGGAAAGTGGAATTCCAGGTGTAGCGGTGAAATGCGCAGATATCTGGGAGAACACCAATGGCGAAGGCAGCTTTCCGGCCAGTTCCTGACGCTGAGATGCGAAAGCCAGGGGAGCAAACGGG
>LOWRY-BTS-741
TACGAGGGGTCTAAGCGTTGTTCGGAATCACTGGGCGTAAAGCGGGTGTAGGTGGCCATGCAAGTTGGATGTGAAAGCCCCGGGCTCAACCCGGGAAGTGCATCCAAAACTACGTGGCTTGAGTGCGGGAGAGAAAAGCAGAATTCCTGGTGTAGTGGTGAAATACGTAGATATCAGGAGGAACTCCGGTGGCGAAGGCGGCTTTTTGGCCCAGCACTGACACTCAGACCCGAAAGCGTGGGTAGCAAACAGG
>LOWRY-BTS-742
GACGAACCGTGCGAACGTTGTTCGGAATCATTGGGCTTAAAGGGCGCGTAGGCGGGCTGGCAAGTCAGGGGTGAAAGCCCACGGCTCAACCGTGGAAGTGCCTCTGAAACTGCTAGTCTCGAGGGAGGTAGGGGCGTGCGGGACTTCCGGTGGAGCGGTGAAATGCGTAGATATCGGAAGGAACACCGGTGGCGAAGGCGGCGCGCTGGACCTCTTCTGACGCTGAGGCGCGAAAGCCAGGGGAGCAAACGGG
>LOWRY-BTS-743
TACAGAGGTGGCTAGCGTTGTTTGGAATTACTGGGCGTAAAGGGCGCGTAGGCGGCTTGGTCAGTCCCGTGTGAAATCCCTCGGCTCAACTGAGGAACTGCACGGGAAACTGCCTGGCTTGAGTTCGGGAGAGGGAAGCGGAATTCCGGGTGTAGCGGTGAAATGCGTAGATATCCGGAGGAACACCGGTGGCGAAGGCGGCTTCCTGGACCGACACTGACGCTGAGGCGCGAAAGCTAGGGGAGCAAACGGG
>LOWRY-BTS-744
TACAGAGGGTGCGAGCGTTAATCGGATTTACTGGGCGTAAAGCGTGCGTAGGCGGCTTATTAAGTCGGATGTGAAATCCCCGAGCTTAACTTGGGAATTGCATTCGATACTGGTGAGCTAGAGTATGGGAGAGGATGGTAGAATTCCAGGTGTAGCGGTGAAATGCGTAGAGATCTGGAGGAATACCGATGGCGAAGGCAGCCATCTGGCCTAATACTGACGCTGAGGTACGAAAGCATGGGGAGCAAACAGG
>LOWRY-BTS-745
TACGAAGGGGGCTAGCGTTGTTCGGAATTACTGGCGTAAAGCGCACGTAGGCGGCTACTTAAGTTAGAGGTGAAAGCCCAGGGCTTAACCTTGGAACTGCCTTTAAGACTGGGTAGCTTGAACACGGGAGAGGTGAGTGGAATTCCGAGTGTAGAGGTGAAATTCGTAGATATTCGGAGGAACACCAGTGGCGAAGGCGGCTCACTGGACCGTTGTTGACGCTGAGGTGCGAAAGCGTGGGGAGCAAACAGG
>LOWRY-BTS-746
TACGAAAGGGGCTAGCGTTGTTCGGAATTACTGGGCGTAAAGCGCTCGTAGGCGGCCGCGCAAGTTGGGGGTGAAATCCCGGGGCTCAACCCCGGAATTGCCTTCAAAACTGCGTAGCTCGAGGATGTGAGAGGATAGTGGAATTCCGAGTGTAGAGGTGAAATTCGTAGATATTCGGAAGAACACCAGTGGCGAAGGCGACTGTCTGGCACATTTCTGACGCTGAGGTGCGAAAGCGTGGGGAGCAAACAGG
>LOWRY-BTS-747
CACGTAGGCACCAAGCGTTGTCCGGATTTATTGGGCGTAAAGAGCTCGTAGGCGGTTCAGTAAATCAGGTGTGAAAACTTTGGGCTTAACCCAAAGCGTGCACCTGATACTGCTGTGACTTGAGTTCGGTAGGGGAGCAGGGAATTCCTAGTGTAGCGGTGAAATGCGCAGATATTAGGAGGAACACCGGTGGCGAAGGCGCTGCTCTGGGCCGATACTGACGCTGAGGAGCGAAAGCGTGGGTAGCAAACAGG
>LOWRY-BTS-748
TACGGAGGGAGCGAGCGTTGTTCGGAATCACTGGGCGTAAAGTGTACGTAGGCGGTCCTGCAAGTCAGGAGTGAAAGCCCAGGGCTTAACCTTGGAATTGCTCTTGAAACTGCAAGACTAGAGTCCCGGAGAGGTTGGCGGAATTCCGAGTGTAGAGGTGAAATTCGCAGATATTCGGAGGAACACCAGTGGCGAAAGCGGCCAACTGGACGGGAACTGACGCTGAGGTACGAAAGCGTGGGGAGCAAACAGG
>LOWRY-BTS-749
TACAGAGGGTGCAAGCGTTGTCCGGATTTATTGGGCGTAAAGCGTCTGTAGGCGGTTTAATAAGTCTGAAGTGAAAGAATGGAGCTCAACTCCATATCCGCTTCAGAAACTATTAGACTAGAGAATGTTAGAAGTAAGTGGAATTTCCAGTGTAGCGGTGAAATGCGTAGATATTGGAAGGAACACCAGCGGCGAAAGCGGCTTACTGGGACATTTCTGACGCTGAGAGACGAAAGCGTGGGTAGCGAAAGGG
>LOWRY-BTS-750
GACGAAGGATCCAAGCGTTATCCGGATTCATTGGGTTTAAAGGGTGCGTAGGCGGGTTTGTAAGTCAGTGGTGAAAGCCGGTCGCTTAACGATCGAACTGCCGTTGATACTGCAGACCTAGAATATAGATGATGTTGGCGGAATATGACATGTAGCGGTGAAATGCATAGATATGTCATAGAACACCGATTGCGAAGGCAGCTGACAAAACTATAATTGACGCTGATGCACGAAAGTGCGGGGATCAAACAGG
>LOWRY-BTS-751
TACGTAGGTCCCAAGCGTTATCCGGATTTACTGGGCGTAAAGCGTCCGTAGCCGGCTTCGTAAGTCCGCTTTCAAAACCCGAAGCTCAACTTCGGTCCGGGAGTAGATACTGCAAAGCTAGAGAAAGATAGAGGTATGTAGAATTTCCGGTGGAGGGGTGAAATCCGTTGATATCGGAAGGAATACCAAAAGCGAAGGCAGCATGCTATATCTTTTCTGACGGTCAGGGACGAAAGTATGGGGAGCGAACGGG
>LOWRY-BTS-752
TACGAAAGGGGCTAGTGTTATTCGGTCAAATTGGGCGTAAAGGATTCTAATGCAGTTTTTTGAACGTTAAAAATTAAATGTCAAAGCTAAACTTTGGAATAATTTTTAAAACTAAATTTCTGGAGTAGTTTACGGGTTAATAGTATTTCTTCAATAAGGCTCATATCTGTTAATAGAAGATGGAGGACCAAGGGCAAAGGCAATTAACTAGTTTCTTACTGACGCTGAGGAATTAAAGTATAGGGAGCAAACAGG
>LOWRY-BTS-753
GACGAGGGGTCCTAACGTTGTTCGGAATCATTGGGCGTAAAGCGGGTGTAGGCGGCACCATAAGTCAGATGTGAAAGCCCCGGGCTCAACCCGGGAAGTGCATTTGATACTGTGGTGCTTGAGTGTTGGAGAGGTTCGTGGAATTTCTGGTGTAGAGGTGAAATTCGTAGATATCAGAAGGAACATCGGTGGGGAAGCCGGCGAACTGGCCAAACACTGACGCTCAGACCCGAAAGCATGGGGATCAAACAGG
>LOWRY-BTS-754
TACGGAGGGTGCAAGCGTTGCTCGGAATCACTGGGCGTAAAGCGTACGCAGGCGGCCGTGTAAGTCGGATGTGAAAGCCCGGGGCTCAACCCCGGAATTGCATTCGAAACTGTACGGCTTGAGTACGGGAGAGGGAAGCAGAATTCCTGGTGTAGAGGTGAAATTCGTAGATATCAGGAGGAATACCTGTGGCGAAAGCGGCTTCCTGGCCCGATACTGACGCTCATGTACGAAAGCGTGGGGAGCAAACAGG
>LOWRY-BTS-755
TACAGAGGGTGCAAGCGTTAATCGGAATAACTGGGCGTAAAGGGCGCGTAGGTGGGTATGTAAGTTAGATGTGAAAGGCCTGGGCTTAACCTAGGTTAGTCATTTAATACTGCATATCTAGAGTGAAGTAGAGGGCAGTAGAATTCCCGGAGTAGCGGTGAAATGCGTAGATATCGGGAGGAATACCGGTGGCGAAGGCGACTGTCTGGACTTCAACTGACACTGAGGCGCGAAAGCGTGGGGAGCAAACAGG
>LOWRY-BTS-756
GACGGAGGGGGCTAGCGTTGTTCGGATTTACTGGGCGTAAAGAGCACGTAGGCGGCATAGCAAGTTGGGAGTGAAAGCCCGGGGCTTAACCTCGGAACTGCTCTCAAAACTGCTAAGCTAGAGTATGGTAGAAGATGATGGAATTCCTAGTGTAGAGGTGAAATTCTTAGATATTAGGAGGAACATCGGTGGCGAAGGCGGTCATCTGGGCCACTACTGACGCTGAGGTGCGAAAGCGTGGGGAGCAAACAGG
>LOWRY-BTS-757
TACGAGTGGTCCAAGCGTTATTCGGAATTACTGGGCGTAAAGGGTGCGTAGGCGGCATATTAAGTCAACTGTAAAATTCTTCGGCCTAACCGGAGGCTCGCAGTAGAAACTGACGTGCTTGAGATTGGAAGAGAGAAGTGGAATTCTCGGAGTAGCGGTAAAATGCGTAGATCTCGAGAGGAACACCAATGGCGAAGGCAGCTTCTTGGTCCAATACTGACGCTGAGGCACGAAAGCGTGGGGAGCAAACAGG
>LOWRY-BTS-758
TACGAAGGTCCCAAGCGTTGTTCGGAATCATTGGGCGTAAAGCGAGTGCGGGTGGCTTCTTAAGTCAGGAGTGAAATCCCAGAGCTTAACTCTGGAAGTGCTTTTGATACTGGGAAGCTTGAATGTGGCAGAGGATACTAGAATACCTAATGTAGTGGTGAAATACGTAGATATTAGGTGGAACACCGGTGGCGAAGGCGGGTATCTGGGCCAACATTGACACTTAGACTCGAAAGCGTGGGGATCAAACAGG
>LOWRY-BTS-759
TACGGAGGGTGCAAGCGTTGTCCGGATTTATTGGGTTTAAAGGGTGCGTAGGTGGCTGTTTAAGTCAGTGGTGAAAGTCTGCAGCTCAACTGTAGAATTGCCATTGATACTGAATAGCTTGAGTATTGATGAGGTAGGCGGAATTGATAGTGTAGCGGTGAAATGCATAGATATTATCAAGAACACCGATTGCGAAGGCAGCTTACTAAGGAATAACTGACACTGAGGCACGAAAGCGTGGGGATCAAACAGG
>LOWRY-BTS-760
TACGAACTGCGCGAACATTATTCGGAATCACTGGGCTTAAAGGGTGCGTAGGCGGCCTGTTAGGTAGGGTGTGAAATTTTTCGGCTCAACCGGAAAACTGCATTCTAAACCGGCAGGCTTGAGTGAGTCAGGGGTGTGTGGAACTTCCGGTGGAGCGGTGAAATGTGTTGATATCGGAAGGAACGCCGGTGGTGAAAGCGACACACTGGGGCTTGTCTGACGCTGAGGCACGAAAGCTAAGGTAGCGAACAGG
>LOWRY-BTS-761
TACAGAGAGTGCAAGCGTTAATCGGAGTTACTGGGCGTAAAGGGCGCGTAGGCGGTAAGATGTGTGTGATGTGAAAGCCCGGGGCTTAACCTGGGAAGTGCATCGCAAACTATCTAACTGGAGTATATGAGAGGGTGGCAGAATTTCCGGTGTAGCGGTGAAATGCGTAGAGATCGGAAGGAACGTCAATGGCGAAGGCAGCCACCTGGCATAATACTGACGCTGAGGCGCGAAAGCGTGGGGAGCGAACAGG
>LOWRY-BTS-762
TACGTAGGGGGCAAGCGTTGTCCGGAATCATTGGGCGTAAAGCGCGTGTAGGCGGCTCGATAAGTCTGCTGTGAAAGTCCAGGGCTCAACCCTGGGATGCCGGTGGATACTGTCGAGCTCGAGTCCGGAAGAGGCGAGTGGAATTCCTGGTGTAGCGGTGAAATGCGCAGATATCAGGAGGAACACCAATGGCGAAGGCAGCTCGCTGGGACGTGACTGACGCTGAGACGCGAAAGCGTGGGGAGCAAACAGG
>LOWRY-BTS-763
TACAGAGGTCTCAAGCGTTGTTCGGAATCACTGGGCGTAAAGGGTGCGTAGATGGCGTGGTAAGTCAGATGTGAAAGCCCGGGGCTCAACCTCGGAATTGCATCCGATACTGCCATGCTAGAGTACTGAAGAGGTGACTAGAATTCTCGGTGTAGCAGTGAAATGCGTAGATATCGAGAGGAATACCAACGGCGAAGGCAGGTCACTGGGCAGTTACTGACACTGAGGCACGAAGGCCAGGGGAGCAAACGGG
>LOWRY-BTS-764
GTCAGGGGTGAAAGCCTACGGCTCAACCGTAGAATTGCCTTTGATACTGTTGCGCTTGAATCAGGTTGAGGTTGGCGGAATGTGGCATGTAGCGGTGAAATGCATAGATATGCCATAGAACACCAATTGCGAAGGCAGCTGACTGGACCTGTATTGACGCTGAGGCACGAAAGCGTGGGGAGCAAACAGGATTAGATACCCCTGTAGTCCGGCTGACTGACTGTCTATGAATCTCGTATGCCGTCTTCTG
>LOWRY-BTS-765
TACGGAGGATCCAAGCGTTATCCGGAATCATTGGGTTTAAAGGGTCCGTAGGCGGTCTTATAAGTCAGTGGTGAAAGCCCATCGCTCAACGATGGAACTGCCATTGATACTGTAAGACTTGAATTTTTGTGAAGTAACTAGAATATGTAGTGTAGCGGTGAAATGCTTAGATATTACATGGAATACCAATTGCGAAGGCAGGTTACTAACAAACGATTGACGCTGATGGACGAAAGCGTGGGGAGCGAACAGG
>LOWRY-BTS-766
TACGTAGGTGGCAAGCGTTATCCGGAATTATTGGGCGTAAAGCGCGCGTAGGCGGTTTTTTAAGTCTGATGTGAAAGCCCACGGCTCAACCGTGGAGGGTCATTGGAAACTGGGAAACTTGAGTGCAGAAGAGGAAAGTGGAATTCCATGTGTAGCGGTGAAATGCGCAGAGATATGGAGGAACACCAGTGGCGAAGGCGACTTTCTGGTCTGTAACTGACGCTGATGTGCGAAAGCGTGGGGATCAAACAGG
>LOWRY-BTS-767
TACGTAGGTGGCAAGCGTTGTCCGGATTTACTGGGCGTAAAGCGCGCGCAGGCGGCTTGTTAAGTCTGCTGTGAAACCTCCCGGCTTAACTGGGAGCAGCCAGCGGATACTGGCAGGCTTGAGGCGAGCAGAGGAAGGTGGAATTCCCGGTGTAGTGGTGAAATGCGTAGATATCGGGAGGAACACCAGTGGCGAAGGCGGCCTTCTGGGCTCGTCCTGACGCTGAGGCGCGAAAGCGTGGGGAGCGAACCGG
>LOWRY-BTS-768
TACGGAGGGTGCGAGCGTTAATCGGAATTACTGGGCGTAAAGGGCGCGTAGGCGGTTCGGTCAGTCGGATGTGAAAGCCCCGGGCTTAACTTGGGAATTGCATTCGATACTGCCGAGCTAGAGTGTGGTAGAGGGAAGCGGAATTCCCGGTGTAGCGGTGAAATGCGTAGATATCGGGAGGAACATCAGTGGCGAAGGCGGCTTCCTGGACCAACACTGACGCTGAGGCGCGAAAGCGTGGGGAGCAAACAGG
>LOWRY-BTS-769
GACAGAGGGTGCAAGCGTTGTTCGGAATTACTGGGCGTAAAGAGCGTGTAGGCGGGAGGGTCAGTCTGCTGTGAAATCCTGCGGCTCAACCGTAGAAGTGCAGTGGATACTACCCTTCTTGAGTACGTCAGAGGAGAGTGGAATTCCCGGTGTAGAGGTGAAATTCGTAGATATCGGGAGGAACACCAGTGGCGAAAGCGACTCTCTGGGGCGATACTGACGCTGAGACGCGAAAGCGTGGGGAGCAAACAGG
>LOWRY-BTS-770
GACGAACCGTGCGAACGTTGTTCGGAATCACTGGGCTTAAAGGGCGCGTAGGCGGTTTGCCAAGTCGGGGTTGAAATCTTTCGGCTTAACCGGAAAAGTGGCTTCGATACTGGCAGACTGGAGGGAGGTAGGGGCAGATGGAACTTCCGGTGGAGCGGTGAAATGTGTTGATATCGGAAGGAACGCCGGTGGCGAAAGCGATCTGCTGGACCTCTTCTGACGCTGAGGCGCGAAAGCCAGGGGAGCAAACGGG
>LOWRY-BTS-771
TACGTAGGTGGCGAGCGTTGTCCGGATTTACTGGGCGTAAAGAGCCCGCAGGCGGCCCGTTAAGTTTCAGGTGAAATCTCCCGGCTCAACCGGGAGGATGCCTGGAAAACTGGCAGGCTTGAGGCAGGGAGAGGGATGTGGAATTCCCGGTGTAGTAGTGAAATGCGTAGATATCGGGAGGAACACCAGTGGCGAAGGCGGCATCCTGGCCCTGTCCTGACGCTCAGGGGCGAAAGCGTGGGGAGCAAACCGG
>LOWRY-BTS-772
TACGGAGGGTGCGAGCGTTAATCGGAATTACTGGGCGTAAAGGGTGCGTAGGTGGTTTGGTAAGTTATCTGTGAAATCCCCGGGCTTAACCTGGGCAGGTCAGATAAAACTGCTGGACTCGAGTATGGGAGAGGGTAGTGGAATTTCCGGTGTAGCGGTGAAATGCGTAGAGATCGGAAGGAACACCAGTGGCGAAGGCGGCTACCTGGCCTAATACTGACACTGAGGCACGAAAGCGTGGGGAGCAAACAGG
>LOWRY-BTS-773
TACGTAGGGAGCAAGCGTTGTTCGGATTTACTGGGCGTAAAGGGCGCGTAGGCGGCAATTTAAGTCATCTGTGAAATCTCCGGGCTTAACTCGGAACGGTCAGATGATACTGCTTTGCTAGAGTGCAGAAGGGGCAATCGGAATTCTTGGTGTAGCGGTGAAATGCGTAGATATCAAGAGGAACACCTGAGGTGAAGACGGGTTGCTGGGCTGACACTGACGCTGAGGCGCGAAAGCCAGGGGAGCAAACGGG
>LOWRY-BTS-774
TACAGAGGGTGCAAGCGTTAATCGGAGTTACTGGGCGTAAAAGGCGCGTAGGCGGTAAGATGTGTGTGATGTGAAAGCCCCGGGCTTAACCTGGGAAGTGCATCGCAAACTATCTAACTGGAGTATATGAGAGGGTGGCGGAATTTCCGGTGTAGCGGTGAAATGCGTAGAGATCGGAAGGAACGTCAATGGCGAAGGCAGCCACCTGGCATAATACTGACGCTGAGGCGCGAAAGCGTGGGGAGCGAACAGG
>LOWRY-BTS-775
TACGTAGGACCCAAGCGTTATCCGGAATTACTGGGCGTAAAGAGTTGCGTAGGTGGACTATTAAGTGGAGCGTGAAAGCGTGCGGCTCAACCGCATTACTGCGTTCCAAACTAATAGACTAGAGTATGAGAGAGGTAGATGGAATTTCCAGTGTAGGAGTGAAATCCGTAGATATTGGAAGGAACACCGATGGCGTAGGCAGTCTACTGGCTCATTACTGACACTAAGGCACGAAAGCGTGGGGAGCAAACGGG
>LOWRY-BTS-776
TACGGAGGGGGCTAGCGTTGTTCGGAATTACTGGGCGTAAAGCGCACGTAGGCGGCTTTGTAAGTTAGAGGTGAAAGCCCGGGGCTCAACCCCGGAATTGCCTTTAAGACTGCATCGCTTGAACACGGGAGAGGTGAGTGGAATTCCGAGTGTAGAGGTGAAATTCGTAGATATTCGGAAGAACACCAGTGGCGAAGGCGGCTCACTGGACCGTTGTTGACGCTGAGGTGCGAAAGCGTGGGGAGCAAACAGG
>LOWRY-BTS-777
CACGTAGGGGCCAAGCGTTGTCCGGATTTATTGGGCGTAAAGAGCTCGTAGGCGGTTCGGTAAGTCGGGTGTGAAAACTCTGGGCTCAACCCAGAGACGCCACCCGATACTGCTGTGACTAGAGTCCGGTAGGGGAGTGGGGAATTCCTGGTGTAGCGGTGAAATGCACAGATATCAGGAGGAACACCGGTGGCGAAGGCGCCACTCTGGGCCGGTACTGACGCTGAGGAGCGAAAGCGTGGGTAGCAAACAGG
>LOWRY-BTS-778
TACGTGAGTGGCAAGCGTTATCCGGAATCATTGGGCGTAAAGCGTCCGTAGGGGGGTGTTCAAGTGAAATGTTAAATTCTTCGACCCAATCGAAGGCCTGCGTTTCATACTGTTCACCTAGAAGATGGGAGAGGTAAATAGAATTTCTGGAGTAGGGGTAATATCCGTAGAGACCAGAAGGAATACCAATAGCGAAGGCAATTTACTGGCCCATTCTTGACCCTCAAGTGACGAAAGCGTGGGGAGCAAACAGG
>LOWRY-BTS-779
TACGGGAGGGGCAAGCGTTATTCGGAATGACTGGGCGTAAAGGGCATGTAGGTGGTTTAGTGAAAGTTAGTTAATAAATTCAAGAGCGTAACTCTTTTTCATTTTCTAAAACAACTAAACTTTAGAGTATAGCCGAAGTTATCAAAATGTTTAATGTAGCAGCAATATGTTTTTATATTAAATGGAATGCCAATGCGAAAGCAGATAACTACGTTATTACTGACGCTGAGGTGCGAAAGCGTGGGGAGCGAATCGG
>LOWRY-BTS-780
TACAGAGGCCCCAAGCATTATCCGGATTTACTGGGCGTAAAGGGTGCGTAGGCGGTTATATAGTCAGGTGTTAAATCCTGGGGCTCAACCCCAGACTCGCATTTGAAACGGTATAACTAGAAGGAGTCAGAGGCAAGCAGAACTCACGGTGTAGGGGTGAAATCCGTTGATATCGTGGGGAATACCAAATGCGAAGGCAGCTTGCTGGGACTTTCTTGACGCTGAGGCACGAAAGCGTGGGTAGCGAAGCGG
>LOWRY-BTS-781
AACGGGGGGAGCTAGTGTTATTCGGAATGATTGGGCGTAAAGGGTACGTAGGTGGTATATTCAAACATATATATAATTTTAACAGGTGAACCTTTTTAAAATATATATTTTATTATTATACTTGAGTATAAGGGCATGTTAGTAGTATTTTCAGTGGAGAGTTAAAATTCGTTACATATTGAAGAGACAATCGTTTGGTGTAAACAACTAACTGTAATAGAAACTGACGCTAATGTACAAAAGTGTGGGGCGCAAATAGG
>LOWRY-BTS-782
TACGGAGGATCCAAGCGTTATCCGGATTTATTGGGTTTAAAGGGTGCGTAGGTGGAATATTAAGTCAGTGGTGAAATCCCGCAGCTCAACTGCGGAACTGCCATTGATACTGATGTTCTTGAGTACAGATGGGGTAGGCGGAATGTATCATGTAGCGGTGAAATGCTTAGATATGATACAGAACACCAATCGCGAAGGCAGCTTACCAAACTGTTACTGACACTGAGGCACGAAAGCATGGGTAGCGAACAGG
>LOWRY-BTS-783
GACGAACCGTACGAACGTTATTCGGAATCACTGGGCTTAAAGCGCGTGTAGGCGGGACGGCACGTCGGTTGCTGAAAGCCCCCGGCTCAACCGGGGAAGTGGCATCGAAACGACCGCCCTCGAGGGGCGTAGGGGGGGCTGGAACTTCCGGTGGAGCGGTGAAATGCGTTGAGATCGGAAGGAACGCCCGTGGCGAAAGCGAGCCCCTGGACGTCATCTGACGCTGAGACGCGAAAGCTAGGGGAGCGAACGGG
>LOWRY-BTS-784
TACAGAGGAGGCAAGCGTTGTTCGGAATCACTGGGCTTAAAGCGCGTGTAGGTGGTCTAGCAAGTACTTTGTGAAATGCCTGAGCTTAACTTGGGAATTGCTTGGTATACTGCTGGACTTGAGGCAGATAGGGGTGCCTGGAACTCTAGGTGGAGCGGTGAAATGCGTAGATATCTAGGGGAACGCCAGAGGCGAAAGCGGGGCACTGGGTCTGACCTGACACTGAGACGCGAAAGCGTAGGGAGCAAACGGG
>LOWRY-BTS-785
TACGAAGGGTGCAAGCGTTGCTCGGATTCATTGGGCGTAAAGGGTAGGTAGGTGGTCTTATTCGTCTGGGGTGAAATCCCTGAGCTCAACTCAGGAAGTGCCTCGGAAACGGTGAGACTAGAGTATTGGAGAGGGTCGTGGAATTCCCGGTGTAGCGGTGAAATGCGTAGAGATCGGGAGGAACACCAGAAGCGAAAGCGGCGACCTGGACAATTACTGACACTCAACTACGAAAGCGTGGGGAGCAAACAGG
>LOWRY-BTS-786
TACGAAGGGGGCTAGCGTTGTTCGGATTTACTGGGCGTAAAGCGCACGTAGGCGGATTGTTAAGTCGGGGGTGAAATCCTGGAGCTCAACTCCAGAACTGCCTTCGATACTGGCAATCTAGAGTCCGGAAGAGGTGAGTGGAACTCCTAGTGTAGAGGTGGAATTCGTAGATATTAGGAAGAACACCAGTGGCGAAGGCGGCTCACTGGTCCGGTACTGACGCTGAGGTGCGAAAGCGTGGGGAGCAAACAGG
>LOWRY-BTS-787
TACGGAGGGTGCAAGCGTTATCCGGATTTACTGGGTTTAAAGGGTGCGTAGGCGGATTGATAAGTCAGTGGTGAAAGCTCTCAGCTCAACTGAGAAATTGCCATTGATACTGTTAGTCTTGAATATAGACGAAGTGGGCGGAATGTGGCGTGTAGCGGTGAAATGCTTAGATATGCCACAGAACACCGATTGCGTAGGCAGCTCGCTAGACTATTATTGACGCTGAGGCACGAAAGCGTGGGGATCAAACAGG
>LOWRY-BTS-788
AACGGAGGGGGTGAGTGTTACTCATAAATACTGGGCGTGAAGGGCATGTAGGCGGTTTATGATGTAAAAATAAAAATCTAAAGATCACCTTTATATGAATATTTTTAAACTAATAAACTAAGAGTATAATAGAAGTGTGTTGCACTTTCAGTGGAGAGGTAAAATACGTAAATATTGTAGAGACAATCAATAGGTGGAAACGACTAACTATATTAGACTGACGCTGAAATGCAAAAGCATGGGTATCAAACAGG
>LOWRY-BTS-789
TACGAACTGCGCGAACATTATTCGGAATCACTGGGCTTAAAGGGTGCGTAGGCGGCCTGTTAGGTAGGGTGTGAAATTTTTCGGCTCAACCGGAAAACTGCATTCTAAACCGGCAGGCTTGAGTGAGTCAGGGGTGTGTGGAACTTCCGGTGGAGCGGTGAAATGTGTTGATATCGGAAGGAACGCCGGTGGCGAAAGCGACACACTGGGGCTTGTCTGACGCTGAGGCACGAAAGCTAAGGTAGCGAACAGG
>LOWRY-BTS-790
TACAGAGGGTGCGAGCGTTAATCGGAATTACTGGGCGTAAAGCGCGCGTAGGCGGCTTTGTAAGTCGGTTGTGAAATCCCCGGGCTCAACCTGGGAACTGCATCCGAGACTGCATAGCTAGAGTATGGGAGAGGGAAGTGGAATTTCAGGTGTAGCGGTGAAATGCGTAGATATCTGAAGGAACATCAGTGGCGAAAGCGACTTCCTGGACCAATACTGACGCTCATGTGCGAAAGCGTGGGGAGCAAACAGG
>LOWRY-BTS-791
TACAGAGGGTGCAAGCGTTAATCGGAATTACTGGGCGTAAAGCGCTCGTAGGTGGAATAGCAAGTCCGTCGTAAAATATCTGGGCTCAACCTAGGGATGTCGATGGAAACTATTATTCTAGAGTATTGGAGAGGGTAGAGGAATTTCTGGTGTAGCGGTGAAATGCGTAGATATCAGAAGGAACATCAGTGGCGAAGGCGTCTACCTGGCCAAATACTGACACTGAGGAGCGAAAGCGTGGGTAGCAAACAGG
>LOWRY-BTS-792
AACGGAGGGGATGAGTGTTACTCATAAATACTGGGCGTAAAGGGCATTAAGGCGGTTTATGATGTGAAAATAAAAGTCTAGAGAACACCTCTATATAATTATTTTGTCAAACAAATAAACTAAGAGTCTAATAGAAGTATGTTGCACTTTCAGTGGAGAGGTAAAATACGTAAATATTGTAGAGACAATCAATAGGTGAAAACGACTAACTATATTGTGACTGACGCTGATATGCAAAAGCATGGGTATCAAACAGG
>LOWRY-BTS-793
TACAGAGGGTGCAAGCGTTAATCGGACTTACTGGGCGTAAAGCGCACGTAGGTGGTTAAGTAAGTTAGTTGTGAAATCCCTGGGCTTAACCTGGGAACTGCAATTAAGACTGCTAGACTAGAGTCGAAGAGAGGGAAGCGGAATTTCCGGTGTAGCGGTGAAATGCGTAGATATCGGAAGGAACATCAGTGGCGAAGGCGGCTTCCTGGCTTCAGACTGACACTGAGGAGCGAAAGCGTGGGTAGCGAACAGG
>LOWRY-BTS-794
TACGGAGGGTGCAAGCATTAATCGGATTTACTGGGCGTAAAGGGTGCGTAGGCGGATTGGCAAGTCAGGTGTGAAATTCAGGTACTCAATACCTGAGCTGCACTTGAAACTACCTTTCTTGAGGTCAGGCGGAGAGAACGGAATTCCATATGTAGCGGTGAAATGCGTAGATATATGGAAGAACACCTGTGGCGAAAGCGGTTCTCTAGCTTGATACTGACGCTGAGGCACGAGAGCGTGGGGAGCAAACAGG
>LOWRY-BTS-795
TACGGAGGGTGCAAACGTTGCTCGGAATCATTGGGCGTAAAGCGCACGTAGGCTGCTCGACAAGTTGGATGTGAAAGCCCTTGGCTCAACCGAGGAAGTGCATCCAAAACTGGCGGGCTTGAATCTCGGAGGGGGTCGGAGAATTCCGGGTGTAGAGGTGAAATTCGTAGATATCCGGAGGAATACCAGTGGCGAAGGCGCCGACCTGGACGAAGATTGACGCTGAGGTGCGAAAGCGTGGGGAGCAAACAGG
>LOWRY-BTS-796
TACGTAGGTGGCAAACGTTGTTCGGAATTACTGGGCATAAAGAGTTTGTAGGCGGCTTAATAAGTCAGGTGTGAAATCCCGGGGCTCAACTTCGGAATGGCACTTGATACTGTTAAACTAGAATAACGGAGAGGTGAGTAGAATTCATGGTGTAGCGGTGAAATGCGTTGATATCATGGAGAATACCAATGGCGAAGGCAGCTCACTGGCCGATTATTGACGCTGAGAAACGAAAGCTAGGGTAGCGAAAGGG
>LOWRY-BTS-797
TACGAGGGGTCCTAGCGTTGCTCGGAATCATTGGGCGTAAAGCGGGTGTAGGTGGACGACCAAGTCAGATGTGAAAGCCCCGGGCTTAACCCGGGAAGTGCATTTGAAACTGGTTGTCTTGAATGCAGTAGAGGAAGGTGGAATTCCAAGTGTAGTGGTGAAATACGTAGATATTTGGAGGAACATCGGTGGCGAAGGCGACCTTCTGGACTGTTACTGACACTGAGACCCGAAAGCGTGGGGATCAAACAGG
>LOWRY-BTS-798
TACGTAGGTGGCAAGCGTTACTCGGAATCACTAGGCGTAAAGCGCAGGTAGGCGGTTTGGTAAGTCTTTTGTGAAAGCTCCCGGCTCAACTGGGAGAGGCCAAAGGAAACTACCAGGCTTGAGTGTGGTAGAGGAAGCTGGAATTCCCGGTGTAGCGGTGAAATGCGTAGATATCGGGAGGAATACCTATGGCGAAAGCAGGCTTCTGGGCCATCACTGACGCTGAGCTGCGAAAGCTAGGGGAGCAAACAGG
>LOWRY-BTS-799
TACGGAGGGTGCTAGCGTTGTTCGGAATTACTGGGCGTAAAGCGCGCGTAGGCGGTATAGCAAGTTGGGAGTGAAATCCCGGGGCTCAACCTCGGAATTGCTTTCAAAACTATTATACTAGAGTGTGGTAGGGGACAGTGGAATTCCTAGTGTAGAGGTGAAATTCGTAGATATTAGGAGGAACACCAGAGGCGAAAGCGACTGTCTGGACCATTACTGACGCTAAGGCGCGAAAGCGTGGGGAGCAAACAGG
>LOWRY-BTS-800
TACGAGAGGCCCGAGCGTTAATCGGAATCACTGGGCTTAAAGGGTGCGTAGGCGGATGCGCAAGTGCTTCGTGAAATCCCCCGTCTCAACCGGGGAACTGCGGGGCAGACTGCGTGTCTTGAGGCAAGTAGAGGTCGCCGGAACGCTAGGTGGAGCGGTGAAATGCGTAGATATCTAGCGGAACGCCCGAGGTGAAGACGGGCGACTGGGCTTGTCCTGACGCTGAGGCACGAAAGCGTGGGGAGCAAACAGG
>LOWRY-BTS-801
TACGGAGGGTGCAAGCATTGATCGGAATTACTGGGCGTAAAGGGCGCGTAGGCGGCCGAGGAAGTCAGGTGTGAAATTCCTGGGGCTCAACCCCGGAACTGCATTTGAAACTTTTTGGCTAGAGTTCAGTTAGGGAAAACGGAATTCCACGTGTAGCGGTGGAATGCGTAGATATGTGGAAGAACACCGGTGGTGAAGACGGTTTTCTGGGCTGATACTGACGCTGAGGCGCGAGAGCTAGGGGAGCAAACAGG
>LOWRY-BTS-802
TACAGGAGGGGCAAGTGTTACTCGTAATGATTGGGCGTAAAGGGTATGTAGGCGGTATATGAAGTTAGAATGTGAAAAGCATATAAAACCAGAATACTAGAATGAAGGAGAGGTAAGCCGTATTCCTATAGGAGAGGTGAAATGTGAAGATAATAGGAGGACGATCGAAGGCGAAGGCAGCTTACTGGCCGAAAATTGACGCTGAGGTACGAAAGCATGGGGAGCAAACGGGATTAGATACCCTAGTAGT
>LOWRY-BTS-803
TACGGGGGGAGCTAGCGTTATCCGGAATGATTGGGCGTAAAGTGTTCGTCGGTGGGTTTTAATTTTTTTTGAAAAAGACTTTAGGTAATACTAATTAATTCTTATAACAAATAAAACCTAGAGTTAAAAACAGGATAATAGAACTTTATGACTAGGGATAGCATCCAAAGATTCATTAAAGGAATGCCTGTGGTGAAAACGATTATCTAGTTTTAACTGACGCTAAGGAACGAAAGCATAGGTAGCAAACAGG
>LOWRY-BTS-804
GACGTAGGGTGCAAGCGTTGTCCGGAATTATTGGGCGTAAAGAGTTCGTAGGCGGTTTGTCAAGTCTGATGTTAAAGCCCGGTGCTCAACACCGGCATGGCATCGGAAACTGGCAGGCTAGAGTGTGGTAGAGGCAAGGGGAATTCCCGGTGTAGCGGTGAAATGCGTAGATATCGGGAGGAACACCAGTGGCGAAAGCGCCTTGCTGGGCCATTACTGACGCTGAGGAACGAAAGCCAGGGTAGCGAAAGGG
>LOWRY-BTS-805
TACGAAAGGGGCTAGCGTTATTCGGTCAAATTGGGCGTAAAGGATTCTAAGGCAGTTTTTTGAATGTCAAAAATTAAATGTCAAAGCTAAACTTTGGAATAATTTTTGAAACTAAATTTCTCGGAGTAATTTAAGGGTTAATAGTAGTTCTTCAATAAGGCTCATATCTGTAAATAGAAGAAGGAGGACCTAGGGTGAAAACAATTAACTATTTTTTTACTGACGCTGATGGATTAAAGTATAGGGAGCAAACAGG
>LOWRY-BTS-806
TACGAGGGGAGCTAGCGTTATTCATAATTATTGGGCGTAAAGCGCATGTAGATGGTTTATTAAGTTAATAAAGGAAAAACTAGAACACAATTCTTTAAATTTTTATTAATACTGGTAGACTTGAGTTGTTTGGAAGATAAAAGTATTTTTAGAGTAAAGGTAGAATTTTTAGATACTAAAAGGACTTTCAATGGGCGGAAGCGTTTATCTATTAATAACTGACATTGAGATGCAAAGGCATGGGGATCAACCAGG
>LOWRY-BTS-807
TACGAAGGGGGCTAGCGTTGTTCGGAATTACTGGGCGTAAAGCGCACGTAGGCGGATTGTTAAGTCGGGGGTGAAATCCCGGGGCTCAACCCCGGAACTGCCTTCGATACTGGCAATCTCGAGTCCGAGAGAGGTGAGTGGAATTCCGAGTGTAGAGGTGAAATTCGTAGATATTCGGAGGAACACCAGTGGCGAAGGCGGCTCACTGGCTCGGTACTGACGCTGAGGTGCGAAAGCGTGGGGAGCAAACAGG
>LOWRY-BTS-808
TACGAAGGTGGCGAGCGTTACTCGGAATTACTAGGCGTAAAGCGCAGGTAGGTGGTTTGGTCAGTCTATGATGAAAGCTCCCGGCTTAACTGGGAGAGGTTTATGGATACTGCCAAGCTGGAGTGTGGGAGAGGGTACTGGAATTCCAGGTGTAGCGGTGAAATGCGTAGATATCTGGAGGAACACCGATGGCGAAAGCAGGTACCTGGCCCAATACTGACACTGAGCTGCGAAAGCTAGGGGAGCAAACAGG
>LOWRY-BTS-809
TACGAAGGGGGCTAGCGTTGTTCGGAATTACTGGGCGTAAAGCGCACGTAGGCGGCTTGGTAAGTTGGGGGTGAAATCCCGGGGCTCAACCTCGGAATTGCCTTCAAAACTGCCTGGCTTGAGTTCGAGAGAGGTGAGTGGAATTCCCAGTGTAGAGGTGAAATTCGTAGAGATTGGGAAGAACACCAGTGGCGAAGGCGGCTCACTGGCTCGATACTGACGCTGAGGTGCGAAAGCGTGGGGAGCAAACAGG
>LOWRY-BTS-810
TACGTAGGTGGCAAGCGTTGTCCGGATTTACTGGGCGTAAAGAGCGCGCAGGCGGTCTTGTAAGTCGAATGTGAAAGCCCCTGGCTCAACCAGGGAGGGTCATTCGATACTGCTTGACTCGAAGGCAGGAGAGGGAAGTGGAATTCCGGGTGTAGTGGTGAAATGCGTAGATATCCGGAGGAACACCAGTGGCGAAGGCGACTTTCTGGCCTGTTCTTGACGCTGAGGCGCGAAAGCTAGGGGAGCAAACGGG
>LOWRY-BTS-811
TACAGAGGTCCCAAGCGTTGTTCGGATTCACTGGGCGTAAAGGGTGCGTAGGTGGTCGGGTAAGTCTGATGTGAAATCTCCGAGCTCAACTCGGAAAATGCATCGGATACTATTCGGCTCGAGGATTGGAGGGGGGACTGGAATACTTGGTGTAGCAGTGAAATGCGTAGATATCAAGTGGAACACCAGTGGCGAAGGCGAGTCCCTGGACAATTCCTGACACTGAGGCACGAAAGCTAGGGGAGCAAACGGG
>LOWRY-BTS-812
TACGAGTGCCCCAAGCGTTATCCGGAATCATTGGGCGTAAAGGGTGTGTAGGTTGTCTGGTTAGTCTTCTGTTAAAATTCTGAGCTTAACTCAGAACTCGCAGGGGAAACGGCCAAACTAGAGGATGTGAGAGGTGAATGGAACTCATGGAGTAGGGGTGAAATCCGTTGATATCATGGGGAACACCAAAAGCGAAGGCAATTCACTGGCGCATTCCTGACACTGAGACACGAAAGCGTGGGTAGCGAACGGG
>LOWRY-BTS-813
TACAGAGAGGGCTAGTGTTGTTCAGAATGACTGAGCGTAAAGGGTGCGTAGGCGGTTAATATAGTTAGTAGTGAAAGCCCATTTAATAAGTGGAAGGGCTACTAATACGTATTAGCTAGAGTAAAATAGAGGATGATAGAATGTGTGGTGTAGAGATAAAATTCGATGATATCACATGGAATACCAATAGCGAAGGCAATCATCTAGGTATTATACTGACGCTGATGCACGAAAGCGTGGGGATCAAAAGGG
>LOWRY-BTS-814
TACGTATGGGGCAAGCGTTGTTCGGAATTATTGGGCGTAAAGGGCTCGCAGGTGGTTTGTTAAGTTGGTGGTTTAATCTCTGGGCTCAACCCAGAGTCAGCCTCCAAAACTGGCGAACTTGAGTACGATAGGGGATAGCGGAATTCTCGGTGTAGCGGTGGAATGCGTAGATATCGAGAGGAACACCAATGGCGAAGGCAGCTATCTGGATCGTAACTGACACTCATGAGCGAAAGTGCGGGGAGCAAACAGG
>LOWRY-BTS-815
TACAGAGGGTGCAAGCGTTGTCCGGATTTATTGGGCGTAAAGCGTCTGTAGGCTGCTTATCAAGTCTGGAGTGAAATAATGGAGCTCAACTCCATTCCCGCTTCGGAAACTGATAAGCTAGAAACAGCTAGGGGTTCGTGGAATTTCCAGTGTAGCGGTGAAATGCGTAGATATTGGAAGGAACACCAGAGGCGAAGGCGGCGAACTGGAGCTGATTTGACGCTGAGAGACGAAAGCCAGGGGAGCGAAAGGG
>LOWRY-BTS-816
TACGGAGGGTGCAAGCATTGATCGGAATTACTGGGCGTAAAGGGCGCGTAGGCGGCCGAGGAAGTCAGGTGTGAAATTCCTGGGGCTCAACCCTGGAACTGCATTTGAAACTTTTTGGCTAGAGTTCAGTTAGGGAAAACGGAATTCCACGTGTAGCGGTGGAATGCGTAGATATGTGGAAGAACACCGGTGGTGAAGACGGTTTTCTGGGCTGATACTGACGCTGAGGCGCGAGAGCTAGGGGAGCAAACAGG
>LOWRY-BTS-817
GACAGAGGGTGCAAACGTTGTTCGGAATTACTGGGCGTAAAGCGCGTGTAGGCTGCTTGGAAAGTCGGATGTGAAAGCCCTGGGCTCAACCTAGGAAGTGCATTCGAAACTTCCAAGCTCGAGTTTCGGAGAGGAAGGCGGAATTCTCGGTGTAGAGGTGAAATTCGTAGATATCGAGAGGAACATCGGTGGCGAAGGCGGCCTTCTGGACGATGACTGACGCTGAGACGCGAAAGCGTGGGGAGCAAACAGG
>LOWRY-BTS-818
TACGAACCGGACGAACGTTATTCGGAATTATTGGGCTTAAAGGGTGCGTAGGCGGTGCGGTAAGTGAGGTGTGAAATCCCACGGCTCAACCGTGGAATTGCGCTTCATACTGCCGTGCTAGAGGGAGACAGGGGTAAGCGGAACTGATGGTGGAGCGGTGAAATGCGTTGATATCATCAGGAACACCAGTGGCGAAAGCGGCTTACTGGGTCTCTTCTGACGCTGAGGCACGAAAGCTAGGGTAGCGAACGGG
>LOWRY-BTS-819
GACGTAGGGTGCAAGCGTTATTCGGATTTACTGGGTTTAAAGCGTGCGTAGGCGTCTCTTCAAGTCAATGATAAAATTTTGATGCTTAACGTCAAAGTGCTTATTGATACTGTAGAGATTGAGTTAATTAAAGGTAGGCAGAATTTGCAGTGTAGTAGTGAAATGCGTAGATATTGCAAGGAATTCCGTTAGCGTAGGCAGCTTACTGTAATTAACTGACGCTGATAGCACGAAAGGCGGGTAGCAAACAGG
>LOWRY-BTS-820
TACAGAGGGTGCAAGCGTTAATCGGAATTGTTGGGCGTAAAGGGCTTGTAGGTGGTTAATTAAGTTAGGTGTGAAAACCCTGGGCTCAACCTGGGACGTGCATTTAATACTGATTGACTAGAATAGAGCAGAGGAGAGGGGAATTCCTGGTGTAGCAGTGAAATGCGTAGAGATCAGGAGGAACATCTGTGGCGAAGGCGCCTCTCTGGGTTCATATTGACACTGAAAAGCGAAGGCGTGGGGATCAAACAGG
>LOWRY-BTS-821
TACGTAAGTGGCGAACGATGTCCGGATTCACTGGGTGTAAAGCGCATGTAGGCGGCTTGGTAAGTCTGAGGTGAAATCCACGGGCCTAACCCGTGAACTGCCTTGGAAACTGCCGAGCCCGAGGGCCAGAGGGGAAAGTGGAATTTCGGGTGTAGCGGTGAAATGCGTAGATATCCGAGAGAACACCGATGGCGAAGGCAGCTTTCTGGCTGGTTCCTGACGCTGAGATGCGAAAGCTAGGGGAGCGAACGGG
>LOWRY-BTS-822
TACGTAGGTGGCAAGCGTTGTCCGGATTTACTGGGCGTAAAGAGCACGTAGGCGGCCAGACAAGTCTATGGTGAAATCTCCCGGCCCAACTGGGAGGGGTCTGTGGATACTGTCTGGCTTGAGTGCTGTAGAAGAAAGCGGAATTCCCGGTGTAGCGGTGAAATGCGTAGATATCGGGAGGAACACCAGTGGCGAAAGCGGCTTTCTAGGCAGTAACTGACGCTGAGGTGCGAAAGCGTGGGGAGCAAACCGG
>LOWRY-BTS-823
TACAGAGGTGGCAAGCGTTGTTCGGATTCACTGGGCGTAAAGGGTGTGTAGGTGGTTTGGTAAGTTGGATGTGAAAGGCCACAGCTCAACTGGGGAATTGCATCCAAAACTACTTTACTAGAGGATTTGGGAAGTGAGCGGAATTCTAGGTGTAGCGGTGAAATGCGTAGATATCTAGAAGAACACCAGTGGCGTAGGCGGCTCACTATCATTCTCCTGACACTGAGACACGAAAGCATGGGGAGCAAACGGG
>LOWRY-BTS-824
TACAGAGGTGGCAAGCATTGTTCGGATTCATTGGGTGTAAAGGGTTTGTAGGCGGTTTAGTAAGTCGGGTGTGAAATCCCATGGCTCAACCATGGAACTGCGCTCGAAACTGCTAGACTAGAGTTTGGAAGAGGAAGATGGAATTCTCGGTGTAAGGGTGAAATCTGCAGATATCGAGAGGAACACCAGTTGCGAAGGCGATCTTCTGGTCCAAAACTGACGCTGAGAGACGAAAGCTAGGGGAGCAAACGGG
>LOWRY-BTS-825
CACGTACTGTGCGAACGTTATTCGGAATCACTGGGCTTAAAGGGTGCGTAGGCGGCGAATCAAGTCAGGTGTGAAATGCCGGAGCTCAACTGCGGCATTGCGCTTGAAACTGATTTGCTTGAGTATTTCAGGGGTGTGGGGAACTGCCAGTGGAGCGGTGAAATGTGTTGATATTGGCAGAAACACCGGAGGCGAAAGCGCCACACTGGGGAATAACTGACGCTGAGGCACGAAAGCCAGGGGAGCGAACGGG
>LOWRY-BTS-826
CACGGGGGGAGCAAGCGTTGTTCGGAATCACTGGGCGTAAAGGGCGTGTAGGCGGTCAGGTAAGTGGGATGTGAAATGCTCCGGCTCACCCGGAGAGGTGCATCCCATACTGCTTGGCTTGAGTTCGGGAGAGGATGGGGGAATTCCTGGTGTAGCGCTGAAATGCGTAGATATCAGGAGGAACACCGGTGGCGAAGGCGCCCATCTGGCCCGATACTGACGCTGAGGCGCGAAAGCTAGGGGAGCAAACGGG
>LOWRY-BTS-827
TACGTAGGTGACAAGCGTTATCCGGAATTACTGGGCGTAAAGCGCACGCAGGCGGCGCTATAAGTCTGATGTGAAACCTTCTGGCTTAACCAGAAGACGTCGTTGGATACTGTAGTACTTGAGGCGATGAGAGGAATGCGGAATTCTCGGTGTAATGGTGGAATATGTAGATATCGAGAGGAGCATCTGAGGCGAAAGCGGCATTCTAGCATTAGCCTGACGCTCATGTGCGAAAGCGTGGGGAGCGAACGGG
>LOWRY-BTS-828
TACGGAGGATCCAAGCGTTATCCGGATTCATTGGGTTTAAAGGGTGCGTAGGCGGAATTGTAAGTCAGTGGTGAAATCCTACAGCTTAACTGTAGAACTGCCATTGATACTGCAAATCTTGAGTACATTTGATGTGGGCGGAATGTGTCATGTAGCGGTGAAATGCTTAGATATGACACAGAACACCGATTGCGAAGGCAGCTCACAAAACTGTAACTGACGCTGAGGCACGAAAGCGTGGGTATCAAACAGG
>LOWRY-BTS-829
TACAGAGGTGGCAAGCGTTGTTCGGAATTACTGGGCGTAAAGGGCGCGTAGGCGGTTCGCTAAGTCCCGCGTGAAATCCCCCGGCTCAACCGGGGAACTGCGCGGGAAACTGGCAGGCTTGAGTTCGGGAGAGGGAAGCGGAATTCCGGGTGTAGCGGTGAAATGCGTAGATATCCGGAGGAACACCGGTGGCGAAGGCGGCTTCCTGGACCGACACTGACGCTGAGGCGCGAAAGCTAGGGGAGCAAACGGG
>LOWRY-BTS-830
TACGAAGGGTGCTAGCGTTGTTCGGAATGACTGGGCGTAAAGGGTGCGTAGGCGGCCAGAAGCGTCTGATGTGAAATCCCTGGGCTTAACCTAGGAACTGCATTGGATACGGTCTGGCTAGAGTCCGCGAGAGGAAGATGGAATTGTGCGTGTAGAGGTGAAATTCGTAGATATGCACAAGAACACCGGTGGCGAAGGCGATCTTCTGGAGCGGTACTGACGCTAAGGCACGAAAGTGTGGGGAGCAAACAGG
>LOWRY-BTS-831
TACGGAGGGTGCAAACGTTGCTCGGAATTATTGGGCGTAAAGCGCACGTAGGCGGCCAAACAAGTTGGATGTGAAAGCCCAGGGCTCAACCCTGGAAGTGCACCCAAAACTGTTTGGCTTGAGTTCCGGAGGGGCCCAGAGAATTCCCGGTGTAGCGGTGAAATGCGTAGATATCGGGAAGGAGGCCGGTGGCGAAGGCGGCGCTCTGGAACGTACCTGACGCTGAGGTGCGAAAGCGTGGGGAGCAAACAGG
>LOWRY-BTS-832
TACGTAGGGAGCAAGCGTTGTCCGGAATCATTGGGCGTAAAGCGCGCGTAGGTGGCCACATAAGTCCGCTGTGAAAGTCAAAGGCTCAACCTTTGAAAGCCGGTGGATACTGTGTGGCTAGAGTACGGAAGAGGCGAGTGGAATTCCACGTGTAGCAATGAAATGCGTAGATATGTGGAGGAACACCGATGGCGAAGGCAGCCTCCTGGGCCGACACTGACGCTCATGCACGAAAGCGTGGGGAGCAAACAGG
>LOWRY-BTS-833
TACGAAGGTGGCAAGCGTTGTTCGGATTTACTGGGCGTAAAGGGCGCGTAGGCGGCGTGTTAAGTCAGCTGTGAAATCTCCAAGCTTAACTTGGAACGGTCAGCTGATACTGATGTGCTAGAGTGCAGAAAGGGCAATCGGAATTCTTGGTGTAGCGGTGAAATGCGTAGAGATCGGGAGGAAGGCCGGTGGCGAAGGCGGCGCTCTGGAACATTTCTGACGCTGAGGCTCGAAAGCGTGGGGAGCAAACAGG
>LOWRY-BTS-834
TACAGAGGGTGCGAGCGTTAATCGGAATTACTGGGCGTAAAGCGCGCGTAGGCGGCTTTGCAAGTCGGGTGTGAAATCCCCAGGCTTAACCTGGGAACTGCATTCGAGACTGCATTGCTAGAGTATGGGAGAGGGAAGCGGAATTCCCGGTGTAGCGGTGAAATTCGTAGATATTGGGAAGAACACCGGTGGCGAAGGCGGCCATCTGGACCGGTATTGACGCTGAGGCGCGAAAGCGTGGGGAGCAAACAGG
>LOWRY-BTS-835
GACGAAGGGGGCTAGCGTTGTTCGGAAGTACTGGGCGTAAAGGGCGCGCAGGCGGCTCTACAAGTCAGGCGTTAAAGACCCAGGCTCAACCTGGGGAATGCGCTTGATACTGTAGGGCTTGAGATCGGAAGAGGAGAGTGGAATTCCCAGTGTAGAGGTGAAATTCGTAGATATTGGGAAGAAGGCCGGTGGCGAAGGCGGCGCTCTGGAACGTACCTGACGCTGAGGTGCGAAAGCGTGGGGAGCAAACAGG
>LOWRY-BTS-836
GACGTAGGGTGCGAGCGTTGTTCGGAATTACTGGGCGTAAAGGGCGCGTAGGCGGTCTTGTAAGTCAGGCGTGAAAGGCCCGGGCTCAACCTGGGGACTGCGCTTGATACTGCGAGGCTTGAATCCGGGAGAGGATGGCGGAATTCCCAGTGTAGAGGTGAAATTCGTAGATATTGGGAAGAACACCGGTGGCGAAAGCGAGTTACTGGATCATTACTGACGCTGAGGAACGAAAGCCAGGGTAGCAAAAGGG
>LOWRY-BTS-837
TACGAACTGTGCAAACGTTATTCGGAATCACTGGGCTTAAAGGGTGCGTAGGCGGTCGCACAAGTCTTCCGTTAAATCCACCTGCTTAACAGATGGGCTGCGGAAGATACTATAGAGCTAGGAGGCGGGAGAGGCAAGCGGTACTCGATGGGTAGGGGTAAAATCCGTTGATCCATTGAAGACCACCAGTGGCGAAGGCGGCTTGCCAGAACGCGCTCGACGGTGAGGGATGAAAGCTGGGGGAGCAAACCGG
>LOWRY-BTS-838
TACGAAGGGGGCTAGCGTTGTTCGGAATTACTGGGCGTAAAGCGCGCGTAGGCGGATCGGTCAGTTAGGGGTGAAATCCCGGGGCTCAACCCCGGAACTGCCTTTAATACTGCCGATCTAGAGTCCGGAAGAGGTGAGTGGAATTCCGAGTGTAGAGGTGAAATTCGTAGATATTCGGAGGAACACCAGTGGCGAAGGCGGCTCACTGGTCCGGTACTGACGCTGAGGTGCGAAAGCGTGGGGAGCAAACAGG
>LOWRY-BTS-839
TACAGAGGTCTCAAGCGTTGTTCGGAATCACTGGGCGTAAAGGGTGCGTAGGTGGCGTGGAAAGTCAGATGTGAAATCCGGGGGCTCAACCTCCGAATAGCATCCGATACTCCCATGCTAGAGAACTGGAGGGGGATCTGGAATTCTCGGTGTAGCAGTGAAATGCGTAGATATCGAGAGGAACACTAGTGGCGAAGGCGAGATCCTGGACAGTATCTGACACTGATGCACGAAGGTCAGGGGAGCAAACGGG
>LOWRY-BTS-840
TACGGGAGGGGCGAGTGTTATTCAGAATGACTGGGCGTAAAGAGCGTGTAGGCGGCTTAGTTACAGGTGTAATTTTATAAAGGTAAAAGTGGAGGGCTCAACCCTTTTCAGACCCTATAACATTACTAAGCTTGAGTACTTGTTAGGATTTTAGAACTTTTGCTGTAGCTTTAATATGCGTAAAAAGCAAGAAGAATGCCGCCACGAAGGTAGAAATCTAGCTTGATACTGACGCTGAGGCGCGAAAGCGTGGGGAGCAAAGCGG
>LOWRY-BTS-841
TACAGAGACCTCAAGCGTTATCCGGATTTATTGGGCGTAAAGCGTAGGTAGGCTGTCTTGTTAGTCGGATGTCAAAGCTCGGGGCTCAACCCCGAAAAGGCATTCGTAACGGCAAGACTAGAGGACGTGAGAGATCAGTGGAATTTATGGTGTAGTAGTGAAATGCGTTGATATCATAAAGAACACCCAAGGCGAAGGCAACTGATTGGCACGTATCTGACGCTGAGCTACGAAAGCGTGGGGAGCGAATGGG
>LOWRY-BTS-842
TACGGAGGGTGCAAGCGTTGTTCGGAATCACTGGGCGTAAAGCGCGTGTAGGCGGCTTCCTAAGTCTGGTGTGAAAGCCCGGGGCTCACCCCCGGAAGTGCATTGGATACTGGGAGGCTTGAATCCGGGAGAGGATGGCGGAATTCCCAGTGTAGAGGTGAAATTCGTAGATATTGGGAAGAACACCGGTGGCGAAGGCGGCCATCTGGACCGGTATTGACGCTGAGGCGCGAAAGCGTGGGGAGCAAACAGG
>LOWRY-BTS-843
TACGAGGGGTCTAAGCGTTGTTCGGAATCACTGGGCGTAAAGCGGGTGTAGGTGGCTATGCAAGTTGGATGTGAAAGCCCCGGGCTCAACCCGGGAAGTGCATCCAAAACTACGTAGCTTGAGTGCGGGAGAGAAAGGCAGAATTCCTGGTGTAGTGGTGAAATACGTAGATATCAGGAGGAACTCCGGTGGCGAAGGCGGCCTTTTGGCCCAGCACTGACACTCAGACCCGAAAGCGTGGGTAGCAAACAGG
>LOWRY-BTS-844
TACAGAGGGTGCGAGCGTTGTCCGGATTTATTGGGCGTAAAGAGTTTGTAGGCGGCAAAGCAAGTCAGGAGTGAAAGAATGGAGCTCAACTCCATCCACGCTTTTGAAACTGCTTTGCTAGAGACTGTTAGAGGTGAGTGGAATTCCCAGTGTAGCGGTGAAATGCGTAGATATTGGGAGGAACACCAGAGGCGAAGGCGACTCACTGGAGCAGTTCTGACGCTGAGAAACGAAAGCTAGGGTAGCAAATGGG
>LOWRY-BTS-845
AACGGAGAGGGCAAGTGTTATTCGTATTTACTGGGCGTAAAGCGTATGGAGGTTGTTTATTAAGTTATAGATGAAAGTAGAATATTATGTTTCTAAGATTTATAATACTGATTTACTAGAGTATTTTAGAGTATAGTAGTACTTTAAGTGGAAAGGTAACATTTTTCAATATTTAAAGGACTAACATTCGACGACGGTTATTGTTCATAAAATACTGACACTCAAGTACGAAAGCACGGGGAGCAAACAGG
>LOWRY-BTS-846
TACGAAGGTGGCAAGCGTTACTCGGAATTACTAGGCGTAAAGGGCAGGTAGGTGGTTTGATAAGTCTGTTGTGTAAGCTCCCGGCTTAACTGGGAGAGGTCAACGGAAACTATCAGACTTGAGTATAGGAGAGGTTACTGGAATTCCCGGTGTAGCGGTGAAATGCGCAGAGATCGGGAGGAACACCAATGGCGAAAGCAGGTAACTGGACTATTACTGACACTAAGCTGCGAAAGCTAGGGGAGCAAACAGG
>LOWRY-BTS-847
TACGAAGGGGGCAAGCGTTATTCGCCTTGACTGGGCGTAAAGGGTACGTAGGCTGTGTGTTTTATTTATGTAAATTAAATCCGGGCATAACCCTTGAAAATTATATAGGTATAAAGTATTCTTTGAGTATATGCGAGGTATGTCTTATCTACGGTGTAAAGGTAAAATTTGACAATATCGTAGGTCAGTCCAAAAGGTGAAAACTACATACTAGCTATATACTGACGCTGAATTGCGAAAGCATGGGGTTCAAACAGG
>LOWRY-BTS-848
TACGAAGGTCCCAAGCGTTGTTCGGAATCATTGGGCGTAAAGCGAGTGCAGGTGGCTTTTTAAGTCAGGAGTGAAAGCCCAGAGCTCAACTCTGGAAGTGCTTTTGATACTGGAAAGCTTGAATGTGGCAGAGGGTGCTAGAATACATAATGTAGTGGTGAAATACGTAGATATTATGTGGAACACCGGTGGCGAAGGCGGGCACCTGGGCCAACATTGACACTCAGACTCGAAAGCGTGGGGATCAAACAGG
>LOWRY-BTS-849
TACAGAGGGTGCGAGCGTTAATCGGATTTACTGGGCGTAAAGCGTGCGTAGGCGGCTTTTTAAGTCGGATGTGAAATCCCTGAGCTTAACTTAGGAATTGCATTCGATACTGGGAAGCTAGAGTATGGGAGAGGATGGTAGAATTCCAGGTGTAGCGGTGAAATGCGTAGAGATCTGGAGGAATACCGATGGCGAAGGCAGCCATCTGGCCTAATACTGACGCTGAGGTACGAAAGCATGGGGAGCAAACAGG
>LOWRY-BTS-850
GACAGAAGGTGCAAGCGTTACTCGGAATTACTGGGCGTAAAGCGTCTGTAGGCGTTCTCCCACGTTTGGTATGAAATCCCGACGCTCAACGTCGGACGCGTGCCGAAAACGAGGAGAATTGAGCAACTCAGAGGCATATGGAATGTCGTGTGTAGGGGTAAAATCCGTAGATACACGATGGAACGCCGAAAGCGAAGGCAGGATGCTAGGGGTTTGCTGACGCTGAGAGACGAAAGCGTGGGGAGCAAAGGGG
>LOWRY-BTS-851
GACAGAGAGGACGAGCGTTATTCATCATTATTAGGTGTAAAGGGTAGGTAGGTTGGTGATTCTTCATAAGAAAAATTTTATTAGTTTTGCTAATTATTTTTTATGTAATTGCCTAGAATTACGGACAAAAGAGTAGAATTTCTAGCGTAGAGGTGAAATTTGACGATACTAGAAAGGCTTTTATGTGAAAACAACTCTTTAGTTTATAATTGACGCTAAACTACGAAGGTGCAGGTATCAAATAGGATTA
>LOWRY-BTS-852
TACAGAGGGTGCAAGCGTTAATCGGAATTACTGGGCGTAAAGCGTGCGTAGGCGGATGCTTAAGTCAGGTGTGAAAGCCCTGGGCTTAACCTAGGAATTGCATCTGATACTGGGTATCTAGAGTATGGTAGAGGATAGTGGAATTTCAGGTGTAGCGGTGAAATGCGTAGATATCTGAAGGAACACCAGTGGCGAAGGCGACTGTCTGGGCCAATACTGACGCTGAGGTACGAAAGCATGGGTAGCGAACAGG
>LOWRY-BTS-853
TACGTAGGTCCCAAGCGTTATCCTGATTTACTGGGCGTAAAGCGTCCGTAGCCGGCTTAGTAAGTCCGCTTTCAAAACCCGAAGCTCAACTTCGGATCGGGAGTAGATACTGCAAAGCTAGAGAAAGATAGAGGTATGTAGAATTTCAGGTGGAGGGGTGAAATCCGTTGATATCTGAAGGAATACCAAAAGCGAAGGCAGCATGCTATATCTTTTCTGACGGTCAGGGACGAAAGTATGGGGAGCGAACGGG
>LOWRY-BTS-854
TACGGAGGGTGCAAGCATTAATCGGATTTATTGGGCGTAAAGGGCGCGTAGGTGGCTTATCAGGTCAGATGTGAAATTCCGTGGCTCAACTACGGAGCTGCATTTGAAACTGATAGGCTAGAGGGTAGACGGAGAAAACGGAATTCCGCATGTAGCGGTGAAATGCGTAGATATGCGGAAGAACACCGGTGGCGAAAGCGGTTTTCTAGTTTACCTCTGACACTGATGCGCGAAAGCGTGGGGAGCAAACAGG
>LOWRY-BTS-855
AACGGAGAGGACAAGTGTTACTCGTATTGACTGGGTGTAAAGCGTGCGTAGACGGTAATAAGAGTATTAAAAAAAATCACTAGCGCATTACGCGATGTGTTTTTAATATACTTTATTTCTAGAGTTAAATGGAGGTGGGCAGAGTTTCAAGTGTAGGGGTGAAATCTTTTAATATTTGAAGTACTACCAGTGGCGAAGGCGGCTCACCATATTTGTACTGACGTTGAGGCACAAAAGCGTAGGTATCGAACAGG
>LOWRY-BTS-856
TACGGAGGATCCAAGCGTTATCCGGAATCATTGGGTTTAAAGGGTCCGTAGGTGGACGATTAAGTCAGGGGTGAAATCTTGCAGCTCAACTGTAAAATTGCCCTTGATACTGGTTGTCTTGAATCATTGTGAAGTGGTTAGAATATGTAGTGTAGCGGTGAAATGCATAGATATTACATAGAATACCGATTGCGAAGGCAGATCACTAACGGTGCATTGACACTGATGGACGAAAGCGTGGGGAGCGAACAGG
>LOWRY-BTS-857
TACGTAGGTGGCGAGCGTTGTCCGGATTTATTGGGCGTAAAGAGCCCGCAGGCGGTTTGTTAAGTTTCAGGTGAAATCTCCTGGCTCAACTGGGAGGGGTCCTGGAAAACTGGCAGACTTGAGGCAGGGAGAGGGATGTGGAATTCCCGGTGTAGTGGTGAAATGCGTAGATATCGGGAGGAAGGCCGGTGGCGAAGGCGGCGCTCTGGAACATACCTGACGCTGAGACACGAAAGCGTGGGGAGCAAACAGG
>LOWRY-BTS-858
TACAGGGGGTGCAAGCGTTAATCGGAATTACTGGGCGTAAAGCGCGCGTAGGTGGTTTGTTAAGTTGGATGTGAAAGCCCCGGGCTCAACCTGGGAACTGCATCCAAAACTGGCAAGCTAGAGTACGGTAGAGGGTGGTGGAATTTCCTGTGTAGCGGTGAAATGCGTAGAGATCGGGAGGAAGGCCGGTGGCGAAGGCGGCGCTCTGGAACATACCTGACGCTGAGACACGAAAGCGTGGGGAGCAAACAGG
>LOWRY-BTS-859
TACGTAGGGTGCGAGCGTTGTCTGGAATTATTGGGCGTAAAGGGCTCGTAGGCGGTTTGTCACGTCGGGAGTGAAAACTCGGGGCTTAACCCCGAGCCTGCTTCCGATACGGGCTGACTAGAGGTATGCAGGGGAGAACGGAACTCTTGGTGGAGCGGTGAAATGCGTAGATATCAAGAGGAACACCGAAGGCGAAGGCAGCTCTCTGGTCCGTTTCTGACGCTGAGGTGCGAAAGCCAGGGGAGCAAACGGG
>LOWRY-BTS-860
TACGGAGGGTGCAAGCGTTATCCGGAATTCTGGGTTTAAAGGGTGCGTAGGCGGCGCTGTAAGTCAGTGGTGAAAGGTTCCGGCTTAACCGGAGAATGGCCTTTGATACTGCAGTGCTAGGATTGGGTTGAGGTTGGCGGAATGTGACATGTAGCGGTGAAATGCATAGAGATCGGGAGGAAGGCCGGTGGCGAAGGCGGCGCTCTGGAACATTTCTGACGCTGAGGCTCGAAAGCGTGGGGAGCAAACAGG
>LOWRY-BTS-861
GACGAACCTGACAAACGTTATTCGGAATTACTGGGCTTAGAGGGTGCGTAGGCGGCGTGGCAAGTTGGGTGTGAAATCCCTCGGCTCAACCGAGGAACTGCCTTTGAAACTGCCTGGCTTGAGGCCGGGAGGGGGTAGCGGAATTCCCAGTGTAGCGGTGAAATGCGTAGATATTGGGAGGAACACCGGTGGCGAAGGCGGCTACCTGGACCGGTTCTGACGCTGAGGCGCGAAAGCGTGGGGAGCAAACAGG
>LOWRY-BTS-862
GACAGAGGGTGCAAACGTTGTTCGGAATTACTGGGCGTAACGCGCGTGTAGGCTGCTTGGAAAGTCGGATGTGAAAGCCCTGGGCTCAACCTGGGAACTGCATTAGTGACTGCATAGCTAGAGTGCGGCAGAGGGGGATGGAATTCCGCGTGTAGCAGTGAAATGCGTAGATATGCGGAGGAACACCGATGGCGAAGGCAATCCCCTGGGCCTGCACTGACGCTCATGCACGAAAGCGTGGGGAGCAAACAGG
>LOWRY-BTS-863
TACAGAGGGGGCGAGCGTTATTCGGAATTATTGGGCGTAAAGGGCGCGCAGGCGGTCTGCCAAGCTCGATGTGAAATCCCCGGGCTTAACCTGGGAACTGCCTCCAAAACTTCCAGCCTGGACTCAAGCAGAGGCAAGTGGAATTGCGAGTGTAGAGGTGAAATTCGTAGATATTCGCAGGAACACCAGTGGCGAAGGCGACTTGCTGGGCTTGTAGTGACGCTGAGACGCGAAAGCGTGGGGAGCAAACAGG
>LOWRY-BTS-864
TACGTAGGGGGCGAGCGTTGTCCGGAATTACTGGGCGTAAAGGGTTCGCAGGCGGCATGACAAGTCCGATGTAAAAGGCGAAAGCTCAACTTTCGTAAGCATCGGAAACTGTCAAGCTTGAGTGAAGGAGAGGCAAGTGGAATTCCTAGTGTAGCGGTGGAATGCGTAGATATTAGGAGGAATACCGGTGGCGAAGGCGACTTGCTGGACTTCAACTGACGCTGAGGAACGAAAGCGTGGGTAGCAAACAGG
>LOWRY-BTS-865
TACGAGTGCCCCAAGCGTTATCCGGAATTATTGGGCGTAAAGGGTTTGTAGGCGGATGTATTAGTCGATCGTGAAATCTCCCGGCTCAACCGGGAACCCGCGATCGAAACGGTACGTCTAGAGAGTATGAGAGGTGTGTGGAACTCACGGTGTAGGGGTGAAATCCGTTGATATCGTGGGGAACACCAAAAGCGAAGGCAGCACACTGGCATATTTCTGACGCTGAGGAACGAAAGCGTGGGTCGCGAAGGGG
>LOWRY-BTS-866
TACGAAGGGTGCAAGCGTTACTCGGAATTACTGGGCGTAAAGCGCACGTAGGCGGCCTTGTAAGATGGGGGTGAAATCCCTGGGCTCAACCCAGGAACTGCCTTCATGACTGCAAAGCTCGAGGATGTGAGAGGGAAGTGGAATTTCCGGTGTAGCGGTGAAATGCGTAGATATCGGAAGGAACATCAGTGGCGAAAGCGACTTCCTGGACCAATACTGACGCTCATGTGCGAAAGCGTGGGGAGCAAACAGG
>LOWRY-BTS-867
TACGTAGGGTGCGAGCGTTAATCGGAATTACTGGGCGTAAAGCGTACGTAGGTGGGTCGTTAAGTCGGGGGTGAAATCCTGGAGCTCAACTCCAGAACTGCCTTCGATACTGGCGATCTTCGAGTCCGGGAGAGGTGAGTGGAACTGCGAGTGTAGAGGTGAAATTCGTAGATATTCGCAAGAACACCAGTGGCGAAGGCGGCCAACTGGCTTGGAACTGACACTCAGGGACGAAAGCGTGGGTAGCGAACCGG
>LOWRY-BTS-868
TACAGAGGGGGCAAGCGTTGTTCGGAATTACTGGGCGTAAAGGGCGCGTAGGCGGCATGGCAAGTCGGGAGTGAAATCCCGGGGCTCAACCCCGGAACTGCTTTCGAAACTGCCAAGCTAGAGTACGGAAGGGGCAACTGGAATTCCCGGTGTAGCGGTGAAATGCGTAGAGATCGGGAGGAAGGCCGGTGGCGAAGGCGGCGCTCTGGAACATACCTGACGCTGAGACACGAAAGCGTGGGGAGCAAACAGG
>LOWRY-BTS-869
CACGTAGGGTGCGAGCGTTGTCCGGAATTATTGGGCGTAAAGGGCGCGTAGGCGGTTGGTACAGTCAGATGTGAAATTCCCGGGCTCAACCTGGGGGCTGCATTTGATACGTGCTGGCTTGAGTGAGGAAGAGGGTCGTGGAATTCCCAGTGTAGAGGTGAAATGCGTAGAGATGTGGAGGAACACCAATGGCGAAGGCAGCCCCCTGGGTCGATACTGACGCTCATGCACGAAAGCGTGGGTAGCAAACAGG
>LOWRY-BTS-870
TACGGGGGGGACAAGTGTTATTCAGCGTAATTGGGCGTAAAGGGCATATAGGTTGTTTGATAAGTTCTAAATGTATATTAAATTGAATATTTAAAAAAGGGTTTAGGAATCTGTCATTCTAGAGTATAAAAGAGGTAAACGGTATTGGTAAAGAAAAGGTAAAATTTTGAGATAGTACACAAGACCTCCAATGGCGAAAGCAGTTTACTAGTTTATACTGACACTGACGTGCAAAAGCGTGGGGAGCAAACAGG
>LOWRY-BTS-871
TACGAACTGTGCGAACGTTATTCGGAATCACTGGGCTTACAGGGTGCGTAGGCGGCCCGACAAGTCAGGTGTGAAAGCCCTCGGCTCAACCGAGGAACTGCGCTTGAAACTGTTGGGCTCGAGTCAGCTAGAGGTGCACGGAACTTCCAGTGGAGCGGTGAAATGCGTAGAGATCGGGAGGAAGGCCGGTGGCGAAGGCGGCGCTCTGGAACATTTCTGACGCTGAGGCTCGAAAGCGTGGGGAGCAAACAGG
>LOWRY-BTS-872
GACGTAGGGTGCAAGCGTTATTCGGATTTACTGGGTTTAAAGCGTGCGTAGGCGTCTCTTCAAGTCAATGATAAAATTTTGATGCTTAACGTCAAAGTGCTTATTGATACTGTAGAGATTGAGTTAGTTAAAGGTAGGCAGAATTTGCAGTGTAGTAGTGAAATGCGTAGATATTGCAAGGAATTCCGTTAGCGTAGGCAGCTTACTGTAATTAACTGACGCTGATAGCACGAAAGGCGGGTAGCAAACAGG
>LOWRY-BTS-873
TACGAAGATGACAAGCGTTGTTCGGATTTACTAAGCGTACAGAAAGCGTAGGCAGTTAGGTAAGCCCTTCGTGAAATCTCCGGGCCTAACCCGGAAAAGGCGGAGAAGACTGCTTAACTAGAGGATGGGAGAGAAACGCAGAATTCCCAATGTAGCGGTGAAATGCGTAGAGATCGAGAGAAAAACCGGTGACGAAGACGACACTCTAGAACATTTCTGACGCTGAAACTCGAAAGCGTGGAGAGCAAACAGG
>LOWRY-BTS-874
TACGTAGGTGGCAAGCGTTATCCGGAATTACTGGGCGTAAAGCGCACGCAGGTGGCATGTTAAGTCTGACGTGAAAGCTCCTGGCTTAACTGGGAGAGGTCGTTGGAGACTGGCAGGCTTGAGGTAAGGAGAGGGGTGCAGAATTCCCGGTGTAGTGGTGGAATGCGTAGATATCGGGGGGAATACCAGTGGCGAAAGCAGCACCCTGGCCTTGGCCTGACGCTCAGGTGCGAAAGCGTGGGGAGCGAACGGG
>LOWRY-BTS-875
TACGTAGGTGGCGAACGTTATCCGGAATTATTGGGCGTAAAGCGTTCTTTGGTGGTTGTATAAGTTGGATGCGAAATCTACAGGCCCAACCTGTAAATTGTATCCGAAACTGTACGGCTCGAGCATGTTAGAGGCTAGCGGAATTTCTGGAGTAGGGGTAAAATCCGTTGATACCAGAAGGAACACCAATTGCGAAGGCAGCTAGCTGGGGCATTGCTGACACTTATGAACGAAAGCGTGGGGAGCGAAACGG
>LOWRY-BTS-876
TACGGAGAGTGCAAGCGTTGTTCGGAATTATTGGGCGTAAAGGGCGTCTAGGTGGCATGGCAAGTCAGGTGTGAAATCCCTCGGCTCAACCGAGGACGTGCACTTGAAACTGCTAAGCTTGAGTATCGGAGGGGGCAGCGGAATTCCTGGTGTGGAGGTGAAATTCGTAGATATCAGGAGGAACACCAGTGGCGAAGGCGGCTGCCTGGCCGAATACTGACACTGAAGCGCGAAAGCGTGGGGAGCAAACAGG
>LOWRY-BTS-877
TACGAGAGCCCCAAGTGTTATTCGGAATTATTGGGCGTAAAGGGTGTGTAGGTGGTGTTATTAGTCAGGGGTCAAATCTGCGAGCTCAACTCGTAGGCTGCTCTTGAAACGGTAACGTTAGAATTTGTGTGAGGTGAGTGGAACTCTCGGTGTAGGGGTGAAATCCGTTGATATTGAGGGGAACATCAAAAGCGAAGGTAATTCACTAACACAATATTAACACTAAGACACGAAACCCTGAGTAGCGAATGGG
>LOWRY-BTS-878
TACGTAGGGGGCAAGCGTTGTCCGGAATCATTGGGCGTAAAGAGCGTGTAGGCGGCTTGATAAGTCGGCTGTGAAAGTCAGGGGCTCAACCCTTGAATGCCGGCCGATACTGTCAAGCTAGAGTCCGGAAGAGGCGAGTGGAATTCCTGGTGTAGCGGTGAAATGCGCAGATATCAGGAGGAACACCAATGGCGAAGGCAGCTCGCTGGGACGGTACTGACGCTGAGACGCGAAAGCGTGGGGAGCAAACAGG
>LOWRY-BTS-879
TACGAAGGTGGCAAGCGTTGTTCGGATTTACTAGGCGTACAAAAAGCGTAAACAGTTAGATAAGCCCTTCGTGAAATCTCCAAACCTAACCCAAAAAAAACAAAGGGGACTGCTTGGCTAGAGGATGGGAGAGGAGCGCGGAATTCCCGGTGTAGCGATGAAATGCGTAGAGATCAAAAGGAAGGCCGGTGACGAAGGCGGCGCTCTGGAACATTTCTGACGCTGAGGCTCGAAAGCGTGGGGAGCAAACAGG
>LOWRY-BTS-880
TACAGAGGGTGCAAACGTTGCTCGGAATTACTGGGCGTAAAGCGCGTGTAGACGGTCCGTTAAGTTGGTAATAAAATCCCATGGCTCAACCATGAAAGTGCTGCCAAAACTGACGAGCTGAAGTGCCAAAAAGAGTGACAGAATTCCCAATATAAAGATGAAATTCATAAATATTGGAAAAAACACCGATAACAAAGACAACCACCTGGACAATAACTGACACTAAGACGCGAAAGCGTGAAAAGCAAACAGA
>LOWRY-BTS-881
TACGGAGGTGGCAAGCGTTACTCGGAATTATTGGGTGTAAAGGGCAAGTAGGCGGTCTAATAAGCGAGGGGTGAAATCTACCGGCTCAATCGGTAAACTGCCTTTCGAACTGTTAGACTTGAGGCTGGAAGAGGGAAACGGAATTAGCAGTGTAAGGGTGAAATCTGTAGATATTGCTAAGAACACCAGCGGCGAAGGCGGTTTCCTGGTTCAGCTCTGACGCTAAATTGCGAAAGCTAGGGTAGCAAACAGA
>LOWRY-BTS-882
TACAGAGGGTGCGAGCGTTAATCGGAATTACTGGGCGTAAAGCGAGTGTAGGTGGCTCATTAAGTCACATGTGAAATCCCCGGGCTTAACCTGGGAACTGCATGTGATACTGGTGGTGCTAGAATATGTGAGAGGGAAGTAGAATTCCAGGTGTAGCGGTGAAATGCGTAGAGATCTGGAGGAATACCGATGGCGAAGGCAGCTTCCTGGCATAATATTGACACTGAGATTCGAAAGCGTGGGTAGCAAACAGG
>LOWRY-BTS-883
TACGAAGGTGGCAAGCGTTGTTCGGATTTACTGGGCGTAAAGAGCACGTAGGCGGTTGGGAAAGCCTCTTGGGAAATCTCCCGGCTTAACCGGGAAAGGTCGAGAGGAACTATTCAGCTAGAGGACGGGAGAGGAGCGCGGCCGGTGGCGAAGGCGGCGCTCTGGAACGTACCTGACGCTGAGGTGCGAAAGCGTGGGGAGCAAACAGGATTAGAAACCCTCGTAGTCCGGCTGACTGACTGTCTATGAA
>LOWRY-BTS-884
GACGGAGGGGGCTAGCGTTGTTCGGAATGACTGGGCGTAAAGGGCGCGTAGGCGGTTTATTAAGTGAGGCGTGAAAGCCCCGGGCTTAACCCGGGAGGTGCGTTTCATACTGGCCGGCTAGAGGTTGGAAGAGGAGGGTGGAATTCCCAGTGTAGAGGTGAAATTCGTAGATATTGGGAAGAACACCAGTGGCGAAGGCGGCTCTCTGGTCCACACCTGACGCTGAGGCGCGAAAGCGTGGGGAGCAAACAGG
